# Supplementary material for: Analysis of tarantula skeletal muscle protein sequences and identification of transcriptional isoforms
Source: BMC Genomics. 2009 Mar 19;10:117. doi: 10.1186/1471-2164-10-117 (PMC2674065; doi:10.1186/1471-2164-10-117)
Supplement: Additional file 1 — dbEST submission. Complete submission to the dbEST database. [file 1471-2164-10-117-S1.txt]

TYPE: EST
STATUS:  New
CONT_NAME: Hu SN
EST#: Ah_SkM_01A01_T3
CITATION:
Analysis of tarantula skeletal muscle protein sequences and identification of transcriptional isoforms
HIQUAL_START: 1
HIQUAL_STOP: 528
SEQ_PRIMER: T3 primer
P_END: 5'
DNA_TYPE: cDNA
LIBRARY: Tarantula skeletal muscle library
PUBLIC: 05/01/2009
SEQUENCE:
CAGGCTTCCAAGCTACACTCACCAGCAGTTGGACTTCCCAGGAGTTCGTATATCAAGGGT
GACTGTGAGGAGCAAAGTTCCGAATCTTATCCACACCTACTCCAAGGATTCCCTTCTCGA
ACTGTCCCACGGAATCAACCTCAAAGGGCACATTCAGGTCAAATATGAACACTTGGACCA
CGAACCATACAACTACGAGATCGAGGTAGACAACAGGACCGGTGAGGCCAGGGAAACCTG
TGTTCGAATCTTTTTGGCTCCCAAGTACGATGAATTGGGCAACCGACTGATCCTGGAAGA
GCAACGAAGACTGTACATAGAACTGGACAAGTTCCATCGCAGACTGGAACCAGGCAAGAA
TGTGCTGGTTAGAGCATCAGGAGATTCCTCAGTAACTCTGTCGAAAGTACCAACTTTCGA
AGAATTGGAATCTGGCAATGCTAACGTCAACCCGAACGAGTACTGCAGTTGTGGATGGCC
TGAGCACATGCTCGTACCCCGAGGAAAGGAAAGGGGAAT
||
TYPE: EST
STATUS:  New
CONT_NAME: Hu SN
EST#: Ah_SkM_01A02_T3
CITATION:
Analysis of tarantula skeletal muscle protein sequences and identification of transcriptional isoforms
HIQUAL_START: 1
HIQUAL_STOP: 530
SEQ_PRIMER: T3 primer
P_END: 5'
DNA_TYPE: cDNA
LIBRARY: Tarantula skeletal muscle library
PUBLIC: 05/01/2009
SEQUENCE:
GAGGCGTGCTTGTATGAAGCTGATATATGGGCAGAATGAGGAACAGCAATGATTTAAGTG
AATTCGAACGGGGCATGATAGGGGGCGCTGGTGCAAGCATTTAGGAAACAACGAACCGTC
TTGGTTATGCTAGAAAGAGAGTATGGAGGGTGTATGAAGAGTCGTACAAGAACAAAATCA
GCTGTCAGCGAGCTTCCTGCGGGCGGAAATGACTGGTTGACGTTACAGTTACAGGGCAAC
GACGGATAAAGAGAATTTTACCAGGTAACAGACAAGTCACAGTACGTTAAATATCCGCGC
TGTACAATAGTGGCATAAAAAGGCGCATTTCGGCTTGCACAGCACTCCCACATTGGCGAA
AATGGACTATAACATCAGATGTCCCTTCGGGTACCACTCTTTTCTGCTAAAAATCAACAA
TCCGGCTGCTGGAGCACCGAAACTGAGGGCTGGAAAATTCAGCGCAAAAGCATGAGTCAA
TGGAACCCAGTTGCCTACAGTCAACTGCTGAAGCTGATGGA
||
TYPE: EST
STATUS:  New
CONT_NAME: Hu SN
EST#: Ah_SkM_01A03_T3
CITATION:
Analysis of tarantula skeletal muscle protein sequences and identification of transcriptional isoforms
HIQUAL_START: 1
HIQUAL_STOP: 377
SEQ_PRIMER: T3 primer
P_END: 5'
DNA_TYPE: cDNA
LIBRARY: Tarantula skeletal muscle library
PUBLIC: 05/01/2009
SEQUENCE:
ATTCGTGCTTCTGTCCACATTGCTCTGCCCAAACTGGCAAAGGACAAGAAGGTTCTTGAA
GATATTGCTGCCAAATTCAACTTGCAAGTCCGTGGCACACGTGGTGAGCACACAGAGAGC
GAGGGAGGAGTTTATGACATCTCCAACAAGAGGAGGATGGGTCTCACTGAGTATGAGGCC
GTAAAGGAGATGCAGGACGGCATCCTGGAGATGATCAAAATGGAGAAGGCAGCTGCTTAA
GCAGAAATTTCTACAATTTGACAAGTCTCAAATTCATCCAAAAATGTACTATTTTTGTAG
TCAACTTCTGTGACTGAATTTCTACTTTCACTTCTCTGTTTCCTGAAAAAAACAAAAAAA
AAAAAAAAAA
||
TYPE: EST
STATUS:  New
CONT_NAME: Hu SN
EST#: Ah_SkM_01A04_T3
CITATION:
Analysis of tarantula skeletal muscle protein sequences and identification of transcriptional isoforms
HIQUAL_START: 1
HIQUAL_STOP: 538
SEQ_PRIMER: T3 primer
P_END: 5'
DNA_TYPE: cDNA
LIBRARY: Tarantula skeletal muscle library
PUBLIC: 05/01/2009
SEQUENCE:
TTTTTTCTTAGACAGTCCTTTCGGTAGCATCCAACTGCTGCTTTTTTGTTTTTCACTGCA
TAACACGATATACAAATACAGAGTTATTCAGATAAAGGGATGATATTTGGGAAGCAGTTG
TGACTACGTGGAGGGAATTGTCTTAGTTTGTAATTTTGAATAAATTGTTTTTCCAGTAAA
ATGCCTGCCCCAGCGAGTTCAACCAGTGTGGGAGCAAGTAGTAGGTCTCCAAAAACACTT
GCTCCTCGAACAGGTGGTGGTGGTGGTGCAACCGTAAGGCAAAGGAAAGCTGGCGGTGCC
AGTGCAAATAGTAGGTCGAGAGCTTCTGGAGCTACCAGTGGAGGAATGTGGAGGTTTTAT
ACTGATGATTCCCCAGGGATCAAAGTTGGCCCTGTTCCAGTTTTGGTCATGAGTCTGCTT
TTCATTGCATCTGTGTTCATGCTGCATATTTGGGGTAAATACACAAGATCATAACTTGTG
TGACAGGTGTAAGAAGAACCCACAAAATTCCAGTTTTCCTTTTCATGCA
||
TYPE: EST
STATUS:  New
CONT_NAME: Hu SN
EST#: Ah_SkM_01A05_T3
CITATION:
Analysis of tarantula skeletal muscle protein sequences and identification of transcriptional isoforms
HIQUAL_START: 1
HIQUAL_STOP: 357
SEQ_PRIMER: T3 primer
P_END: 5'
DNA_TYPE: cDNA
LIBRARY: Tarantula skeletal muscle library
PUBLIC: 05/01/2009
SEQUENCE:
CGTATGGATCGGTGGCTCCATCTTGGCCTCACTGTCCACATTCCAGCAGATGTGGATCTC
CAAGCAAGAGTACGATGAGTCTGGACCCAGCATTGTACATCGCAAGTGCTTCTAAACATC
TGCTATTTATATCTTTAATGTTATTTTCTGGGTTACGTTTCGTGACTTTCAGCATCAACT
GCCGTCTACTAAGATCAGACTGTACTTGACAATAGCCCTGTTGCCGTAAAACGTGCTGAG
CTAATAAAACCTAATCTGATCTCAGTGCCTTACAGTCATCTGGCCACGAAATTTTATGTA
CAAACAAAGGCTGTTGTAATAAATACTTTTTGAGTAAAAAAAAAAAAAAAA
||
TYPE: EST
STATUS:  New
CONT_NAME: Hu SN
EST#: Ah_SkM_01A06_T3
CITATION:
Analysis of tarantula skeletal muscle protein sequences and identification of transcriptional isoforms
HIQUAL_START: 1
HIQUAL_STOP: 571
SEQ_PRIMER: T3 primer
P_END: 5'
DNA_TYPE: cDNA
LIBRARY: Tarantula skeletal muscle library
PUBLIC: 05/01/2009
SEQUENCE:
ATCCCCCGGGCTGCAGGTCTCGAGTTTTTTTTTTTTTTTTTTTTTTGGTCACAGACCTAA
AGTATAATGGGTCAGTCAAATAAAAGTTCTGGGAAATTGTTATTGCTGACCCAGGTAAAC
CTGGAAACTTTAGGTCTAAGTAAAAAAATAAGAATTTGATATTACCTAACCAAGATAATA
TAGAAAAAAAAAAGAAGTTTATGAGACAGAAATGAAAAGACAAAATGAAAGCAATAAAGT
ACTATACCTATACACCACTAAAAGAAACGTCGACATTAGACTGAAAGAGCACAGGAGTAA
TTTAATGCACCAGGGCTTACCAGCGCCCTTTCTAAATTATGTACCAAAAATGAGATTGTA
CCTGAATGGGTTACAGCAAAATATTATTCCACGCACATGAAAGAGGAAGTAATCAGTGTA
CACGAAACCCTCTGAATATATGTGAAAAAAGAGAATGACATCGATAGTTAGAACACAGTT
AAGATATCTCTAGCATGATGAATACTAATCAACAAACACAAAATGAAATGAAAAACAGAC
AAGTGTCCAAGAGATGACAAA
||
TYPE: EST
STATUS:  New
CONT_NAME: Hu SN
EST#: Ah_SkM_01A07_T3
CITATION:
Analysis of tarantula skeletal muscle protein sequences and identification of transcriptional isoforms
HIQUAL_START: 1
HIQUAL_STOP: 370
SEQ_PRIMER: T3 primer
P_END: 5'
DNA_TYPE: cDNA
LIBRARY: Tarantula skeletal muscle library
PUBLIC: 05/01/2009
SEQUENCE:
TTTTTTTTTTTTATAAACTGGCTCCTGAAGGGTAAAATCCCTGATGTGACAGCCGGTAGT
AGTCTACCCTAAAATTTGGCATTTGGCGGTGTTTGGCTATAGACGGAGACTCATCAAAAA
TAAACTAGGAGAGGGCGATGTAACAGTCCAACAGAAGAGGCTAATTAGGACACTGGAAAA
ACAAAAGCTCTCTTGGTGTAGTTGATAGCAAGCTTGATTCCTGAACTGTGAGGTGTTGGT
TCAAGACCCGTAACCGGTATGTGTGAGATTTTTTTCACATAGTATCGCTCAGTTATACGA
CTAAAGTCTTGTTTCGGACATAGATTACTTCCCGTTAAGTTCTCTCTCTCTCTCTCTCCT
AGT
||
TYPE: EST
STATUS:  New
CONT_NAME: Hu SN
EST#: Ah_SkM_01A08_T3
CITATION:
Analysis of tarantula skeletal muscle protein sequences and identification of transcriptional isoforms
HIQUAL_START: 1
HIQUAL_STOP: 581
SEQ_PRIMER: T3 primer
P_END: 5'
DNA_TYPE: cDNA
LIBRARY: Tarantula skeletal muscle library
PUBLIC: 05/01/2009
SEQUENCE:
TTTGTGAATAGGACGATATGCTTCCAAGAAATATGGTCCTATTCACAATGAATAACTGTG
TCAGGAGCTACTATGCAGTAAGGTGAAGGGGACCCAATCAAAAGAGAGGAAGAAGAAGAG
ACATTAAATGCTGTTGGTTATGATGATATTGGTGGTTGCCGAAAGCAGCTGGCGCAAATT
AAGGAAATGGTTGAACTCCCACTTCGTCATCCAAGTCTTTTCCGAGCCATTGGTGTGAAG
CCACCAAGAGGAATTTTACTGTATGGACCTCCTGGAACTGGAAAAACTTTAATTGCTAGG
GCTGTTGCTAATGAAACGGGGGCATTTTTCTTCTTGATAAATGGACCTGAAATAATGAGC
AAATTAGCTGGAGAGTCGGAAAGTAATCTTCGTAAGGCTTTTGAAGAGGCAGAAAAAAAT
TCACCATCGATCATTTTCATTGATGAACTCGATGCTATTGCACCAAAAAGGGAGAAGACA
CATGGAGAAGTTGAAAGACGTATTGTGTCACAGTTGCTGACCCTTATGGATGGGCTGAAA
CAGAGATCACATGTAATTGTGATGGCAGCTA
||
TYPE: EST
STATUS:  New
CONT_NAME: Hu SN
EST#: Ah_SkM_01A09_T3
CITATION:
Analysis of tarantula skeletal muscle protein sequences and identification of transcriptional isoforms
HIQUAL_START: 1
HIQUAL_STOP: 518
SEQ_PRIMER: T3 primer
P_END: 5'
DNA_TYPE: cDNA
LIBRARY: Tarantula skeletal muscle library
PUBLIC: 05/01/2009
SEQUENCE:
ATTTTTTTTTCCTACTGTACAGGGATCAATGTACAAAATTTGATCATGGGCTTGACATTT
GCCACATAAAGGACTTGTGCAAGTGGAAGGACGTACACTTGCATTTGAGGCACTCGTAGA
CCACAAACAGTCCCATTCAGGCGAGTCGCTTGAGTCCTGATTGGGCCTGATCGGACCAAT
GGTATACGCCGTCACAACTTACACAGTGTGGGAGAACAACACATCTCGTTACAAACATGA
TTGTATCGATTTAATGTGAAATAAAATCGTAAGGTATTAAAAACACTTTCTGTACACAGC
ATATTGCATCACTGTGACACCTATGACTGAATTTATGCAATGAATGTTTAACTGGGAGAT
TCGTTGTTCACATTTTTCATAAGTTAATGGAAACGAATGTGAAATATTAAATGCGAGAGT
ACTTAGAAATTGTTAATTCTTTGAGAGAGTACCAGATAAGGCTAAAATACATGGTTAATG
AAAACATTTCACAGAATGTAAGCTCCAAG
||
TYPE: EST
STATUS:  New
CONT_NAME: Hu SN
EST#: Ah_SkM_01A10_T3
CITATION:
Analysis of tarantula skeletal muscle protein sequences and identification of transcriptional isoforms
HIQUAL_START: 1
HIQUAL_STOP: 469
SEQ_PRIMER: T3 primer
P_END: 5'
DNA_TYPE: cDNA
LIBRARY: Tarantula skeletal muscle library
PUBLIC: 05/01/2009
SEQUENCE:
TTTTTTTTTCAAATTTCAGTACACGACATGTTTATTTCAATTTGAGACCAATAGATGTTA
ATAATAATTTAAACAAATGTAAAATGCCAATGTTCGAAGCAAAATTCTCAGGGTAATTGA
TTTTCATCAGTGCGGCCGCAGATTTAACAAATAAAAAGTCTTTTGATTTTGACGTAAAAA
TTTGAACATGACGAGGAAAATACTGACAACGTCCATTTCTTTTCAGATTTCACATCACCC
ACGAAAGATGAAGATAGATTTCAGAGAGAAAATGGACATCAAAACAACGGTTTCCAAGGT
AGGCATCATCTTGTGACCACTAGGTGAAAGCAAGAAAAAAAAAAGTCCACTGCTAAATAC
ACTTCCTTTGAAAGACAGGTGTTCACATGAGGCTACGGGTGACAGTAACTGTAGTCCTTT
CTATTTACAGTGGTCTTTGCTTGGAAAAATGAAATATGCGT
||
TYPE: EST
STATUS:  New
CONT_NAME: Hu SN
EST#: Ah_SkM_01A11_T3
CITATION:
Analysis of tarantula skeletal muscle protein sequences and identification of transcriptional isoforms
HIQUAL_START: 1
HIQUAL_STOP: 549
SEQ_PRIMER: T3 primer
P_END: 5'
DNA_TYPE: cDNA
LIBRARY: Tarantula skeletal muscle library
PUBLIC: 05/01/2009
SEQUENCE:
ATGATGGATGAAAAGAGTGCCACTGACATGAGAGTTCTCTTGGGTCACAATGGACCAGTG
TATTCAACATCATTTAGTCCTGACAAGAACTTACTTCTTTCATGTTCTGAAGATGCAACT
GTTCGTTTATGGAGTCTTCAAACATGGTCAAATGTTGTTTGTTACAAAGGCCACTGTTAT
CCAGTCTGGGATGTGAAGTTCAGTCCTCATGGCTACTACTTTGCTTCATGTGGTCATGAC
AGAACAGCCAGATTATGGGCAACCGATTTCCATCAGCCGTTGCGGATTTTTGCTGGACAT
GTCTCTGATGTTGATTGTGTACAGTTTCACCCAAATTCAAATTATATTGCGACAGGCTCA
AGTGATAGAACTGTGAGGCTGTGGGATGTTTCTACAGGGAATTGTGTCAGGTTCATGACA
GGCCATAAGGGACGAGTATACAACTTGGCATTCTCCACTTGTGGGCGATTTCTTGCATCA
ACTGGTGCCGATAAGAAAATCCTTGTTTGGGACATTGCCTATGGCCAGCTTTTAGCTGAG
||
TYPE: EST
STATUS:  New
CONT_NAME: Hu SN
EST#: Ah_SkM_01A12_T3
CITATION:
Analysis of tarantula skeletal muscle protein sequences and identification of transcriptional isoforms
HIQUAL_START: 1
HIQUAL_STOP: 503
SEQ_PRIMER: T3 primer
P_END: 5'
DNA_TYPE: cDNA
LIBRARY: Tarantula skeletal muscle library
PUBLIC: 05/01/2009
SEQUENCE:
GTAGTTGCGTACTGTGCGGACATAGTCAGGAATATGGCAGACCTCAAGGCCGCTGAAGTT
GAAAAGGCAAGGGAGCACTTTGAGATCTATGACTGGGAAGGCGAGGGCAAAATCGATGCC
AGAGATCTGGGTGATCTCTTGAGGTCGCTGGACTGCAAGCCAACACTGGCTATGGTAAAA
AAGAACGGCGGTTCCGACAAAAGAGGCGAAAAGAAATTAACGCTAGAGGAATTCCTACCT
ATCTTCAGCCAAATCAAAAAAGAAAAAGAAGTTGGAACTCTAGAGGACTTCATGGAGGGA
CTTAAAGTTTACGACAAAGCAGAAAACGGAACCATGTTAGCTGCTGAATTAGCACACGTA
TTGCTCTCATTAGGTGAAAGATTAACAGACATAGAATGTGAAGAAATCATGAGGGTCTGC
GACGAAGATGATGATGGATTCCTCAAATACGAACCTTTTGTCAAGACCATTATAGCAGGG
CCATTCCCAGACGA
||
TYPE: EST
STATUS:  New
CONT_NAME: Hu SN
EST#: Ah_SkM_01B01_T3
CITATION:
Analysis of tarantula skeletal muscle protein sequences and identification of transcriptional isoforms
HIQUAL_START: 1
HIQUAL_STOP: 617
SEQ_PRIMER: T3 primer
P_END: 5'
DNA_TYPE: cDNA
LIBRARY: Tarantula skeletal muscle library
PUBLIC: 05/01/2009
SEQUENCE:
CTGCAGGAAAATTTTCATTGCTATACCACTTGTGCTCTACCGGGCTCCAAAATGGTTGAC
CAGGCTGTTCTCGACAAATTGGAAGCTGGTTTCAAAAAGCTTTCTGAAGCAAGCGATTGC
AAATCCCTCTTGAAAAAGTATTTAACCAAGGAAGTCTTTGACAAGCTAAAGGGCAAGAAG
ACAAGTTTAGGAGCAACACTTCTGGATGTCATTCAGTCAGGTGTTGAGAACTTAGACAGT
GGCGTCGGTATCTATGCTCCTGATGCAGATTCCTACAATGTCTTCGCCGATCTCTTTAAC
CCCATCATTGACGACTACCACGGTGGTTTCAAGGCCACTGACAAACATCCTCAAACTGAC
TTTGGTGACATGAAAACCATCGTCAATGTAGATCCAGCTGGCGAGTTTGTGGTATCCACA
AGAGTACGATGCGGCCGCAGTCTGAAGGGCTATTCATTCAACCCTTGCCTCACAGAAGCA
AACTACAAGGAGATGGAAGAAAAAGTGAGCAGCACTCTCGGCGGCATGGAAGGAGAACTG
AAGGGCACCTACTACCCACTCACAGGCATGGACAAAGCCACACAACAGAAACTCATTGAC
GATCAC
||
TYPE: EST
STATUS:  New
CONT_NAME: Hu SN
EST#: Ah_SkM_01B03_T3
CITATION:
Analysis of tarantula skeletal muscle protein sequences and identification of transcriptional isoforms
HIQUAL_START: 1
HIQUAL_STOP: 588
SEQ_PRIMER: T3 primer
P_END: 5'
DNA_TYPE: cDNA
LIBRARY: Tarantula skeletal muscle library
PUBLIC: 05/01/2009
SEQUENCE:
CTGCAGGAATTCGAATTCGTTTTATGGCGAGCTTTTGAGCATTAAGGTCTAATTCAGGAT
TTGCCATCATGGCATTTTCAGCCTTGCTGAGGAATGCTGTAAAATGTTTCCCTACCCATC
TCTGCCAGAATGTGAATAGTGTATTTTACCATGGAAGCCGTAACATCCATCATTTGATGA
AAACATTGCAAGGAAGTGCAGCGTCTAAGTTTTGTGTACAAAACCAAGAACTGCTTACAC
CAATTAGTACTTCAGCATTTAAGAAATATTCAAGCATCTGTGAGTCTGTTCTTCAGCCTA
TGGCAGTGAATGTTCCTTTAATAACCAGTGTCTGTCGTAAATTTAACACTGAACATCAGC
TGCTGTATTACTTACATTACCGAAAGCCGAAGAAGAAAACACCTAAATCACGACCTCTGG
ATGGCCGACCTCAGATGAGAGGTGTTGTGCTGAGGCCTGTGATTAAAAAACCTAAAAAGC
CTAATTCTGCCAACAGGAAGTGTGTTCTTGTTAGACTTTCCAATGGCAAAGAAGCTGTTG
CATATGTACCTGGAATAGGCCACAATCTCCAAGAGCAT
||
TYPE: EST
STATUS:  New
CONT_NAME: Hu SN
EST#: Ah_SkM_01B04_T3
CITATION:
Analysis of tarantula skeletal muscle protein sequences and identification of transcriptional isoforms
HIQUAL_START: 1
HIQUAL_STOP: 574
SEQ_PRIMER: T3 primer
P_END: 5'
DNA_TYPE: cDNA
LIBRARY: Tarantula skeletal muscle library
PUBLIC: 05/01/2009
SEQUENCE:
CGCTTCTCCGTTGTCAGTTTCCCTCGTCTCTTGCCGCAGACAATACCTACAGCCACACTT
CCACCATGGTTGAGGAGCTGAGCAAAGAGCAGGTTGAGATGTTGAAGAAAGCCTTCGACA
TGTTCGACAGGGAGAAGAAAGGCTCCATCCACACCTCAATGGTATCAACAATCTTGAGAA
CTCTGGGGCAGACATTCGTGGAAAGTGAGCTAAAAGAACTAATTATAGAAATTGATCAGG
ACGGAAGCGGTGAGCTAGAATTCGATGAGTTCTTGGCACTAACAGCAAGGTTCTTGGTAG
AAGAGGATTCCGAGGCCATGCAAGAGGAACTTAGAGAAGCCTTCAGGATGTACGATAAAG
AAGGGAACGGGTACATCAACGTTTCGGACCTCCGAGAGATCCTCAGGGCTTTGGATGACA
AACTGACGGAAGATGAGCTTGACGAGATGATCGCTGAGATTGACACAGACGGTAGCGGAA
CGGTAGACTTCGACGAGTTCATGGAGATGATGACTGGTGATTGAGCACTTTCTCTCCCTT
GTGATCTACTGCTACGGGGGATAT
||
TYPE: EST
STATUS:  New
CONT_NAME: Hu SN
EST#: Ah_SkM_01B05_T3
CITATION:
Analysis of tarantula skeletal muscle protein sequences and identification of transcriptional isoforms
HIQUAL_START: 1
HIQUAL_STOP: 562
SEQ_PRIMER: T3 primer
P_END: 5'
DNA_TYPE: cDNA
LIBRARY: Tarantula skeletal muscle library
PUBLIC: 05/01/2009
SEQUENCE:
CTGCAGGGTCGTGTTCAAAATATTTCTGTGAGTTAACTAACCACAATGGCAGAGCAAACG
GAGAAGGCCTTTCAGAAGCAACCAACAGTGTTCCTCAACAGGAAGCCTACTGCTGAAAAA
AAGAAGTTCAAGAAAGCTTCCCGTTACGTCAAGAATATTGGTCTAGGATTCAAGACACCA
AGAGAAGCCAGTGAGGGTACCTACATAGATAGGAAATGTCCCTTTACTGGCAATGTCAGC
ATCCGTGGAAGAATTCTGAGTGGAGTTGTAATCAAGATGAAGATGAACAGAACCATTGTA
ATTCGTCGTGATTACCTTCATTATGTGAGAAAGTATTGTAGATATGAAAAACGGCATAAA
AATATGTCAGTCCACCTGTCACCATGTTTCACTGATGTAGCACTTGGAGATATTGTTACT
GTTGGAGAATGTCGTCCTCTGAGCAAAACAGTCAGGTTCAATGTCCTGAAAGTAACTAAG
GCTAGTGGTGCAAAGAAGCAGTTTGGAAAGATGTAACACTAGCTTAAAAAAATAAAAAAA
GTTCTGTGAAAA
||
TYPE: EST
STATUS:  New
CONT_NAME: Hu SN
EST#: Ah_SkM_01B06_T3
CITATION:
Analysis of tarantula skeletal muscle protein sequences and identification of transcriptional isoforms
HIQUAL_START: 1
HIQUAL_STOP: 582
SEQ_PRIMER: T3 primer
P_END: 5'
DNA_TYPE: cDNA
LIBRARY: Tarantula skeletal muscle library
PUBLIC: 05/01/2009
SEQUENCE:
CTGCAGGATTCGAATTCTTGAAACCTTCGACTATCGGCTAGATCGTACCACCGACAAAAC
TTCAAGAGCTCGTGCAGTCCCCCAAGCGGACAAACTTCGCCTAGTGCTTCTTTCAGTCGC
GGTCAAAAGAGAGAAAAAAGAAAGCCACCATGCCCTTCAAGCCCGTAGAACAAGCCAAAT
GTCCGAAATGCGGCAAGTCTGTCTACGCCGCTGAGGAAATGTTGGCAGCAGGTGCCAAAT
GGCACAAGACATGCTTTAAATGCGGTCTCTGCCACAAGAGGTTAGACAGCACAAACGCCA
CAGAGCACGCAGGCGACCTGTTCTGCAAACAATGCTACGGTAGGAAGTTCGGCCCTAAGG
GATACGGATTTGGTGGTGGCGCAGGATGCCTTAGCATGGACAAAGGTGAACAGTTCGGAA
ACACAGAATGTGCAGGAAACAAGCCAACCTTGGACCCAACCTATGGTTAAACCATTCAGC
CAATACTATGTATAGAACTCTGAGTGATGTGCTCTCGTATCGTTCCGAAAACATAAAGGA
AAATAATTCTGGAAATATCTCAAGAAATTAAA
||
TYPE: EST
STATUS:  New
CONT_NAME: Hu SN
EST#: Ah_SkM_01B07_T3
CITATION:
Analysis of tarantula skeletal muscle protein sequences and identification of transcriptional isoforms
HIQUAL_START: 1
HIQUAL_STOP: 578
SEQ_PRIMER: T3 primer
P_END: 5'
DNA_TYPE: cDNA
LIBRARY: Tarantula skeletal muscle library
PUBLIC: 05/01/2009
SEQUENCE:
CCCGGGCTGCAGGAATTCGAATTCCTTCCATTCCATCGGATCTATTCCGGATCTCTTCGT
GCGTTCCCAGGAAAAAACCGTAACAGTCCAGAATGTGTGACGACGACATTGCCGCACTTG
TTGTTGACAATGGCTCTGGCATGTGCAAGGCCGGGTTCGCCGGAGATGACGCTCCCAGGG
CTGTCTTCCCCTCCATCGTCGGCCGTCCCAGGCATCAGGGTGTCATGGTGGGTATGGGTC
AAAAGGACAGCTACGTAGGTGATGAGGCCCAGAGCAAGAGAGGTATCCTCTCCCTGAAGT
ACCCCATCGAGCACGGCATCATCACTAACTGGGACGACATGGAGAAGATCTGGCATCACA
CCTTCTACAACGAGCTCCGAGTTGCCCCCGAGGAGCACCCCATCCTTCTCACCGAAGCTC
CCCTTAACCCCAAGGCTAACAGGGAAAAGATGACCCAGATCATGTTTGAGACCTTCAACG
CCCCCGCCATGTACGTTGCCATCCAGGCCGTACTGTCCCTGTACGCTTCCGGTAGGACCA
CCGGTATTGTGCTCGACTCCGGTGATGG
||
TYPE: EST
STATUS:  New
CONT_NAME: Hu SN
EST#: Ah_SkM_01B08_T3
CITATION:
Analysis of tarantula skeletal muscle protein sequences and identification of transcriptional isoforms
HIQUAL_START: 1
HIQUAL_STOP: 514
SEQ_PRIMER: T3 primer
P_END: 5'
DNA_TYPE: cDNA
LIBRARY: Tarantula skeletal muscle library
PUBLIC: 05/01/2009
SEQUENCE:
CTGCAGGAATTCGAATTCGTGATAAAGATATAGAATCTTTTTTTTTCAGCTATTATTCTT
GTGCTCATTATTTTTTTTAATTCATGTTGAACAATACACGTTGTTAACTGATTTACTTGG
CTCTGTCGTATACGAGCTTTTACTGTAACTTTTGCGTAAGTGTTTTTCATTCACCAAAAT
TAAGCGTCGTTCTGTTGAGTAAAACACTAAAACGACTTCTTAGTAAGCGATTTATAATGA
GTCAGTTCACATTTAATATATTTCTGGAGGAATATTTTACTTATCAGCACATAAAGTGTT
TCTCCAAGGATGTTTTTCATAACTGGTGGAATATTTTACTCATAACCAAAATATTCCTGG
AGGCAGATAACATTTCTAATTTTGTCGCGTGTTCGTACGGGACTGTACTTTTTTTTTTTT
CAGTGGACTTGAAAAATATCGCCATCGTACGGGACTCGAACTCGAATATTCTGCGTACCG
GTCAGATGTCTTTTTTTTTTTTTTA
||
TYPE: EST
STATUS:  New
CONT_NAME: Hu SN
EST#: Ah_SkM_01B09_T3
CITATION:
Analysis of tarantula skeletal muscle protein sequences and identification of transcriptional isoforms
HIQUAL_START: 1
HIQUAL_STOP: 524
SEQ_PRIMER: T3 primer
P_END: 5'
DNA_TYPE: cDNA
LIBRARY: Tarantula skeletal muscle library
PUBLIC: 05/01/2009
SEQUENCE:
AACATAACTGACAGTGAACTTTACACAATTAGTTTCTTGTTAACAGATCTAATGCTTAGT
GAAATATTCCTTGCTTCCTTCTGGGTCAGGCTTCATTGTGTCATCACCAGGCTTCCAACC
AGCAGGACAAACTTCTCCATGTTCATCAGTATATTGGAATGCCTGCACCAATCTTAAGGT
TTCATCAACAGAACGTCCAACTGGCAAATCATTAATAGTTATTTGACGCAAGCGCTGTTT
GTCATCAATAATGAAGAGGCCCCTGAATGCAATACCTTGGTCCTCTTTGTATACACCATA
ACTTTTTGCTATGGAGCCATTCTTGTCAGCCAAAACTGGTATTTTCATGGATCCAAGGCC
ACCTTCCTTCCTTGGGGTGTTTATCCATGCCAAGTGACTGAAGTGACTGTCTGTGGAACA
AGCTATCAATTCACACCCAATCTTCTTGAATTCATCAGCTCTATCACTGAAGGCAATTAT
CTCTGTAGGGCAGACGAAAGTGAAATCCAGAGGAT
||
TYPE: EST
STATUS:  New
CONT_NAME: Hu SN
EST#: Ah_SkM_01B10_T3
CITATION:
Analysis of tarantula skeletal muscle protein sequences and identification of transcriptional isoforms
HIQUAL_START: 1
HIQUAL_STOP: 541
SEQ_PRIMER: T3 primer
P_END: 5'
DNA_TYPE: cDNA
LIBRARY: Tarantula skeletal muscle library
PUBLIC: 05/01/2009
SEQUENCE:
TGAAGTAGATCAGCTCAACCAGAGGCTGGCTGAGGCAGAAGCCAAGCTCAAAACTGAAGT
CGCTCGCATTAAGAAGAAGATGCAAGTACAGATCACGGAGTTGGAAATGTCACTCGATGC
CGCCCACAAGCAAAATCTTGACCTCCAGAAGACCATTAAGAAGCAAGGCCTACAGTTGCA
AGAGCTCCAGAGTCATTATGACGAAGCAACGCGCCAGCTGCAACAAGCTATTGATCAGTT
AGGAGTTTCCCAACGCAGATGCCAGACTTTACAGATGGAACTTGATGAAGTCAGGTCTTC
TTTGGAACAGGCTCTCAGAGGCAAAAGAAATGCTGAACAACAATATGAAGAAGCACACGC
CAAAGTTAATGAACTGATCACCCTCAACGCTAACCTGACTGCAGCAAAGGGCAAGTTAGA
GAACGACTTCGCCACATTACAGTCAGACTATGAAGAAGTCCACAAGGAACTCAGGAACGT
GGATGAGAGATACAACCGTACGGTTATCGAGCTGAAATCAACCAAAGATCTC
||
TYPE: EST
STATUS:  New
CONT_NAME: Hu SN
EST#: Ah_SkM_01B11_T3
CITATION:
Analysis of tarantula skeletal muscle protein sequences and identification of transcriptional isoforms
HIQUAL_START: 1
HIQUAL_STOP: 176
SEQ_PRIMER: T3 primer
P_END: 5'
DNA_TYPE: cDNA
LIBRARY: Tarantula skeletal muscle library
PUBLIC: 05/01/2009
SEQUENCE:
ATAGAAAGTCTGTTCGACTTTTAAACATTTACATGATTTGAGTTCAGACCGGCGCAAGCC
AGGTCGGTTTCTATCTTCTTTATAAAGTTTTCAGTACGAAAGGACAAAAACTTTAGTTAT
CTACTAAAAAAAAAAAAAAAAAAAAAAAAAAAAAAAAAAAAAAAAAAAAAAAA
||
TYPE: EST
STATUS:  New
CONT_NAME: Hu SN
EST#: Ah_SkM_01B12_T3
CITATION:
Analysis of tarantula skeletal muscle protein sequences and identification of transcriptional isoforms
HIQUAL_START: 1
HIQUAL_STOP: 525
SEQ_PRIMER: T3 primer
P_END: 5'
DNA_TYPE: cDNA
LIBRARY: Tarantula skeletal muscle library
PUBLIC: 05/01/2009
SEQUENCE:
CTGGTTTCAAAAAGCTTTCTGAAGCAAGCGATTGCAAATCCCTCTTGAAAAAGTATTTAA
CCAAGGAAGTCTTTGACAAGCTAAAGGGCAAGAAGACAAGTTTAGGAGCAACACTTCTGG
ATGTCATTCAGTCAGGTGTTGAGAACTTAGACAGTGGCGTCGGTATCTATGCTCCTGATG
CAGATTCCTACAATGTCTTCGCCGATCTCTTTAACCCCATCATTGACGACTACCACGGTG
GTTTCAAGGCCACTGACAAACATCCTCAAACTGACTTTGGTGACATGAAAACCATCGTCA
ATGTAGATCCAGCTGGCGAGTTTGTGGTATCCACAAGAGTACGATGCGGCCGCAGTCTGA
AGGGCTATTCATTCAACCCTTGCCTCACAGAAGCAAACTACAAGGAGATGGAAGAAAAAG
TGAGCAGCACTCTCGGCGGCATGGAAGGAGAACTGAAGGGCACCTACTACCCACTCACAG
GCATGGACAAAGCCACACAACAGAAACTCATTGACG
||
TYPE: EST
STATUS:  New
CONT_NAME: Hu SN
EST#: Ah_SkM_01C01_T3
CITATION:
Analysis of tarantula skeletal muscle protein sequences and identification of transcriptional isoforms
HIQUAL_START: 1
HIQUAL_STOP: 420
SEQ_PRIMER: T3 primer
P_END: 5'
DNA_TYPE: cDNA
LIBRARY: Tarantula skeletal muscle library
PUBLIC: 05/01/2009
SEQUENCE:
ATTGACAGATTAAGAGCTCTTTCTTGATTCAGTGGGTGGTGGTGCATGGCCGTTCATAGT
TGGTGGAGCGATTTGTCTGGTTTATTCCGATAACGAACGAGACTGAAATCTATCTTCATC
TTTCGTGGGTGATGTGAAATCTGAAAAGAAATGGACGTTGTCAGTATTTTCCTCGTCATG
TTCAAATTTCTACGTCAAAATCAAAAAACTTTTTATTTGTTAAATCTGCGGCCGCACTGA
TGAAAATCAATTACCCTGAGAATTTTGCTTCAAACATTGGCATTTTACATTTGTTTAAAT
TATTATTAACATCTATTGGTCTCAAATTGAAATAAATATGTCGTGTACTGACATTTGACA
GAAAAAAAAAAAAAAAAAAAAAAAAAAAAAAAAAAAAAAAAAAAAAAAAAAAA
||
TYPE: EST
STATUS:  New
CONT_NAME: Hu SN
EST#: Ah_SkM_01C02_T3
CITATION:
Analysis of tarantula skeletal muscle protein sequences and identification of transcriptional isoforms
HIQUAL_START: 1
HIQUAL_STOP: 437
SEQ_PRIMER: T3 primer
P_END: 5'
DNA_TYPE: cDNA
LIBRARY: Tarantula skeletal muscle library
PUBLIC: 05/01/2009
SEQUENCE:
AAAGCTCCTACCATGGAAAGAGTGTGAGGAAAGCTATTGATAATGTTAACACACAAATTG
CTCCTGCACTGATACAAAAGAACATCTCCCCTACAGAGCAAACGGAAATTGATGAAATGA
TGATAACATTGGATGGAACAGAAAACAAATCTAAATTTGGTGCAAATGCTATTTTAGGAG
TTTCTTTAGCTGTTTGCAAAGCTGGTGCTGCACATAAGGGTGTGCCTTTGTACAAGCACA
TTGCTGATCTTGCTGGAAATAAAGATGTAATTCTTCCAGTACCAGCTTTTAATGTCATCA
ATGGAGGCAGTCATGCTGGCAATAAGCTTGCTATGCAAGAATTCATGATTTTGCCAACAG
GAGCATCGACTTTCACAGAAGCCATGAAAATGGGCAGTGAAATTTACCATCATCTAAAGG
CTGTAATCA
||
TYPE: EST
STATUS:  New
CONT_NAME: Hu SN
EST#: Ah_SkM_01C03_T3
CITATION:
Analysis of tarantula skeletal muscle protein sequences and identification of transcriptional isoforms
HIQUAL_START: 1
HIQUAL_STOP: 546
SEQ_PRIMER: T3 primer
P_END: 5'
DNA_TYPE: cDNA
LIBRARY: Tarantula skeletal muscle library
PUBLIC: 05/01/2009
SEQUENCE:
CTGCAGGCTGACGTTAACGCTGAAGGATGCAAACTGCAGTGGGAAGCACCAGAAGATGAT
GGAGGAGAACCAGTTCAGCAGTACGTTGTGGAGAAAATGGACACAGAGACTGGCCGTTGG
GTTCCTGTTCTTACCACTAAAGAACCAGAAGCAGAAGTCACAGGCCTTGGCCCCTGGAAA
AGAATACAAATTCAGAGTCAAAGCTGTAAATCTTGAAGGTGAATCAGAAGCACTGGAAAC
TGAAAAGCCCACTCTGGCCAAAAATCCGTATGATGAACCTGGTCAGCCAAGCAAGCCAAC
AGCAAAGGACTGGGATAAACATCACGTGGACCTCCAATGGAGTCCTCCATTTAGTGATGG
CGGCGCACCGATTACAAGCTATATCATAGAAAAGAAAGACAAATACAGTACGAAGTGGCA
AAAAGCCATTGAAATTATTGGTGATGTTTGTGAAGCCAGGGTTCCAGACCTAATCGAAGG
CATGGAATATCATTTCCGTGTTAGGGCATGTAATAAAGCTGGTCCCGGTGAGCCTAG
||
TYPE: EST
STATUS:  New
CONT_NAME: Hu SN
EST#: Ah_SkM_01C04_T3
CITATION:
Analysis of tarantula skeletal muscle protein sequences and identification of transcriptional isoforms
HIQUAL_START: 1
HIQUAL_STOP: 609
SEQ_PRIMER: T3 primer
P_END: 5'
DNA_TYPE: cDNA
LIBRARY: Tarantula skeletal muscle library
PUBLIC: 05/01/2009
SEQUENCE:
CTGCAGGAATTCGAATTCGAATTCGTCTTGCTCCCAGTGGACATGCATGCATGCCCAATT
CAAACGCTCTCTCCTGTGGCGGGCGGTGAGTGGCACACATATTGCCGGTCGTCTGGCATA
AAGGCTTCCCTCATGCAGCCTTCGGCATATCGTGGTGGCTGATACCTGTGTTCCAGTTCC
TGCAGCGAGCACAGATCTGAGCTGGGTCGGTGTACTTGTTCGGGAACGTCGTGCTGATAC
CCGCACATAGCGGTCTTCCGACACGATCGTTGCCCGTGGCCTACCTTGGCTGTACCTTCG
TGAAGCTGATTGTGTGGTTTGAAACTGCTGCCACAAGCGGCTGACCACAGAACGATCGAC
ATTCAGCCATCTGGTAACGTCCACCTGTCTGTCCTGCTTCGAGTCATCCTATCGCGCGAT
ACTGTAATTCCACCTGTAAATGCTGTCTCGAACTCATGTTCACACAATGCCTATCTTGGA
TTCTTACGTCGCCTTTTCCGCGCTGACTAGCGATGCCCTGCGTAACAGGTGCTTTTAAGC
GGTCGCTCATTTGCATACTTTGATGCAGGCACACCGCATTTGCATATCATACATCGATG
||
TYPE: EST
STATUS:  New
CONT_NAME: Hu SN
EST#: Ah_SkM_01C05_T3
CITATION:
Analysis of tarantula skeletal muscle protein sequences and identification of transcriptional isoforms
HIQUAL_START: 1
HIQUAL_STOP: 566
SEQ_PRIMER: T3 primer
P_END: 5'
DNA_TYPE: cDNA
LIBRARY: Tarantula skeletal muscle library
PUBLIC: 05/01/2009
SEQUENCE:
GGGTAAATGAGGAAGATCACTTGAGAATCATCTCCATGCAAAAGGGTGGCGATCTTAATG
CCGTCTACCAGCGTCTGGTCAACGCAGTGAACATAATTGAGTCAAAATTACCATTCTCCC
GAGATGACAGACTTGGTTTCTTAACCTTCTGTCCCACTAACTTGGGCACAACCATTCGTG
CTTCTGTCCACATTGCTCTGCCCAAACTGGCAAAGGACAAGAAGGTTCTTGAAGATATTG
CTGCCAAATTCAACTTGCAAGTCCGTGGCACACGTGGTGAGCACACAGAGAGCGAGGGAG
GAGTTTATGACATCTCCAACAAGAGGAGGATGGGTCTCACTGAGTATGAGGCCGTAAAGG
AGATGCAGGACGGCATCCTGGAGATGATCAAAATGGAGAAGGCAGCTGCTTAAGCAGAAA
TTTCTACAATTTGACAAGTCTCAAATTCATCCAAAAATGTACTATTTTTGTAGTCAACTT
CTGTGACTGAATTTCTACTTTCACTTCTCTGTTTCCTGAAAAAAACAAAAGAAAGAAAAT
GTCTGTGCATATAAAA
||
TYPE: EST
STATUS:  New
CONT_NAME: Hu SN
EST#: Ah_SkM_01C06_T3
CITATION:
Analysis of tarantula skeletal muscle protein sequences and identification of transcriptional isoforms
HIQUAL_START: 1
HIQUAL_STOP: 557
SEQ_PRIMER: T3 primer
P_END: 5'
DNA_TYPE: cDNA
LIBRARY: Tarantula skeletal muscle library
PUBLIC: 05/01/2009
SEQUENCE:
AAATTTGTACGGCATTTCTAAAATCTTAGGGAAATGTTTTCACATCCAAATAATACTACA
CATGGATAACAAACGAAAAAAAAAGTACAAAAAAGAAAGCATTTGGAACAAGACTTTCCC
ACAGTAACAGCAAACTAATGTGCCTACAGAACTAGAACAGATCATCAAGATGCTGTATAT
AAGAAATGCAGCTTCTATAATACGGATTCCATCGATACGAACGGTCTGTATTTTCTCAAA
ACTGAATTTATTTCATGGACTTGTTGATACCGTAATTTTACATCTTCATTTTGGTAATCC
AGTTGTGTTTATTACAATTTGCGGTTACAGTTATAAACTTATTTCCTTTGTCCAAAAAGT
CCTAAATTTTTAAAGTGGTATTAGTTTCTCTCACAGAATGTTACTAAACTGTACATAAAG
CCCTTGACTCCAAGTAGTACCTCAGAGTTGTAGTTTGGCTATCAAAATCAACACAGACGT
TGTTTTGGTATGCTAAAGATCGTAGGATTGACTAACAAGTTTCATGTGATTTGACAGACC
TACTGTG
||
TYPE: EST
STATUS:  New
CONT_NAME: Hu SN
EST#: Ah_SkM_01C07_T3
CITATION:
Analysis of tarantula skeletal muscle protein sequences and identification of transcriptional isoforms
HIQUAL_START: 1
HIQUAL_STOP: 481
SEQ_PRIMER: T3 primer
P_END: 5'
DNA_TYPE: cDNA
LIBRARY: Tarantula skeletal muscle library
PUBLIC: 05/01/2009
SEQUENCE:
TTTTTTTTTTTACAAACATATTTCTTGATTGTTCAGAATAAATGACAATGACTAGCTAAT
TTATGTTTTCCTTTCGCTTTTTTTTTTTTTTTGTGCAGATTAAAATGACTCAAACATACA
GTAATTTACCGCACAATGAACAGAGTTAAAAACACTTTTTTTTTTTTTTACAGATTTGTT
TACATTATTATCTAAGCTAGGCTCTAAACGCCAGGAGTTAAATCATACTAACAACATTCT
TTTGAACATCACTGTACAATGATTAAAAAAAAAAAAAACATTTTGCAACCCTGAAACTCT
AGCTAAATTGCTCTAGGAAAAACACTCATTTGAAAAAACCAGACACCTCTCTTCGTTTGA
CCAGATAATACTCAAAAAATTAATCTTTAGGTTACAATCATGCAAAGGAATATCCTTGGA
TGCTGACAAGGCTTGTTCGTGGCCGTTTCTGGTATCACAATCCAAAAAAATAA
||
TYPE: EST
STATUS:  New
CONT_NAME: Hu SN
EST#: Ah_SkM_01C08_T3
CITATION:
Analysis of tarantula skeletal muscle protein sequences and identification of transcriptional isoforms
HIQUAL_START: 1
HIQUAL_STOP: 594
SEQ_PRIMER: T3 primer
P_END: 5'
DNA_TYPE: cDNA
LIBRARY: Tarantula skeletal muscle library
PUBLIC: 05/01/2009
SEQUENCE:
AATTTTCATTGCTATACCACTTGTGCTCTACCGGGCTCCAAAATGGTTGACCAGGCTGTT
CTCGACAAATTGGAAGCTGGTTTCAAAAAGCTTTCTGAAGCAAGCGATTGCAAATCCCTC
TTGAAAAAGTATTTAACCAAGGAAGTCTTTGACAAGCTAAAGGGCAAGAAGACAAGTTTA
GGAGCAACACTTCTGGATGTCATTCAGTCAGGTGTTGAGAACTTAGACAGTGGCGTCGGT
ATCTATGCTCCTGATGCAGATTCCTACAATGTCTTCGCCGATCTCTTTAACCCCATCATT
GACGACTACCACGGTGGTTTCAAGGCCACTGACAAACATCCTCAAACTGACTTTGGTGAC
ATGAAAACCATTGTCAATGTAGATCCAGCTGGCGAGTTTGTGGTATCCACAAGAGTACGA
TGCGGCCGCAGTCTGAAGGGCTATTCATTCAACCCTTGCCTCACAGAAGCAAACTACAAG
GAGATGGAAGAAAAAGTGAGCAGCACTCTCGGCGGCATGGAAGGAGAACTGAAGGGCACC
TACTACCCACTCACAGGCATGGACAAAGCCACACAACAGAAACT
||
TYPE: EST
STATUS:  New
CONT_NAME: Hu SN
EST#: Ah_SkM_01C09_T3
CITATION:
Analysis of tarantula skeletal muscle protein sequences and identification of transcriptional isoforms
HIQUAL_START: 1
HIQUAL_STOP: 248
SEQ_PRIMER: T3 primer
P_END: 5'
DNA_TYPE: cDNA
LIBRARY: Tarantula skeletal muscle library
PUBLIC: 05/01/2009
SEQUENCE:
CCCCCGGGCTGCAGGAATTCGAATTCATCATCACTAACTGGGACGACATGGAGAAGATCT
GGCATCACACCTTCTACAACGAGCTCCGAGTTGCCCCCGAGGAGCACCCCATCCTTCTCA
CCGAAGCTCCCCTTAACCCCAAGGCTAACAGGGAAAAGATGACCCAGATCATGTTTGAGA
CCTTCAACGCCCCCGCCATGTACGTTGCCATCCAGGCCGTACATGGCGGGGGAGAGAACT
AGT
||
TYPE: EST
STATUS:  New
CONT_NAME: Hu SN
EST#: Ah_SkM_01C10_T3
CITATION:
Analysis of tarantula skeletal muscle protein sequences and identification of transcriptional isoforms
HIQUAL_START: 1
HIQUAL_STOP: 567
SEQ_PRIMER: T3 primer
P_END: 5'
DNA_TYPE: cDNA
LIBRARY: Tarantula skeletal muscle library
PUBLIC: 05/01/2009
SEQUENCE:
TGGGTAAAGGCTGGGCACCAACTGCAATTGGATATTCTCTACAAGGTTTAGGGAAATTTG
GCTTCTATGAAGTCTTCAAGAAACTGTACAGTGGTATTCTAGGTGAGGAACTTTCTTACA
CATGGAGGACAACACTGTACTTAGCTGCTAGTGCTTCTGCTGAATTCTTTGCTGACATAG
CTTTATGCCCCTTAGAAGCTGCTAAAGTAAGAATCCAAACACAGCCAGGCTGCTCCCCAT
TACTAAGGAGAGTGTTCCCACAGATATGGCGGGAGGAAGGATTGTTAGGTTTTTACAAAG
GCATTGGTCCCTTGTGGATGCGGCAGATTCCATACACCATGATGAAATTTGCTTGCTTTG
AACGTACAGTAGAACTGTTGTACAAACATGTTGTCCCCAAACCACGAGATGATTGTTCGA
AAGCTGAGCAGTTAGTTGTCACGTTTGCTGCTGGCTACATTGCTGGCGTATTCTGTGCTA
TTGTCTCTCATCCTGCTGACACAGTGGTTTCTAAACTAAACCAGGATAAAGGAAGTACTG
CCATTGAAGCAGCAAAG
||
TYPE: EST
STATUS:  New
CONT_NAME: Hu SN
EST#: Ah_SkM_01C11_T3
CITATION:
Analysis of tarantula skeletal muscle protein sequences and identification of transcriptional isoforms
HIQUAL_START: 1
HIQUAL_STOP: 585
SEQ_PRIMER: T3 primer
P_END: 5'
DNA_TYPE: cDNA
LIBRARY: Tarantula skeletal muscle library
PUBLIC: 05/01/2009
SEQUENCE:
CTGCAGGAATTCGAATTCTTTTTTTTTTTTTTTTTGTACTCAAAAAGTATTTATTACAAC
AGCCTTTGTTTGTACATAAAATTTCGTGGCCAGATGACTGTAAGGCACTGAGATCAGATT
AGGTTTTATTAGCTCAGCACGTTTTACGGCAACAGGGCTATTGTCAAGTACAGTCTGATC
TTAGTAGACGGCAGTTGATGCTGAAAGTCACGAAACGTAACCCAGAAAATAACATTAAAG
ATATAAATAGCAGATGTTTAGAAGCACTTGCGATGTACAATGCTGGGTCCAGACTCATCG
TACTCTTGCTTGGAGATCCACATCTGCTGGAATGTGGACAGTGAGGCCAAGATGGAGCCA
CCGATCCATACGGAGTACTTCCTCTCAGGGGGAGCGATGATCTTGATCTTCATGGTGCTG
GGAGCGAGAGCAGTGATTTCCTTCTGCATCCTGTCAGCAATACCGGGGTACATGGTGGTG
CCACCGGACAGGACAGTGTTGGCGTACAGATCCTTACGGATATCAATGTCGCACTTCTGG
ATGGAGTTGAAGGTGGTCTCGTGGATGCCAACAGA
||
TYPE: EST
STATUS:  New
CONT_NAME: Hu SN
EST#: Ah_SkM_01C12_T3
CITATION:
Analysis of tarantula skeletal muscle protein sequences and identification of transcriptional isoforms
HIQUAL_START: 1
HIQUAL_STOP: 414
SEQ_PRIMER: T3 primer
P_END: 5'
DNA_TYPE: cDNA
LIBRARY: Tarantula skeletal muscle library
PUBLIC: 05/01/2009
SEQUENCE:
CTCGACTTGCACTTGCGGTTTAGGTCGGTTTTGTGTTCTAAAGACAGGAATAATGGGTGA
CGAGGAGAAGAAAGAGAAGAAGAAGAAGAGCAAGAAGAAGTCAGAGGAAGAGGGTGGAGA
TGCCGCCCCTGCACCTCCCCCACCTAAGCCCCCGTCCCAGAAAAGGAGAGCACAAAGATC
AGGCAGTAATGTCTTTGCCATGTTCACTCAGCACCAGGTCCAGGAGTTCAAAGAAGCTTT
CCAACTTATTGACCAGGACAAGGATGGTTTCATCTCCAAAAATGACATCAGAGCTACATT
CGATTCCCTTGGCCGTCTATGCACAGAGCAGGAGCTTGATTCCATGGTTGCTGAAGCACC
CGGCCCCATCAACTTCACCATGTTCCTGACCATCTTCGGTGACAGAA
||
TYPE: EST
STATUS:  New
CONT_NAME: Hu SN
EST#: Ah_SkM_01D01_T3
CITATION:
Analysis of tarantula skeletal muscle protein sequences and identification of transcriptional isoforms
HIQUAL_START: 1
HIQUAL_STOP: 503
SEQ_PRIMER: T3 primer
P_END: 5'
DNA_TYPE: cDNA
LIBRARY: Tarantula skeletal muscle library
PUBLIC: 05/01/2009
SEQUENCE:
ACGATCATCCGTCTCTTCGCTCTCTTCTCCAGAACCCAGAGGGTTTAGGCCAAATTCGGT
GAATCATGGCGGATGACGCGAAACAGAAGGCTCTTGATGAGAAAGAGCGTAAGAAAGCCG
AGGTCAGAGCTCGGCTGGAAGCCGCTGCTGCTGGCAAGAAGGCGAAGAAGGGTTTCATGA
CCCCCGCCCGTAAGAAGAAGTTGAGGACCTTGCTGAGGAAAAAGGCCGCTGAAGAATTGA
AGCGAGAACAAGAGAGGAAAGCAGAAGAGAGGAAGAAAACTATTGCAAGTAGGTGCGGAC
CTCAGAAGAATCTCGATGGAATTAATGAAGCTGAATTAATAAATATCTGCAAAGAATACC
ATGATCGCATAGCTGAACTGGAAGGTCAGAAGTACGACATGGAATTCCAGGCTAGACACA
AAGAATACAAGATCAATGAGCTGAACATCCAAGTCAGTGATCTCCGGGGAAAATTCGTCA
AACCTGTACTGAAG
||
TYPE: EST
STATUS:  New
CONT_NAME: Hu SN
EST#: Ah_SkM_01D02_T3
CITATION:
Analysis of tarantula skeletal muscle protein sequences and identification of transcriptional isoforms
HIQUAL_START: 1
HIQUAL_STOP: 514
SEQ_PRIMER: T3 primer
P_END: 5'
DNA_TYPE: cDNA
LIBRARY: Tarantula skeletal muscle library
PUBLIC: 05/01/2009
SEQUENCE:
GAAATGCCAATGCTGTTCCAGTGCAAAATGTGGAGGCGCTACTGGTTGCTGTGGATCAGA
TTGCCCGTGCGATGAATGCACCTGTTGCGCCTCTGCAGCCTGCAAGCCTAAGTGTTCCTG
CGAAAAATGCCAATGTTGCTCCAGTGCAAAATGCAAAGGAGCTGTTGGCTGTTGTGGAGC
AGAATGCCCATGCGAAGAATGCACATGTTGCCTTTCCTCATCTTGCAATACCAAGTCATG
CAAATGCGAAGTGTGCAAATGCTGCCCATCATCCACAGGTCAGAAAGTGAAACACTGATT
TATGTCAAGCCCGACTGACTTATTCCTTTAATTTGAAAATTAATTTATCAGTTGGATAAA
TCTTCATGTTAGTCATCGACATCTTGATACACAAGTGTCAGATCAATAATCTAATTAGAA
TTTTGTATTTTGAAAAATATTTCATTGTAAGTTATTAAGATGTACATATGTAGTCGTATG
AGTTATCTTGCATTTTAACAATAAA
||
TYPE: EST
STATUS:  New
CONT_NAME: Hu SN
EST#: Ah_SkM_01D03_T3
CITATION:
Analysis of tarantula skeletal muscle protein sequences and identification of transcriptional isoforms
HIQUAL_START: 1
HIQUAL_STOP: 605
SEQ_PRIMER: T3 primer
P_END: 5'
DNA_TYPE: cDNA
LIBRARY: Tarantula skeletal muscle library
PUBLIC: 05/01/2009
SEQUENCE:
TCATTGCTATACCACTTGTGCTCTACCGGGCTCCAAAATGGTGACCAGGCTGTTCTCGAC
AAATTGGAAGCTGGTTTCAAAAAGCTTTCTGAAGCAAGCGATTGCAAATCCCTCTTGAAA
AAGTATTTAACCAAGGAAGTCTTTGACAAGCTAAAGGGCAAGAAGACAAGTTTAGGAGCA
ACACTTCTGGATGTCATTCAGTCAGGTGTTGAGAACTTAGACAGTGGCGTCGGTATCTAT
GCTCCTGATGCAGATTCCTACAATGTCTTCGCCGATCTCTTTAACCCCATCATTGACGAC
TACCACGGTGGTTTCAAGGCCACTGACAAACATCCTCAAACTGACTTTGGTGACATGAAA
ACCATCGTCAATGTAGATCCAGCTGGCGAGTTTGTGGTATCCACAAGAGTACGATGCGGC
CGCAGTCTGAAGGGCTATTCATTCAACCCTTGCCTCACAGAAGCAAACTACAAGGAGATG
GAAGAAAAAGTGAGCAGCACTCTCGGCGGCATGGAAGGAGAACTGAAGGGCACCTACTAC
CCACTCACAGGCATGGACAAAGCCACACAACAGAAACTCATTGACGATCACTTCC
||
TYPE: EST
STATUS:  New
CONT_NAME: Hu SN
EST#: Ah_SkM_01D04_T3
CITATION:
Analysis of tarantula skeletal muscle protein sequences and identification of transcriptional isoforms
HIQUAL_START: 1
HIQUAL_STOP: 488
SEQ_PRIMER: T3 primer
P_END: 5'
DNA_TYPE: cDNA
LIBRARY: Tarantula skeletal muscle library
PUBLIC: 05/01/2009
SEQUENCE:
AGTTTTTTTTCTTCTTCACCAATCTTTTTACCAATGGCAGTTTCTTCTACTCCCAAACCA
AAGATATCAGTACGCCTCTCAGCGAACTGCTTCAAGCTGCTTTCGATTGCAGATCCTTGT
GCATAGACTTCCTCTTGAGTCATCTTTTCTTGCACAGCTTTATCTCTCTGAGCCACCCAG
CTGGGATCAAGCAAACCAATTCTTACATGCTCTTGCATTTTATCAGCAGGAATCTTCTCA
CCAGTTATAGGTGAAATCAAATACTGCTCTGCAGCTTGCTGTGCTGTCTTTGCTTTAGGA
TTATAATCTTTGCGGATAACAACTTGATCGGGTTGTGGAGGTAAAGGTGGAGGCTGGGGA
GGAGCTTCTTTTGGTGGTAAAGGTGGAGGACTTTGTGGCTTTTCTGGTTCCTCCTCTTCA
TCTTCAGAAGATGAAGATGATGATGAAGATTCTTCATCCACCACTATGCTCTCTTTCCCT
||
TYPE: EST
STATUS:  New
CONT_NAME: Hu SN
EST#: Ah_SkM_01D05_T3
CITATION:
Analysis of tarantula skeletal muscle protein sequences and identification of transcriptional isoforms
HIQUAL_START: 1
HIQUAL_STOP: 393
SEQ_PRIMER: T3 primer
P_END: 5'
DNA_TYPE: cDNA
LIBRARY: Tarantula skeletal muscle library
PUBLIC: 05/01/2009
SEQUENCE:
AGGATTTCTAACATTATCCCCATATTTTATTCCCTCTTTTTTATCCAAGAAGTATAAGAT
CACAGAAATAACACCCGCCTTTTTATTTTAGCACTTCTACAGCCTCACTCGTTCGAAACT
TTTATTTAAAAAAAAGATTCAAAGCTTATGTTAGAAAACAAAATGGTGAACTGTGAAAAA
TTTTGATAATTAGGACCGCTAAAAGCAAATAGAGATTTTGAAAATAGGTCTGTTGGAATT
CATTGAAATAATTTGTTTAAATATTGCGCCCTTTGTTCGAGTCACAGCAGTTGAACCACA
GTCTCTAAACCTCACTACCCTAATGTGCACTGTTGTCAGTTAATGGGAATGTTTAATACT
GCGAGCTAGGAATGTCTTCATTCATG
||
TYPE: EST
STATUS:  New
CONT_NAME: Hu SN
EST#: Ah_SkM_01D06_T3
CITATION:
Analysis of tarantula skeletal muscle protein sequences and identification of transcriptional isoforms
HIQUAL_START: 1
HIQUAL_STOP: 522
SEQ_PRIMER: T3 primer
P_END: 5'
DNA_TYPE: cDNA
LIBRARY: Tarantula skeletal muscle library
PUBLIC: 05/01/2009
SEQUENCE:
TGAAGTCTAGTCGTTAAATATCTTGGAAACGGATCGTTTACTTGTTGGTAACTTCTGACA
CCATGGCAAAGGTTGGAATCAATGGGTTTGGCCGTATTGGACGTCTTGTCCTTCGTGCAT
GCTTGGCTAAGGGAGTAAATGTTGTGGCTGTGAATGATCCATTTATTGATGTCAAATACA
TGGTGTACATGTTCAAATATGACTCTACACATGGAAGATACAAGGGTGATGTTCACGAAG
AGGGTGGAATGCTTGTGGTTGATGGACAGAAGATCCATGTCTTCCAAGAGATGAAGCCTG
CTAGCATTCCATGGGGAAAAGTTGGTGCAGAGTATGTTGTTGAATCTACTGGTGTCTTCA
CTACAATTGAAAAAGCTTCGCCCCATATTGAAGGAGGTGCCAAGAAAGTAATAGTCTCTG
CACCATCTGCTGATGCACCAATGTTTGTCATGGGTGTCAACCATACTTTATATGATCCCT
CTATGACAATTGTCAGCAATGCATCTTGCACCA
||
TYPE: EST
STATUS:  New
CONT_NAME: Hu SN
EST#: Ah_SkM_01D07_T3
CITATION:
Analysis of tarantula skeletal muscle protein sequences and identification of transcriptional isoforms
HIQUAL_START: 1
HIQUAL_STOP: 511
SEQ_PRIMER: T3 primer
P_END: 5'
DNA_TYPE: cDNA
LIBRARY: Tarantula skeletal muscle library
PUBLIC: 05/01/2009
SEQUENCE:
TATTCAAAACGTCCGTTTTAAGACAAGCACAACATCATTGATCGCGTTTCTAGTACTTCT
ACATTGAAAAATTAGGAAACAGTGTGTGCTACTGAAAAAAACAGTATTTTAACATTTTTT
TTTTTTTTTTCACAGAGACTAATGAACCTCAGAGAATCACAGATTGAGTCTCAACTGTCA
GTAAGTAATTTATTTGAACCGAAATAAAAATTTTACACACTGAGAAAAAAAATGTGACGC
CAGAAGATTGTGAAGTAATTTACATTTAGAAATCAAAGAAAAACAACTGTTGAGTCTACA
CTTTAAACTTAGTAGTGAAAATACTATAATGGAAGGCGGCTAACAAAATTTTCGTACTTA
AAAGATTGATATTTAAATCCAAAGTACATTATGAATCACTTTTGTCTATACATGTGCGGA
AAAATCTGGCGTATGAAATAATTAATGCGTATGAAACTGGCTACATTTAATTACATATTT
CATTACAATAAATCCTACACTT
||
TYPE: EST
STATUS:  New
CONT_NAME: Hu SN
EST#: Ah_SkM_01D08_T3
CITATION:
Analysis of tarantula skeletal muscle protein sequences and identification of transcriptional isoforms
HIQUAL_START: 1
HIQUAL_STOP: 554
SEQ_PRIMER: T3 primer
P_END: 5'
DNA_TYPE: cDNA
LIBRARY: Tarantula skeletal muscle library
PUBLIC: 05/01/2009
SEQUENCE:
CTGCAGGTCCGGATCCAACAAATGATACTGCCCTCTCTAAGGCCAGTCGTCTGATAAGTG
AACTGGAATGGTATGCTGAGGCACTGAAGAATCAAAAAAAAAAAAAAAAACTCCAGACTA
GTTCTTCCTCGTGGATGCCAACAGACTCCATACCTATGAAGGAAGGCTGGAAGAGGGTCT
CAGGGCAACGGAACCTCTCATTGCCGATGGTGATGACCTGACCGTCAGGCAACTCGTAGG
ACTTCTCTACTGTGGAGGAGGAAGCGGCAGTGGCCATCTCCTGCTCAAAGTCCAGGGCGA
CGTAGCACAGCTTTTCCTTGATGTCACGAACGATTTCTCGCTCAGCTGTGGTTACGAAAG
AGTAGCCCCTCTCAGTCAAGATCTTCATGAGGTAGTCAGTCAGATCACGGCCAGCCAAGT
CCAGACGGAGAATGGCATGGGGAAGAGCGTAACCTTCATAGATGGGTACAGTGTGGGAAA
CACCATCACCGGAGTCGAGCACAATACCGGTGGTCCTACCGGAAGCGTACAGGGACAGTA
CGGC
||
TYPE: EST
STATUS:  New
CONT_NAME: Hu SN
EST#: Ah_SkM_01D10_T3
CITATION:
Analysis of tarantula skeletal muscle protein sequences and identification of transcriptional isoforms
HIQUAL_START: 1
HIQUAL_STOP: 503
SEQ_PRIMER: T3 primer
P_END: 5'
DNA_TYPE: cDNA
LIBRARY: Tarantula skeletal muscle library
PUBLIC: 05/01/2009
SEQUENCE:
TGAATAAATCTATTTTTATTGAGCAGATTTTAGTCCAGCATTAAGAAAACAAACCTAATC
AATACAATTTATAATAAATTATTTCTCCTGAGAAAAATATTTTACAGTATCACACTGTGG
TGAAACAATGAAGAATAGATTTCACTTCAATGGCGAATTGAATCCTCTGTTATTTTGTGA
AGGGAATTCGTTGAACTGGACTGGGATAACTTTACACTTGATCTTTGAACTGGATCTTCA
CGTCGGTGAAGGACATGTTCGTGGTACGGAAATCAGCCACAGTGCGAGCCTTAATAACTC
TGTCGAAGGGGAAGCCCATGGCACGCTTGTCAGGGTACTTAGAATCCTTGGCTCCGCAGT
AGCTTACAGCGTCAGCGCACAAAGTCTGGCCGTTGTGGCTTCCAACGTGATCATCCTCGT
AATCTGTCAGCATCACGAAAAGTTGGAAGTCCATTCCCTTGTAAGTGCCTCTTGGTACAA
GTAGATGCTCTGGC
||
TYPE: EST
STATUS:  New
CONT_NAME: Hu SN
EST#: Ah_SkM_01D11_T3
CITATION:
Analysis of tarantula skeletal muscle protein sequences and identification of transcriptional isoforms
HIQUAL_START: 1
HIQUAL_STOP: 507
SEQ_PRIMER: T3 primer
P_END: 5'
DNA_TYPE: cDNA
LIBRARY: Tarantula skeletal muscle library
PUBLIC: 05/01/2009
SEQUENCE:
TTGGCATTATTGAAGGCTTAATGACCACAGTTCATGCTGTTACTGCTACACAGAAGACAG
TTGATGGACCAAGTGCTAAGATGTGGAGAGATGGCCGTGGTGCTGCTCAGAACATCATCC
CAGCGTCCACTGGTGCAGCTAAAGCTGTTGGAAAAGTTATTCCAGAATTAAATGGAAAAC
TGACAGGTATGGCTTTCCGTGTTCCTACTCCTGATGTATCTGTGGTAGATCTGACTTGCC
GCCTTAACAAAGAAGCAACATATGATGAAATCAAAGCTGCTGTAAAGGCTGCATCTGAAA
GTGACAACTGGAAGGGAATCTTGGGATACACCGAAGATGAGGTTGTGTCATCTGATTTTA
TTGGAGATACCCACAGCAGTATTTTTGATGCAAAGGCTGGCATTTCTTTAACCAAGACTT
TTGTAAAACTTGTTTCCTGGTATGACAATGAGTATGGCTACAGCTGCCGTGTGGCTGATC
TGATCAAATACATGAAGT
||
TYPE: EST
STATUS:  New
CONT_NAME: Hu SN
EST#: Ah_SkM_01D12_T3
CITATION:
Analysis of tarantula skeletal muscle protein sequences and identification of transcriptional isoforms
HIQUAL_START: 1
HIQUAL_STOP: 486
SEQ_PRIMER: T3 primer
P_END: 5'
DNA_TYPE: cDNA
LIBRARY: Tarantula skeletal muscle library
PUBLIC: 05/01/2009
SEQUENCE:
TCGCTCTCTTCTCCAGAACCCAGAGGGTTTAGGCCAAATTCGGTGAATCATGGCGGATGA
CGCGAAACAGAAGGCTCTTGATGAGAAAGAGCGTAAGAAAGCCGAGGTCAGAGCACGGCT
GGAAGCCGCTGCTGCTGGCAAGAAGGCGAAGAAGGGTTTCATGACCCCCGCCCGTAAGAA
GAAGTTGAGGACCTTGCTGAGGAAAAAGGCCGCTGAAGAATTGAAGCGAGAACAAGAGAG
GAAAGCAGAAGAGAGGAAGAAAACTATTGCAAGTAGGTGCGGACCTCAGAAGAATCTCGA
TGGAATTAATGAAGCTGAATTAATAAATATCTGCAAAGAATACCATGATCGCATAGCTGA
ACTGGAAGGTCAGAAGTACGACATGGAATTCCAGGCTAGACACAAAGAATACAAGATCAA
TGAGCTGAACATCCAAGTCAGTGATCTCCGGGGAAAATTCGTCAAACCTGTACTGAAG
||
TYPE: EST
STATUS:  New
CONT_NAME: Hu SN
EST#: Ah_SkM_01E01_T3
CITATION:
Analysis of tarantula skeletal muscle protein sequences and identification of transcriptional isoforms
HIQUAL_START: 1
HIQUAL_STOP: 498
SEQ_PRIMER: T3 primer
P_END: 5'
DNA_TYPE: cDNA
LIBRARY: Tarantula skeletal muscle library
PUBLIC: 05/01/2009
SEQUENCE:
AACAGTCCAGAATGTGTGACGACGACATTGCCGCACTTGTTGTTGACAATGGCTCTGGCA
TGTGCAAGGCCGGGTTCGCCGGAGATGACGCTCCCAGGGCTGTCTTCCCCTCCATCGTCG
GCCGTCCCAGGCATCAGGGTGTCATGGTGGGTATGGGTCAAAAGGACAGCTACGTAGGTG
ATGAGGCCCAGAGCAAGAGAGGTATCCTCTCCCTGAAGTACCCCATCGAGCACGGCATCA
TCACTAACTGGGACGACATGGAGAAGATCTGGCATCACACCTTCTACAACGAGCTCCGAG
TTGCCCCCGAGGAGCACCCCATCCTTCTCACCGAAGCTCCCCTTAACCCCAAGGCTAACA
GGGAAAAGATGACCCAGATCATGTTTGAGACCTTCAACGCCCCCGCCATGTACGTTGCCA
TCCAGGCCGTACTGTCCCTGTACGCTTCCGGTAGGACCACCGGTATTGTGCTCGACTCCG
GTGATGGTG
||
TYPE: EST
STATUS:  New
CONT_NAME: Hu SN
EST#: Ah_SkM_01E02_T3
CITATION:
Analysis of tarantula skeletal muscle protein sequences and identification of transcriptional isoforms
HIQUAL_START: 1
HIQUAL_STOP: 404
SEQ_PRIMER: T3 primer
P_END: 5'
DNA_TYPE: cDNA
LIBRARY: Tarantula skeletal muscle library
PUBLIC: 05/01/2009
SEQUENCE:
TTTTTTTTTTTTTTTTTTTTTTTTTTTTCCTTATTCAAAAGGTTTATTGGTCATTTTAAT
AAAGCTTACAAATGTTGAACTGAATCTGCTTTATCACAGTATAAAAGACATTAAAAGTTA
AATATCAAAATGGGTCAAAAAACTAGGAATGTTGATACCTGGATGTTTCACAAAACAGGA
ATGTGGAAAAAATGCCATGAACATAAACATGACTGGCTTCCATACATAAAAATTAAAAGC
ATTTGCGATGAACAATGCTAGGGCCAAATTCATCATACTCTTGTTTAAAAATCCACATCT
GCTGGAAGGTGGAGAGGGAAGCTAAAATGGATCCTCCAATCCAAACAGAGTACTTCCTTT
CTGGTGGAGCAATTATTTTTATCTTCATTGTGCTTGG
||
TYPE: EST
STATUS:  New
CONT_NAME: Hu SN
EST#: Ah_SkM_01E03_T3
CITATION:
Analysis of tarantula skeletal muscle protein sequences and identification of transcriptional isoforms
HIQUAL_START: 1
HIQUAL_STOP: 507
SEQ_PRIMER: T3 primer
P_END: 5'
DNA_TYPE: cDNA
LIBRARY: Tarantula skeletal muscle library
PUBLIC: 05/01/2009
SEQUENCE:
TGGCTATTTCTGTGATCTGCAGTCGCCTCCTTTTATCACATGCTAATGTATTAGGATTCC
TTTAATTGGCATCACCATATTATTTAATTTATTAAAACTTACTTTTGAGCTACTAGGAAA
TTCCTGCGTAACACTCATTTGAGAGTGATTTAATTTAGTTAACAGCAATCAAGGTGGCGG
CTTATGATGAGAATGTCTTATCTGGTGCAGAACTATCTTCAGCAATAACGCATAGTTTTG
TCATATGGAGCATTTGTAGGGGCTCCATAATAATAGTACTGCTCTATTTACAATCGGCAA
CTGACAGTAAATGGGCAAAATTAATTACTACTTTATTGAGAGAAAATTGCACGAAAACTT
CATAATTTTGTTCATTATTCTATGTTGATATACTTTTAGTCTTATTCAATTCATTAATTT
CATTGTGTTTATATTATGGAAGAACATGCTTTGTGTTGTTGCCTGTGAACTGCCTCTGAG
CAGGAAATTCATTTGAAG
||
TYPE: EST
STATUS:  New
CONT_NAME: Hu SN
EST#: Ah_SkM_01E04_T3
CITATION:
Analysis of tarantula skeletal muscle protein sequences and identification of transcriptional isoforms
HIQUAL_START: 1
HIQUAL_STOP: 579
SEQ_PRIMER: T3 primer
P_END: 5'
DNA_TYPE: cDNA
LIBRARY: Tarantula skeletal muscle library
PUBLIC: 05/01/2009
SEQUENCE:
AACCCTTGCCTCACAGAAGCAAACTACAAGGAGATGGAAGAAAAAGTGAGCAGCACTCTC
GGCGGCATGGAAGGAGAACTGAAGGGCACCTACTACCCACTCACAGGCATGGACAAAGCC
ACACAACAGAAACTCATTGACGATCACTTCCTGTTCAAAGAGGGTGACAGATTCTTGCAA
GCCGCAAATGCTTGCCGTTACTGGCCCACAGGCCGTGGCATCTTCCACAATGACGCCAAA
ACTTTCCTGGTGTGGGTAAATGAGGAAGATCACTTGAGAATCATCTCCATGCAAAAGGGT
GGCGATCTTAATGCCGTCTACCAGCGTCTGGTCAACGCAGTGAACATAATTGAGTCAAAA
TTACCATTCTCCCGAGATGACAGACTTGGTTTCTTAACCTTCTGTCCCACTAACTTGGGC
ACAACCATTCGTGCTTCTGTCCACATTGCTCTGCCCAAACTGGCAAAGGACAAGAAGGTT
CTTGAAGATATTGCTGCCAAATTCAACTTGCAAGTCCGTGGCACACGTGGTGAGCACACA
GAGAGCGAGGGAGGAGTTTATGACATCTC
||
TYPE: EST
STATUS:  New
CONT_NAME: Hu SN
EST#: Ah_SkM_01E05_T3
CITATION:
Analysis of tarantula skeletal muscle protein sequences and identification of transcriptional isoforms
HIQUAL_START: 1
HIQUAL_STOP: 504
SEQ_PRIMER: T3 primer
P_END: 5'
DNA_TYPE: cDNA
LIBRARY: Tarantula skeletal muscle library
PUBLIC: 05/01/2009
SEQUENCE:
ATCATGTTTGAGACCTTCAACGCCCCCGCCATGTACGTTGCCATCCAGGCCGTACTGTCC
CTGTACGCTTCCGGTAGGACCACCGGTATTGTGCTCGACTCCGGTGATGGTGTTTCCCAC
ACTGTACCCATCTATGAAGGTTACGCTCTTCCCCATGCCATTCTCCGTCTGGACTTGGCT
GGCCGTGATCTGACTGACTACCTCATGAAGATCTTGACTGAGAGGGGCTACTCTTTCGTA
ACCACAGCTGAGCGAGAAATCGTTCGTGACATCAAGGAAAAGCTGTGCTACGTCGCCCTG
GACTTTGAGCAGGAGATGGCCACTGCCGCTTCCTCCTCCACAGTAGAGAAGTCCTACGAG
TTGCCTGACGGTCAGGTCATCACCATCGGCAATGAGAGGTTCCGTTGCCCTGAGACCCTC
TTCCAGCCTTCCTTCATTGGTATGGAGTCTGTTGGCATCCACGAGACCACCTTCAACTCC
ATCCAGAAGTGCGAC
||
TYPE: EST
STATUS:  New
CONT_NAME: Hu SN
EST#: Ah_SkM_01E06_T3
CITATION:
Analysis of tarantula skeletal muscle protein sequences and identification of transcriptional isoforms
HIQUAL_START: 1
HIQUAL_STOP: 540
SEQ_PRIMER: T3 primer
P_END: 5'
DNA_TYPE: cDNA
LIBRARY: Tarantula skeletal muscle library
PUBLIC: 05/01/2009
SEQUENCE:
AAGGAGAACTGAAGGGCACCTACTACCCACTCACAGGCATGGACAAAGCCACACAACAGA
AACTCATTGACGATCACTTCCTGTTCAAAGAGGGTGACAGATTCTTGCAAGCCGCAAATG
CTTGCCGTTACTGGCCCACAGGCCGTGGCATCTTCCACAATGACGCCAAAACTTTCCTGG
TGTGGGTAAATGAGGAAGATCACTTGAGAATCATCTCCATGCAAAAGGGTGGCGATCTTA
ATGCCGTCTACCAGCGTCTGGTCAACGCAGTGAACATAATTGAGTCAAAATTACCATTCT
CCCGAGATGACAGACTTGGTTTCTTAACCTTCTGCCCCACTAACTTGGGCACAACCATCC
GTGCTTCTGTCCACATTGCTCTGCCCAAACTGGCAAAGGACAAGAAGGTTCTTGAAGATA
TTGCTGCCAAATTCAACTTGCAAGTCCGTGGCACACGTGGTGAGCACACAGAGAGCGAGG
GAGGAGTTTATGACATCTCCAACAAGAGGAGGATGGGTCTCACTGAGTATG
||
TYPE: EST
STATUS:  New
CONT_NAME: Hu SN
EST#: Ah_SkM_01E07_T3
CITATION:
Analysis of tarantula skeletal muscle protein sequences and identification of transcriptional isoforms
HIQUAL_START: 1
HIQUAL_STOP: 503
SEQ_PRIMER: T3 primer
P_END: 5'
DNA_TYPE: cDNA
LIBRARY: Tarantula skeletal muscle library
PUBLIC: 05/01/2009
SEQUENCE:
AACTTTATTTCGTGAATAAGGGTTGAAGTGATGTACAATTATCGGCCATGTGGATAATAA
GAAAAAGTGATTGACGAAATACTGACTACTTAGTGATGAACTGTCGAAGTAAAAATTATC
ACACTAAGGAAAAATGCCCTTGTGGTTGTTTTATATGCACAGACATTTTCTTTCTTTTGT
TTTTTTCAGGAAACAGAGAAGTGAAAGTAGAAATTCAGTCACAGAAGTTGACTACAAAAA
TAGTACATTTTTGGATGAATTTGAGACTTGTCAAATTGTAGAAATTTCTGCTTAAGCAGC
TGCCTTCTCCATTTTGATCATCTCCAGGATGCCGTCCTGCATCTCCTTTACGGCCTCATA
CTCAGTGAGACCCATCCTCCTCTTGTTGGAGATGTCATAAACTCCTCCCTCGCTCTCTGT
GTGCTCACCACGTGTGCCACGGACTTGCAAGTTGAATTTGGCAGCAATATCTTCAAGAAC
CTTCTTGTCCTTTG
||
TYPE: EST
STATUS:  New
CONT_NAME: Hu SN
EST#: Ah_SkM_01E08_T3
CITATION:
Analysis of tarantula skeletal muscle protein sequences and identification of transcriptional isoforms
HIQUAL_START: 1
HIQUAL_STOP: 551
SEQ_PRIMER: T3 primer
P_END: 5'
DNA_TYPE: cDNA
LIBRARY: Tarantula skeletal muscle library
PUBLIC: 05/01/2009
SEQUENCE:
AAAACCGTAACAGTCCAGAATGTGTGACGACGACATTGCCGCACTTGTTGTTGACAATGG
CTCTGGCATGTGCAAGGCCGGGTTCGCCGGAGATGACGCTCCCAGGGCTGTCTTCCCCTC
CATCGTCGGCCGTCCCAGGCATCAGGGTGTCATGGTGGGTATGGGTCAAAAGGACAGCTA
CGTAGGTGATGAGGCCCAGAGCAAGAGAGGTATCCTCTCCCTGAAGTACCCCATCGAGCA
CGGCATCATCACTAACTGGGACGACATGGAGAAGATCTGGCATCACACCTTCTACAACGA
GCTCCGAGTTGCCCCCGAGGAGCACCCCATCCTTCTCACCGAAGCTCCCCTTAACCCCAA
GGCTAACAGGGAAAAGATGACCCAGATCATGTTTGAGACCTTCAACGCCCCCGCCATGTA
CGTTGCCATCCAGGCCGTACTGTCCCTGTACGCTTCCGGTAGGACCACCGGTATTGTGCT
CGACTCCGGTGATGGTGTTTCCCACACTGTACCCATCTATGAAGGTTACGCTCTTCCCCA
T
||
TYPE: EST
STATUS:  New
CONT_NAME: Hu SN
EST#: Ah_SkM_01E09_T3
CITATION:
Analysis of tarantula skeletal muscle protein sequences and identification of transcriptional isoforms
HIQUAL_START: 1
HIQUAL_STOP: 445
SEQ_PRIMER: T3 primer
P_END: 5'
DNA_TYPE: cDNA
LIBRARY: Tarantula skeletal muscle library
PUBLIC: 05/01/2009
SEQUENCE:
AAAAAAATGTGACGCCAGAAGATTGTGAAGTAATTTACATTTAGAAATTAAAGAAAAACA
ACTGTTGAGTCTACACTTTAAACTTAGTAGTGAAAATACTATAATGGAAGGCGGCTAACA
AAATTTTCGTACTTAAAAGATTGATATTTAAATCCAAAGTACATTATGAATCACTTTTGT
CTATACATGTGCGGAAAAATCTGGCGTATGAAGTAATTAATGCGTATGAAACTGGCTACA
TTTAATTACATATTTCATTACAATAAATCCTACACTTAGCTTTACAGAGTGGTATTTGAC
AAAGAGAGTGAGATGTTGCCACTTGCGATTTATTTTTAAGAAACTTAGTAGTTGAGATAA
TTTGAAGATGTTACAAAGCTGATATCGAAGTCCACATGCGACATCTAGCGGCTAATTTTA
CAGTTTGATGTATGTCT
||
TYPE: EST
STATUS:  New
CONT_NAME: Hu SN
EST#: Ah_SkM_01E10_T3
CITATION:
Analysis of tarantula skeletal muscle protein sequences and identification of transcriptional isoforms
HIQUAL_START: 1
HIQUAL_STOP: 527
SEQ_PRIMER: T3 primer
P_END: 5'
DNA_TYPE: cDNA
LIBRARY: Tarantula skeletal muscle library
PUBLIC: 05/01/2009
SEQUENCE:
AGGGTAGAATTGCTGTTCTCGTTCGTGATATTTCTTAGGTATACATTAAGAACACCTAAG
AAATACCATACATATACAGAGCACGGCCACCAAGACTGAGAAGTTTTCTGTTTTTCGAGA
AACATTTGGGCATCCTGTGATTGGCCTAGGCTATGAGAAATTCGCCTGGAGTGGCATAGA
GTGACCGCCGTATTCACCGGATATGAATCCCTGCGTCTTCTCTTTGTGGGGTTATCTTAA
GGACAGAGTGTACGCACGTCACCTGATATCTTGGACGACCTCGAAATTTCTGTAGGAAAT
GAAACGAAGTTCACGAAACGAGCCGCTAGGGAGCGTTGTTGCTGAAGTTTATTCACGTCT
TCAAATGTTGTTGCTAGTGAAGGTGAACAGTTGATGGTTTAAATTCTAATCGCTTTCCTG
TATTCTGCATCTCATTTCGTACGTCCGGCTCACATATGTCAAACTGACACGATAAAACGT
TTTAACTCAGGGTTTCGGTCACCCTGAGCTTCAGTGCA
||
TYPE: EST
STATUS:  New
CONT_NAME: Hu SN
EST#: Ah_SkM_01E11_T3
CITATION:
Analysis of tarantula skeletal muscle protein sequences and identification of transcriptional isoforms
HIQUAL_START: 1
HIQUAL_STOP: 454
SEQ_PRIMER: T3 primer
P_END: 5'
DNA_TYPE: cDNA
LIBRARY: Tarantula skeletal muscle library
PUBLIC: 05/01/2009
SEQUENCE:
TCTTGAAGACCAGCTTAAAGAGGCTAGGTTGATGGCTGAGGAGGCTGATCGCAAATATGA
TGAGGTTGCCCGTAAGATGGCAATGGTTGAAGCTGATTTGGAACGTGCTGAAGAGCGTGC
AGAGACAGGTGAAAACAAAATCGTGGAGCTTGAGGAAGAACTGAGAGTTGTTGGCAACAA
CTTAAAGTCTCTGGAAGTCAGTGAAGAGAAGGCCTTACAAAAGGAAGAAACCTATGAAAT
GACCATCAGGCAGATGACCCAGAGGCTCCAGGAGGCTGAAGCCAGAGCAGAATTTGCTGA
GAGGTCTGTACAAAAACTCCAGAAGGAGGTTGACAGATTGGAAGATGAACTGGTTCAAGA
AAAGGAGAAATACAAGGCCATTTCCGACGAATTGGACCAGACTTTTGCAGAGCTTACTGG
CTATTAAAAGCTTTCCATGCTTATGT
||
TYPE: EST
STATUS:  New
CONT_NAME: Hu SN
EST#: Ah_SkM_01E12_T3
CITATION:
Analysis of tarantula skeletal muscle protein sequences and identification of transcriptional isoforms
HIQUAL_START: 1
HIQUAL_STOP: 267
SEQ_PRIMER: T3 primer
P_END: 5'
DNA_TYPE: cDNA
LIBRARY: Tarantula skeletal muscle library
PUBLIC: 05/01/2009
SEQUENCE:
TCCGAAATGCGGCAAGTCTGTCTACGCCGCTGAGGAAATGTTGGCAGCAGGTGCCAAATG
GCACAAGACATGCTTTAAATGCGGTCTCTGCCACAAGAGGTTAGACAGCACAAACGCCAC
AGAGCACGCAGGCGACCTGTTCTGCAAACAATGCTACGGTAGGAAGTTCGGCCCTAAGGG
ATACGGATTTGGTGGTGGCGCAGGATGCCTTACCATGGACAAAGGTGAACAGTTCGGAAA
CACAGAATGTGCAGGAAACAAG
||
TYPE: EST
STATUS:  New
CONT_NAME: Hu SN
EST#: Ah_SkM_01F01_T3
CITATION:
Analysis of tarantula skeletal muscle protein sequences and identification of transcriptional isoforms
HIQUAL_START: 1
HIQUAL_STOP: 542
SEQ_PRIMER: T3 primer
P_END: 5'
DNA_TYPE: cDNA
LIBRARY: Tarantula skeletal muscle library
PUBLIC: 05/01/2009
SEQUENCE:
ATCATCCGTCTCTTCGCTCTCTTCTCCAGAACCCAGAGGGTTTAGGCCAAATTCGGTGAA
TCATGGCGGATGACGCGAAACAGAAGGCTCTTGATGAGAAAGAGCGTAAGAAAGCCGAGG
TCAGAGCTCGGCTGGAAGCCGCTGCTGCTGGCAAGAAGGCGAAGAAGGGTTTCATGACCC
CCGCCCGTAAGAAGAAGTTGAGGACCTTGCTGAGGAAAAAGGCCGCTGAAGAATTGAAGC
GAGAACAAGAGAGGAAAGCAGAAGAGAGGAAGAAAACTATTGCAAGTAGGTGCGGACCTC
AGAAGAATCTCGATGGAATTAATGAAGCTGAATTAATAAATATCTGCAAAGAATACCATG
ATCGCATAGCTGAACTGGAAGGTCAGAAGTACGACATGGAATTCCAGGCTAGACACAAAG
AATACAAGATCAATGAGCTGAACATCCAAGTCAGTGATCTCCGGGGAAAATTCGTCAAAC
CTGTACTGAAGAAGGTATCCAGATTCGAATACGGCAAATTTGAGAAACTCATG
||
TYPE: EST
STATUS:  New
CONT_NAME: Hu SN
EST#: Ah_SkM_01F02_T3
CITATION:
Analysis of tarantula skeletal muscle protein sequences and identification of transcriptional isoforms
HIQUAL_START: 1
HIQUAL_STOP: 470
SEQ_PRIMER: T3 primer
P_END: 5'
DNA_TYPE: cDNA
LIBRARY: Tarantula skeletal muscle library
PUBLIC: 05/01/2009
SEQUENCE:
AAAAACCGTAACAGTCCAGAATGTGTGACGACGACATTGCCGCACTTGTTGTTGACAATG
GCTCTGGCATGTGCAAGGCCGGGTTCGCCGGAGATGACGCTCCCAGGGCTGTCTTCCCCT
CCATCGTCGGCCGTCCCAGGCATCAGGGTGTCATGGTGGGTATGGGTCAAAAGGACAGCT
ACGTAGGTGATGAGGCCCAGAGCAAGAGAGGTATCCTCTCCCTGAAGTACCCCATCGAGC
ACGGCATCATCACTAACTGGGACGACATGGAGAAGATCTGGCATCACACCTTCTACAACG
AGCTCCGAGTTGCCCCCGAGGAGCACCCCATCCTTCTCACCGAAGCTCCCCTTAACCCCA
AGGCTAACAGGGAAAAGATGACCCAGATCATGTTTGAGACCTTCAACGCCCCCGCCATGT
ACGTTGCCATCCAGGCCGTACTGTCCCTGTACGCTTCCGGTA
||
TYPE: EST
STATUS:  New
CONT_NAME: Hu SN
EST#: Ah_SkM_01F03_T3
CITATION:
Analysis of tarantula skeletal muscle protein sequences and identification of transcriptional isoforms
HIQUAL_START: 1
HIQUAL_STOP: 486
SEQ_PRIMER: T3 primer
P_END: 5'
DNA_TYPE: cDNA
LIBRARY: Tarantula skeletal muscle library
PUBLIC: 05/01/2009
SEQUENCE:
AGGAGTTCAAAGAAGCTTTCCAACTTATTGACCAGGACAAGGATGGTTTCATCTCCAAAA
ATGACATCAGAGCTACATTCGATTCCCTTGGCCGTCTATGCACAGAGCAGGAGCTTGATT
CCATGGTTGCTGAAGCACCCGGCCCCATCAACTTCACCATGTTCCTGACCATCTTCGGTG
ACAGAATTGCTGGAACCGATGAAGAAGATGTGATTGTTAACGCTTTCAACCTGTTTGATG
AAGGTGAAGGCAAATGCAAAGAAGAAACATTGAAACGTTCTCTAACAACATGGGGAGAGA
AATTCTCTCAAGATGAGGTTGAGGAAGCCCTGTCTGAAGCTCCTATTGATGGAAACGGCT
TGATTGACATCAAGAAGTTTGCTCAGATCTTAACTAAGGGTGCAGAAGAAGAGGGAGCTT
AAATTACTCGTCATCTACGGCATCCATTACCAAGGTTGGAATCTTGTGACCTGCAGGA
||
TYPE: EST
STATUS:  New
CONT_NAME: Hu SN
EST#: Ah_SkM_01F04_T3
CITATION:
Analysis of tarantula skeletal muscle protein sequences and identification of transcriptional isoforms
HIQUAL_START: 1
HIQUAL_STOP: 560
SEQ_PRIMER: T3 primer
P_END: 5'
DNA_TYPE: cDNA
LIBRARY: Tarantula skeletal muscle library
PUBLIC: 05/01/2009
SEQUENCE:
TTTTTTTTTTACTAACAATAACATCATTTATTCTAGAACACACATATGTACATGGTACAT
GATCAATTACATTGAAGACACGCTCACACACTTAAAGTCCTAAATATATCAAACCCAGTT
TGTGCTGTGCTAATCAACACACCAGGCATTTGTGGGTGCCAGTGAATTTCTTTTATTTCT
TTCTGCCCTTGATGGATGAACAATATCTGAGGAGGCAGATCTAATTCTTCTGGAGTTTCT
CCTTGGGAACCTTCCTGTTCAAAATCTGTTTCTACAGCTAAGTCCCACAGTGTTACTTTT
TCTTCAGCACCTGAAGCTGCAAAGACAGTATGATCTGTTGGATGCCACTCAACAGAAGTT
ACTGGTGCTACATGGTGCTTGAATGTACATAGAGGTGAACTCTTCGGGAAACGTCTGATA
TCCCAAACTTTGATCTTTCCATCATCGCTGCCTGAAAGAATGAACGGTTCATGCTTATTC
CAGTTTATAACATTAATGTCACTGTCATGTGCATCCTGTGTTGTAAGAACACAACTTTTA
TTTGCAGGAG
||
TYPE: EST
STATUS:  New
CONT_NAME: Hu SN
EST#: Ah_SkM_01F05_T3
CITATION:
Analysis of tarantula skeletal muscle protein sequences and identification of transcriptional isoforms
HIQUAL_START: 1
HIQUAL_STOP: 498
SEQ_PRIMER: T3 primer
P_END: 5'
DNA_TYPE: cDNA
LIBRARY: Tarantula skeletal muscle library
PUBLIC: 05/01/2009
SEQUENCE:
TCTTCCAGCCTTCCTTCATAGGTATGGAGTTGAAGGTGGTCTCGTGGATGCCAACAGACT
CCATACCTATGAAGGAAGGCTGGAAGAGGGTCTCAGGGCAACGGAACCTCTCATTGCCGA
TGGTGATGACCTGACCGTCAGGCAACTCGTAGGACTTCTCTACTGTGGAGGAGGAAGCGG
CAGTGGCCATCTCCTGCTCGAAGTCCAGGGCGACGTAGCACAGCTTTTCCTTGATGTCAC
GAACGATTTCTCGCTCAGCTGTGGTTACGAAAGAGTAGCCCCTCTCAGTCAAGATCTTCA
TGAGGTAGTCAGTCAGATCACGGCCAGCCAAGTCCAGACGGAGAATGGCATGGGGAAGAG
CGTAACCTTCATAGATGGGTACAGTGTGGGAAACACCATCACCGGAGTCGAGCACAATAC
CGGTGGTCCTACCGGAAGCGTACAGGGACAGTACGGCCTGGATGGCAACGTACATGGCGG
GGGCGTTGA
||
TYPE: EST
STATUS:  New
CONT_NAME: Hu SN
EST#: Ah_SkM_01F06_T3
CITATION:
Analysis of tarantula skeletal muscle protein sequences and identification of transcriptional isoforms
HIQUAL_START: 1
HIQUAL_STOP: 517
SEQ_PRIMER: T3 primer
P_END: 5'
DNA_TYPE: cDNA
LIBRARY: Tarantula skeletal muscle library
PUBLIC: 05/01/2009
SEQUENCE:
CTGCAACAGCAAAACTTGAAGAAGCCTCCCAAGCTGCAGACGAAAGTGAACGTATGCGTA
AGATGCTTGAGCACAGGAGTATAACAGATGAGGAACGTATGGATGCTCTTGAAGACCAGC
TTAAAGAGGCTAGGTTGATGGCTGAGGAGGCTGATCGCAAATATGATGAGGTTGCCCGTA
AGATGGCAATGGTTGAAGCTGATTTGGAACGTGCTGAAGAGCGTGCAGAGACAGGTGAAA
ACAAAATCGTGGAGCTTGAGGAAGAACTGAGAGTTGTTGGCAACAACTTAAAGTCTCTGG
AAGTCAGTGAAGAGAAGGCACAGCAAAGAGAAGAGGCTTATGAAGGCCAGATCCGCTTAA
TGACTTCCAGACTAAAAGAGGCTGAAGCCAGAGCAGAATTTGCTGAGAGGTCTGTACAAA
AACTCCAGAAGGAGGTTGACAGATTGGAAGATGAACTGGTTCAAGAAAAGGAGAAATACA
AGGCCATTTCCGACGAATTGGACCAGAC
||
TYPE: EST
STATUS:  New
CONT_NAME: Hu SN
EST#: Ah_SkM_01F07_T3
CITATION:
Analysis of tarantula skeletal muscle protein sequences and identification of transcriptional isoforms
HIQUAL_START: 1
HIQUAL_STOP: 533
SEQ_PRIMER: T3 primer
P_END: 5'
DNA_TYPE: cDNA
LIBRARY: Tarantula skeletal muscle library
PUBLIC: 05/01/2009
SEQUENCE:
GGCTCCAAAATGGTTGACCAGGCTGTTCTCGACAAATTGGAAGCTGGTTTCAAAAAGCTT
TCTGAAGCAAGCGATTGCAAATCCCTCTTGAAAAAGTATTTAACCAAGGAAGTCTTTGAC
AAGCTAAAGGGCAAGAAGACAAGTTTAGGAGCAACACTTCTGGATGTCATTCAGTCAGGT
GTTGAGAACTTAGACAGTGGCGTCGGTATCTATGCTCCTGATGCAGATTCCTACAATGTC
TTCGCCGATCTCTTTAACCCCATCATTGACGACTACCACGGTGGTTTCAAGGCCACTGAC
AAACATCCTCAAACTGACTTTGGTGACATGAAAACCATCGTCAATGTAGATCCAGCTGGC
GAGTTTGTGGTATCCACAAGAGTACGATGCGGCCGCAGTCTGAAGGGCTATTCATTCAAC
CCTTGCCTCACAGAAGCAAACTACAAGGAGATGGAAGAAAAAGTGAGCAGCACTCTCGGC
GGCATGGAAGGAGAACTGAAGGGCACCTACTACCCACTCACAGG
||
TYPE: EST
STATUS:  New
CONT_NAME: Hu SN
EST#: Ah_SkM_01F08_T3
CITATION:
Analysis of tarantula skeletal muscle protein sequences and identification of transcriptional isoforms
HIQUAL_START: 1
HIQUAL_STOP: 564
SEQ_PRIMER: T3 primer
P_END: 5'
DNA_TYPE: cDNA
LIBRARY: Tarantula skeletal muscle library
PUBLIC: 05/01/2009
SEQUENCE:
GTGCTCCACACACTTGTGTTTCTGACTGCTCTTGGTCCACAGAGGCAGCTACTCACACGT
GCGGAAACCGGTGGCCGTCATGGCTGAATACGGACTTTCCGAGGAGCAAATCGCTGAGTT
CAAAGAGGCTTTTGGTCTCTTCGATCATAATGGAGACGGATCCATTGAAGCAGCTGAACT
GGGTGTCGTCATGAGGTCATTAGGTCAACGGCCCACAGAAGCTGAACTCGTCAACATGAT
CCGACTTGTAGATATAGATGGTAATGGAACGATCGAGTTCAACGAGTTCTGCTTCATGAT
GTCCAAAAAGATGAAAGAAACGGACAGTGAAAAAGAACTTCGAGAGGCCTTCCGAGTTTT
TGACAAAAATGGCGATGGTTTTATTTCGGCACAGGAACTGCGCCATGTGATGACGAATCT
GGGAGAGAAACTCACAGATGAAGAAGTGGAAGACATGATCAAAGAAGCTGATCTCGATGG
TGATGGCCTGGTAAACTACGATGAGTTCGTGAGCATACTGAGTGGCGGAAAACAATGATG
AAGAGCCGGATGTC
||
TYPE: EST
STATUS:  New
CONT_NAME: Hu SN
EST#: Ah_SkM_01F09_T3
CITATION:
Analysis of tarantula skeletal muscle protein sequences and identification of transcriptional isoforms
HIQUAL_START: 1
HIQUAL_STOP: 537
SEQ_PRIMER: T3 primer
P_END: 5'
DNA_TYPE: cDNA
LIBRARY: Tarantula skeletal muscle library
PUBLIC: 05/01/2009
SEQUENCE:
ATCATACACAAGACAAATTAAGAAAGCTTGTTACGTGGAATGTATGGGGAATGAAGATCC
TGTAAATACAGCAGTAAAGTCACGGTGAAAAAATATTTGGCTGCATGTTGCCTTTTATCC
TCAATATTTAACATTTTCCCAGACAGTCTCAATACTTTGTTCTGTTGCAGACAATGAAAT
GAAATTTATGATGCAAAAGTTTTAATGTTTGCCATGGAAAATCAAACAAAATCTAAATCT
CTGATTCATCACAGAGATGCAGAAATATGCAATGGTATGATGAAACCCAGGAAGCAATTA
AACATATGTCTGTACCTAACAGTCAAACATAGCAGTGATGAAACCATACAAGAGGTAGTA
CACTAGTGCTGCAGCAGTGGAATAATTTAAATACAAGATAATTCTACTGACCAAAATACA
ACTTACTAGTGGTCACTCATACTAGCCCCACATGGGGGCAACTGGTATTCCAGTTGTTTT
GGGGAGTGGTTCCCCCTCCCCTACCCAAGCCGGTCCTGTGACAGCGTC
||
TYPE: EST
STATUS:  New
CONT_NAME: Hu SN
EST#: Ah_SkM_01F10_T3
CITATION:
Analysis of tarantula skeletal muscle protein sequences and identification of transcriptional isoforms
HIQUAL_START: 1
HIQUAL_STOP: 446
SEQ_PRIMER: T3 primer
P_END: 5'
DNA_TYPE: cDNA
LIBRARY: Tarantula skeletal muscle library
PUBLIC: 05/01/2009
SEQUENCE:
GGCTTTGTCCATGACTCTTCACTTTGTAATCTTGTACATTGACATTCTGTCTGCTGTCTT
CTCTGTCACACCATTGAACACTGAAGAGTGGTTCGCAGTTATGAAGATATCATTACCAGT
CGTCCTACTAGACGAAGTGATGAAGTTCGTTGCCAGGAAATACATTGATGTTGCTCCACC
TCCATCGACAAAGTAATAAGTTGTATTCATACACATCACTGCATTCTCTAGCTTCAGTTC
ACTCATGCCGCAGGTGTCCCAAAAATATTCCATAAACATGTTCTGTCGGTCATGTCCACT
TGTGTAATACGTCTAGCCTCCATCATGCACCAGCAGGCCACAAGACTGTCTTACTCAAAC
AAGGCCACGCATGCGTGAGTGCCACTACTGCCCTGTGACCGTGCACGATGTGCCAAGTCT
TCTGCAGGGGTCCCGTTG
||
TYPE: EST
STATUS:  New
CONT_NAME: Hu SN
EST#: Ah_SkM_01F11_T3
CITATION:
Analysis of tarantula skeletal muscle protein sequences and identification of transcriptional isoforms
HIQUAL_START: 1
HIQUAL_STOP: 523
SEQ_PRIMER: T3 primer
P_END: 5'
DNA_TYPE: cDNA
LIBRARY: Tarantula skeletal muscle library
PUBLIC: 05/01/2009
SEQUENCE:
CACATAGAGCCAGTTCAAGATCCTAGCAAAACAGAGGAGCTGGAATGTGATGTTCTACTT
GTATGTGTGGGAAGAAGACCATACACTGAAAATCTAGGTCTTGAAGAATTAGGTGTTCAA
AAAGATGACAAAGGAAGAATACTTGTCAACGGTCGTTTCCAGACGAATGTCCCTAGCATA
TATGCCATTGGGGATTGTGTTCCTGGTCCAATGTTGGCACATAAAGCTGAAGATGAAGGC
ATAGTTTGTGTTGAAGGTATCGCTGGAGGTCCTGTCCATATCGATTATAACTGTGTTCCT
TCTGTTATATATACTCATCCTGAAGTGGCGTGGGTAGGAAAAAATGAAGAGGACCTTAAA
AAAGAGGGTGTTGACTACAAGATTGGAAAGTTTCCTTTGTTGGCCAACAGCAGAGCTAAA
ACCAATGCTGAAACAGATGGATTGATAAAGATACTTGCAGATAAAGCAACTGACAGAATA
CTGGGATGCCATCTAATTACCTGGAGTGCTGGTG
||
TYPE: EST
STATUS:  New
CONT_NAME: Hu SN
EST#: Ah_SkM_01G02_T3
CITATION:
Analysis of tarantula skeletal muscle protein sequences and identification of transcriptional isoforms
HIQUAL_START: 1
HIQUAL_STOP: 532
SEQ_PRIMER: T3 primer
P_END: 5'
DNA_TYPE: cDNA
LIBRARY: Tarantula skeletal muscle library
PUBLIC: 05/01/2009
SEQUENCE:
AGAAGGCTTGAATGCTACTGTCCAAGCTATATCTGGTACCGGTTCCTTAACCATAGGGGC
ATATTTTCTGCATGATTTTTTCAAAGGCAACAAAGAAATCTACATGCCAGCACCAACATG
GGGTAATCACATCCCATTATTCAAACGAGCTGGTTTTAACGTGAAGCAGTACAGATATTA
CGATCCCAAAACATGTGGTTTTGACTTCAATGGTGCTCTTCAAGATATAGCTAAAATTCC
TGAACAGTCTGTCATTTTGCTCCATGCATGTGCTCACAATCCAACAGGTGTAGATCCAAA
GCCTGAACAATGGAAGGAAATGTCTAAGGTCATAAAGGGTCGGAATCTGTTCCCATTTTT
TGATATGGCATACCAAGGTTTTGCTTCAGGTGACTGTACCAAAGATGCACAAGCCGTAAG
AATGTTCATTGATGATGGCCACCAAATTGCCCTAGCACAATCATTTGCAAAAAATATGGG
ACTTTATGGTGAACGTGTTGGTGCCTTCAGCATGGTGTGTGAT
||
TYPE: EST
STATUS:  New
CONT_NAME: Hu SN
EST#: Ah_SkM_01G03_T3
CITATION:
Analysis of tarantula skeletal muscle protein sequences and identification of transcriptional isoforms
HIQUAL_START: 1
HIQUAL_STOP: 599
SEQ_PRIMER: T3 primer
P_END: 5'
DNA_TYPE: cDNA
LIBRARY: Tarantula skeletal muscle library
PUBLIC: 05/01/2009
SEQUENCE:
CTGCAGGAAAATTTTCATTGCTATACCACTTGTGCTCTACCGGGCTCCAAAATGGTTGAC
CAGGCTGTTCTCGACAAATTGGAAGCTGGTTTCAAAAAGCTTTCTGAAGCAAGCGATTGC
AAATCCCTCTTGAAAAAGTATTTAACCAAGGAAGTCTTTGACAAGCTAAAGGGCAAGAAG
ACAAGTTTAGGAGCAACACTTCTGGATGTCATTCAGTCAGGTGTTGAGAACTTAGACAGT
GGCGTCGGTATCTATGCTCCTGATGCAGATTCCTACAATGTCTTCGCCGATCTCTTTAAC
CCCATCATTGACGACTACCACGGTGGTTTCAAGGCCACTGACAAACATCCTCAAACTGAC
TTTGGTGACATGAAAACCATCGTCAATGTAGATCCAGCTGGCGAGTTTGTGGTATCCACA
AGAGTACGATGCGGCCGCAGTCTGAAGGGCTATTCATTCAACCCTTGCCTCACAGAAGCA
AACTACAAGGAGATGGAAGAAAAAGTGAGCAGCACTCTCGGCGGCATGGAAGGAGAACTG
AAGGGCACCTACTACCCACTCACAGGCATGGACAAAGCCACACAACAGA
||
TYPE: EST
STATUS:  New
CONT_NAME: Hu SN
EST#: Ah_SkM_01G04_T3
CITATION:
Analysis of tarantula skeletal muscle protein sequences and identification of transcriptional isoforms
HIQUAL_START: 1
HIQUAL_STOP: 598
SEQ_PRIMER: T3 primer
P_END: 5'
DNA_TYPE: cDNA
LIBRARY: Tarantula skeletal muscle library
PUBLIC: 05/01/2009
SEQUENCE:
CAATGAATATATTTTAATGTTGTCTTTTATAATGAATATTTCAAATTTACAATTTCAGAT
AACTTAGGTTTCTTTTTCATTAATTAAACTTCATCTGGACATTTCCTGTAGTCAGAATTC
TACAACTCCAATTTCACAGATCTGTTGCAGAACAAATCAAGGCATGCCTATACAAACCAT
ACTGAACCAAATCTGTTTATGAAAACTAAAAGAAACAGGATGCCAATTAGCCACTAATAC
CACTTTCAAAAACACATTTGGATGGTTGATAGCATATCCATGTTGTAAGTGACATACAAA
ATGGAATTTGTCAAGATACACAGAAATACATAAGCATGGAAAGCTTTTAATAGCCAGTAA
GCTCTGCAAAAGTCTGGTCCAATTCGTCGGAAATGGCCTTGTATTTCTCCTTTTCTTGAA
CCAGTTCATCTTCCAATCTGTCAACCTCCTTCTGGAGTTTTTGTACAGACCTCTCAGCAA
ATTCTGCTCTGGCTTCAGCCTCTTTTAGTCTGGAAGTCATTAAGCGGATCTGGCCTTCAT
AAGCCTCTTCTCTTTGCTGTGCCTTCTCTTCACTCTCGAGGGGGGGCC
||
TYPE: EST
STATUS:  New
CONT_NAME: Hu SN
EST#: Ah_SkM_01G05_T3
CITATION:
Analysis of tarantula skeletal muscle protein sequences and identification of transcriptional isoforms
HIQUAL_START: 1
HIQUAL_STOP: 458
SEQ_PRIMER: T3 primer
P_END: 5'
DNA_TYPE: cDNA
LIBRARY: Tarantula skeletal muscle library
PUBLIC: 05/01/2009
SEQUENCE:
TTTTTTTTTTTTTTTCAGGAAACAGAGAAGTGAAAGTAGAAATTCAGTCACAGAAGTTGA
CTACAAAAATAGTACATTTTTGGATGAATTTGAGACTTGTCAAATTGTAGAAATTTCTGC
TTAAGCAGCTGCCTTCTCCATTTTGATCATCTCCAGGATGCCGTCCTGCATCTCCTTTAC
GGCCTCATACTCAGTGAGACCCATCCTCCTCTTGTTGGAGATGTCATAAACTCCTCCCTC
GCTCTCTGTGTGCTCACCACGTGTGCCACGGACTTGCAAGTTGAATTTGGCAGCAATATC
TTCAAGAACCTTCTTGTCCTTTGCCAGTTTGGGCAGAGCAATGTGGACAGAAGCACGAAT
GGTTGTGCCCAAGTTAGTGGGACAGAAGGTTAAGAAACCAAGTCTGTCATCTCGGGAGAA
TGGTAATTTTGACTCAATTATGTTCACTGC
||
TYPE: EST
STATUS:  New
CONT_NAME: Hu SN
EST#: Ah_SkM_01G06_T3
CITATION:
Analysis of tarantula skeletal muscle protein sequences and identification of transcriptional isoforms
HIQUAL_START: 1
HIQUAL_STOP: 552
SEQ_PRIMER: T3 primer
P_END: 5'
DNA_TYPE: cDNA
LIBRARY: Tarantula skeletal muscle library
PUBLIC: 05/01/2009
SEQUENCE:
GTTTTATGATGTCAGCGATTATGAAGATTATGAGGACCAGAGTACGGACGTTATTGGTGA
AACTGACAGACCAGTATCCAGTTGTCCTGATGCAGTACAGTTGACGAAAGCAAACGAGTG
CCCAACAACAGAGGACGAGTTGCAAAAAATGCCAGATCCATTTCAGTCCCCTAAGGAGGA
AGAGGATGAAAATTCCGATCCCCCTCTGTTGTTGACTGATATCAATATCGCTGTCAATGC
TGAAGAAAACGTCGAAAATTGTGTAGAGACCGTAGATTCCCAAAACGCAGAAAATTGTGT
AGAGACCGTAGATTCCCAAAACGCAGAAAATTGTGTAGAGACCGTAGATTCCCAAAACGC
AGAAAATTGTGTAGAGACCGTAGATTCCCAAAACGCAGAAAATTTACTTGATCCACCGGA
AAACGTGAACTCGATAACGAATGATGCTCCAGACGAAATCACGAGTGCCGTCCCTGAAAC
AGAAACTGACGACACTGAAAATCACGACTGTGCAGAGGATGTGTCAAATTATTCTGACAG
GT
||
TYPE: EST
STATUS:  New
CONT_NAME: Hu SN
EST#: Ah_SkM_01G07_T3
CITATION:
Analysis of tarantula skeletal muscle protein sequences and identification of transcriptional isoforms
HIQUAL_START: 1
HIQUAL_STOP: 519
SEQ_PRIMER: T3 primer
P_END: 5'
DNA_TYPE: cDNA
LIBRARY: Tarantula skeletal muscle library
PUBLIC: 05/01/2009
SEQUENCE:
TTTTAATTTTTTTCATTGTCTTTATTTCCTTTATTAAAATCAGCATACAGTACCTCCGTG
AACTTTAAGACACATACTTTGGCATAAAACATAAATAATACAATTGTAAGTATTAGCTCT
GCTTCTCAATACATGCACATGCATCAATAATTGTAAGCTAACTATATTCATGAAGGTCTA
AAAACTTTGCAAAATGCCCTGATTTAAGCGAATGCACAGCAATTCATAAAAGTCACTTGT
GTGTCGATATATATCTTTGACTGACACTTGAGAATTGAACTTTTTCATCACGTCTGCCGC
AGCATCTTCTGCCGTAGTGACTAGGCGATAGAAATCGGAAAAGTAAATTTATCGCGCATG
CGTTTTACAAAAGGGACGACCACCCTTTGCGTAGAAACTTTGTGTATTGCAGCAGTTTCG
CTTGAAAAATGTACTATCTTAACCGCATTTTGTTCAGAAAACTGATCTCCAGTCAAGTAA
ATTCTGCCTTATGGAAAGGTCGTTTACAGT
||
TYPE: EST
STATUS:  New
CONT_NAME: Hu SN
EST#: Ah_SkM_01G08_T3
CITATION:
Analysis of tarantula skeletal muscle protein sequences and identification of transcriptional isoforms
HIQUAL_START: 1
HIQUAL_STOP: 493
SEQ_PRIMER: T3 primer
P_END: 5'
DNA_TYPE: cDNA
LIBRARY: Tarantula skeletal muscle library
PUBLIC: 05/01/2009
SEQUENCE:
TCCCAGGTAAAATCGCTCACGTCGTCGACCCTCTTCTGCTACCCATTCACTGTGTGCCCC
ACCCTATCAATATAGAAGGAGGACTGCAGGAAACATTAGATTCAATTAACCCGTGATCCT
CAGACGAACAAGCGGCAGAACACCTGACCACAACGAACATTAAATCACGCTAAAAGTCGA
AACTGTGCATAAAAAAGCGCAAAATACGAACTTGTGATCATTTTACATAAAGAAGAAAAA
AAAAAGTAGAAATCGTGATGTCCTTTGAACTTCGCTTCCTCGAAAAAAAAAAAAAATTAC
TTGCTGTCAGCTGTAATCGCATGTATTCATTTTGTGCATTTTACTTTTCTGTTTGTACTG
TTTGGTCAATCATTTCTGCGGAACGAAGACACACAAGGAAAGTAAAAAACAAAAATTAAG
GGCAGTCCGAATCTGCACCGAGGGTGTTTCCCCTTAACTTATTCTCTTATTTATAAGAAG
CATA
||
TYPE: EST
STATUS:  New
CONT_NAME: Hu SN
EST#: Ah_SkM_01G09_T3
CITATION:
Analysis of tarantula skeletal muscle protein sequences and identification of transcriptional isoforms
HIQUAL_START: 1
HIQUAL_STOP: 497
SEQ_PRIMER: T3 primer
P_END: 5'
DNA_TYPE: cDNA
LIBRARY: Tarantula skeletal muscle library
PUBLIC: 05/01/2009
SEQUENCE:
CTGGGTCAAAAGAGAGAAAAAAGAAAGCCACCATGCCCTTCAAGCCCGTAGAACAAGCCA
AATGTCCGAAATGCGGCAAGTCTGTCTACGCCGCTGAGGAAATGTTGGCAGCAGGTGCCA
AATGGCACAAGACATGCTTTAAATGCGGTCTCTGCCACAAGAGGTTAGACAGCACAAACG
CCACAGAGCACGCAGGCGACCTGTTCTGCAAACAATGCTACGGTAGGAAGTTCGGCCCTA
AGGGATACGGATTTGGTGGTGGCGCAGGATGCCTTAGCATGGACAAAGGTGAACAGTTCG
GAAACTTATAATGTGCAGGAAACAAGCCAACCTTGGACCCAACCTATGGTTAAACCATTC
AGCCAATACTATGTATAGAACTCTGAGTGATGTGCTCTCGTATCGTTCCGAAAACATAAA
GGAAAATGATTCTGGAAATATCTCAAGAAATTAAATATTTTTCGTTCCAATTGCAGCTAC
AGGACCTT
||
TYPE: EST
STATUS:  New
CONT_NAME: Hu SN
EST#: Ah_SkM_01G10_T3
CITATION:
Analysis of tarantula skeletal muscle protein sequences and identification of transcriptional isoforms
HIQUAL_START: 1
HIQUAL_STOP: 517
SEQ_PRIMER: T3 primer
P_END: 5'
DNA_TYPE: cDNA
LIBRARY: Tarantula skeletal muscle library
PUBLIC: 05/01/2009
SEQUENCE:
GCCCCCTTTTTTTTTTTTTTTTTTTTTTTTTTTTTGGGCTATAAGGTAAATTTATTTCAA
AATATAGTTTTAGTAAAATACAATAAAATTACAAACATACACATCTAAAATATTAAATAA
CGGCACTTTGAGATCACTTTTGTTTATGATGAAAGCTGAGTTTGGCACTTTTTCAAAGCA
TATTTTTCATATGTCATCTTTGCTTAAAAAGAAACAAAAGGCAAATGACAAGTTCTTATA
AATAATTTGTTGCATTGCTGTTAAAAAAAAAAGCAAACTGCAAAACTGTTTTTATAAATT
ATTAACCATGATGCATGTTCATACAGGTCAGCTCTGCCCAAAGTATTTCTCTCTATTATC
AAGAATTAAACTAGCTAATCTGCTTGGTGAAGATAAACTGGAAAGCTTACTTCCCCAACA
CATTTCATACTGAGAATTTTCAAGCTGAGGATCACACGAAATGGGGTGAAATATGTGGAT
CATACCTGGATCGGCAGCTCGGAAAACA
||
TYPE: EST
STATUS:  New
CONT_NAME: Hu SN
EST#: Ah_SkM_01G11_T3
CITATION:
Analysis of tarantula skeletal muscle protein sequences and identification of transcriptional isoforms
HIQUAL_START: 1
HIQUAL_STOP: 359
SEQ_PRIMER: T3 primer
P_END: 5'
DNA_TYPE: cDNA
LIBRARY: Tarantula skeletal muscle library
PUBLIC: 05/01/2009
SEQUENCE:
GGGAATTATTTTCTGTCTCGTCTTTCTTTACTTTATCTTGTTTGCAAAAAGTGCCTAAAA
TCACATTTAGAATTTAGTGGAACATAGGTAGGAAAAAAAAAAAAAAAAGAGAGAGAGAGA
GAGAAGGACCAGCTTTATGAAAATGGTTAATGGCAAAACTGTGTTTTAGTTCACATTACT
TAGTTAAAGCGTAACATTTCATTCTTTCATCTTTTCACACTTGTGTTAAGTGATGTTCTT
TATGCCATGTATGACAAATACAGAAAAAAATGAAAGTGTAAAAAAATGTAAATAATTTAA
TGAATGAATGAATAAATAAATACAGTAACATCTGTTGAAAAAAAAAAAAAAAA
||
TYPE: EST
STATUS:  New
CONT_NAME: Hu SN
EST#: Ah_SkM_01G12_T3
CITATION:
Analysis of tarantula skeletal muscle protein sequences and identification of transcriptional isoforms
HIQUAL_START: 1
HIQUAL_STOP: 484
SEQ_PRIMER: T3 primer
P_END: 5'
DNA_TYPE: cDNA
LIBRARY: Tarantula skeletal muscle library
PUBLIC: 05/01/2009
SEQUENCE:
GATAAATTTGGGAAAGCGGTTTAAATGAATAGGTATTCGCGCTTGGAAAAAAAAGCAGGA
TTCTATCTCCTTCACCATCGAGAAATTTCGCTTCAAGATGTATTTTCCATGGGGCTTTTA
AAACAGATGCACACCTCTGTTGGGCACCTCTGACTTAGAAATGGATTGAAGAGTGTTTTC
AGTTCTAGTGAATAAAAACAGTAACAAAAAAGCGTGACCAGAAACAGCTTCAAAGAAATG
GGTAAAGCAAATAGTGTCCGTCAAATGGTCAAGGGACATACCCCGCGGTACATCTGATGT
ACAGGCCACTTCGTGCAACCTTTTGTGTATGGTATTTGCAGAAGCGTTGCTTCAATTAAG
CCAGAACACAGCTGAGGTGATGCTGAAGTTGTGAACTTTTTCCGTCTCGCTTTAAGTCGA
AGATATTGGTCTTCACGTGCTGTAATGTTCTTAGGTATCCCTGTGCCAAGTCTTTT
||
TYPE: EST
STATUS:  New
CONT_NAME: Hu SN
EST#: Ah_SkM_01H02_T3
CITATION:
Analysis of tarantula skeletal muscle protein sequences and identification of transcriptional isoforms
HIQUAL_START: 1
HIQUAL_STOP: 506
SEQ_PRIMER: T3 primer
P_END: 5'
DNA_TYPE: cDNA
LIBRARY: Tarantula skeletal muscle library
PUBLIC: 05/01/2009
SEQUENCE:
GAACTAAATGTATTACAGTCTTTTTTTTAGGTTATTGCAGTAAACAAATGTTTTGAAACA
TTTAATGATACAGAGGCTTAACATTGCTATACATATGTTCACAGCATGGGAATAACTCCC
CGCAAAATATGGGCAGGTTAAACAGATTTACAAGCTAACAGGTAATTTACATTGCACATT
TTCGATGTAAATATGCTATATTTGTTGCTGAGAGAAGCTGGAACAGCAGATGAAAACTTG
GAACAGTGACAGCTATTATTTTAGTAATCATGATTTTTGATGAAGAGGGTTTCTGCAGCA
GCTGCTCCGCCTGCTCCACCAATGTATTTTCCAAGAGAAGCTTCACTGTTAGCCTTTGCT
CTTTTTAGGAACTCTTGTTGACCAGCAGCAACATTTTCCTTCTTGCCAGCCCAAGCTTTC
AACGCACTAGCTTGGAGAGCACGACCATAGCTGAAGGACAGTTTCCATGGTTTCTTGCCT
TCATAGGCATTTAGTGC
||
TYPE: EST
STATUS:  New
CONT_NAME: Hu SN
EST#: Ah_SkM_01H03_T3
CITATION:
Analysis of tarantula skeletal muscle protein sequences and identification of transcriptional isoforms
HIQUAL_START: 1
HIQUAL_STOP: 492
SEQ_PRIMER: T3 primer
P_END: 5'
DNA_TYPE: cDNA
LIBRARY: Tarantula skeletal muscle library
PUBLIC: 05/01/2009
SEQUENCE:
AGCAAACTACAAGGAGATGGAAGAAAAAGTGAGCAGCACTCTCGGCGGCATGGAAGGAGA
ACTGAAGGGCACCTACTACCCACTCACAGGCATGGACAAAGCCACACAACAGAAACTCAT
TGACGATCACTTCCTGTTCAAAGAGGGTGACAGATTCTTGCAAGCCGCAAATGCTTGCCG
TTACTGGCCCACAGGCCGTGGCATCTTCCACAATGACGCCAAAACTTTCCTGGTGTGGGT
AAATGAGGAAGATCACTTGAGAATCATCTCCATGCAAAAGGGTGGCGATCTTAATGCCGT
CTACCAGCGTCTGGTCAACGCAGTGAACATAATTGAGTCAAAATTACCATTCTCCCGAGA
TGACAGACTTGGTTTCTTAACCTTCTGTCCCACTAACTTGGGCACAACCATCCGTGCTTC
TGTCCACATTGCTCTGCCCAAACTGGCAAAGGACAAGAAGGTTCTTGAAGATATTGCTGC
CAA
||
TYPE: EST
STATUS:  New
CONT_NAME: Hu SN
EST#: Ah_SkM_01H04_T3
CITATION:
Analysis of tarantula skeletal muscle protein sequences and identification of transcriptional isoforms
HIQUAL_START: 1
HIQUAL_STOP: 486
SEQ_PRIMER: T3 primer
P_END: 5'
DNA_TYPE: cDNA
LIBRARY: Tarantula skeletal muscle library
PUBLIC: 05/01/2009
SEQUENCE:
TTCTACAGTAATGTACCATTGAAAGATCTATCTCTGTTTGTTTATATATAAAATGTGCTT
AACATAGTATTTGTGTTTTAACTTAGAGCTGACTTTACAGCAACCCCATCCACTGTGTAA
CTCTGTTAGTAGTATCATGTAGCAGTGACTGGGGAAGTAACAAAGCTACCCCTTGCAGTA
CCTGGTCTTCCAATCCCACTGTAAAAAAAAAAAAAAAAATCCCTGTAGCTGAAAATATGA
AATCCATTGCATTACATAAAAAACATTTAATGCATAGACAGAGCTCACTGAATTAAATTT
TATGAAATGTAATGCTTTTCATTGAGGTAAGATATTGCACACCAAGGAATACGTTAAGCA
CTTCATGATGAAAAACCATGTGAGGCCACAAATGTGTTAATGTTCATGCAGAGTCAGTGT
TATTTGAATTTGAATAAAATCCTTTTGTCATACCTGGTCACTATGGTGGTATTTCTAG
||
TYPE: EST
STATUS:  New
CONT_NAME: Hu SN
EST#: Ah_SkM_01H05_T3
CITATION:
Analysis of tarantula skeletal muscle protein sequences and identification of transcriptional isoforms
HIQUAL_START: 1
HIQUAL_STOP: 572
SEQ_PRIMER: T3 primer
P_END: 5'
DNA_TYPE: cDNA
LIBRARY: Tarantula skeletal muscle library
PUBLIC: 05/01/2009
SEQUENCE:
GAGCTGGTCGCTGCTCTCGTGTCTTCCTCTTTCATCTCTGCTCTCGGTGTTCACCCGTCC
GACGATCCACGATGGAGGCCATCAAGAAGAAGATGCAAGGTATGAAGTTGGAGAAGGACA
ATGCCGTCGACAGGGCAGAAACCGCAGAGAACCAGTCACGAGATGCAAATCTACGAGCCG
ACAAGGCTGAAGAGGAAGTACGTTCGCTGCAAAAGAAGATCCAGCAAATTGAAAATGAGT
TGGATCAAGTGCAGGAGCAGCTGGCTCAAGCCAACAACAAACTGGAAGAGAAGGACAAAG
CTCTTCAAGCCGCTGAAGGTGAAGTAGCTGCTCTGAACAGGCGCATCCAACTGCTAGAGG
AGGACCTTGAGCGTTCAGAAGAGCGTCTCAAGACTGCAACAGCAAAACTTGAAGAAGCCT
CCCAAGCTGCAGACGAAAGTGAACGTATGCGTAAGATGCTTGAGCACAGGAGTATAACAG
ATGAGGAACGTATGGATGCTCTTGAAGACCAGCTTAAAGAGGCTAGGTTGATGGCTGAGG
AGGCTGATCGCAAATATGATGA
||
TYPE: EST
STATUS:  New
CONT_NAME: Hu SN
EST#: Ah_SkM_01H06_T3
CITATION:
Analysis of tarantula skeletal muscle protein sequences and identification of transcriptional isoforms
HIQUAL_START: 1
HIQUAL_STOP: 610
SEQ_PRIMER: T3 primer
P_END: 5'
DNA_TYPE: cDNA
LIBRARY: Tarantula skeletal muscle library
PUBLIC: 05/01/2009
SEQUENCE:
CCCCGGGCTGCAGGGTTGACAATGGCTCTGGCATGTGCAAGGCCGGGTTCGCCGGAGATG
ACGCTCCCAGGGCTGTCTTCCCCTCCATCGTCGGCCGTCCCAGGCATCAGGGTGTCATGG
TGGGTATGGGTCAAAAGGACAGCTACGTAGGTGATGAGGCCCAGAGCAAGAGAGGTATCC
TCCCTGAAGTACCCCATCGAGCACGGCATCATCACTAACTGGGACGACATGGAGAAGATC
TGGCATCACACCTTCTACAACGAGCTCCGAGTTGCCCCCGAGGAGCACCCCATCCTTCTC
ACCGAAGCTCCCCTTAACCCCAAGGCTAACAGGGAAAAGATGACCCAGATCATGTTTGAG
ACCTTCAACGCCCCCGCCATGTACGTTGCCATCCAGGCCGTACTGTCCCTGTACGCTTCC
GGTAGGACCACCGGTATTGTGCTCGACTCCGGTGATGGTGTTTCCCACACTGTACCCATC
TATGAAGGTTACGCTCTTCCCCATGCCATTCTCCGTCTGGACTTGGCTGGCCGTGATCTG
ACTGACTACCTCATGAAGATCTTGACTGAGAGGGGCTACTCTTTCGTAACCACAGCTGAG
||
TYPE: EST
STATUS:  New
CONT_NAME: Hu SN
EST#: Ah_SkM_01H08_T3
CITATION:
Analysis of tarantula skeletal muscle protein sequences and identification of transcriptional isoforms
HIQUAL_START: 1
HIQUAL_STOP: 513
SEQ_PRIMER: T3 primer
P_END: 5'
DNA_TYPE: cDNA
LIBRARY: Tarantula skeletal muscle library
PUBLIC: 05/01/2009
SEQUENCE:
TTTTTTTTAATGAAAATTTAACTTTATTCATGCGTACTTTTCCAGTAAGAAAAGCACTGG
CTTTCTTACAAGGCAGGCAAGCCCTACCAGGCCCAAGTTGTAACGCGAATACTTAATCTC
TTTTAAAAATGTACAAACAGATGATATGCAGAATTACATTCATGGTTAATTCGGTCCAAA
TAAATAATACATTAAATAAAAACGAGTCATTTACACTTTTTCTGTCAAATTTCAGTACAC
GACATATTTATTTCAATTTGAGACCAATAGATGTTAATAATAATTTAAACAAATGTAAAA
TGCCAATGTTTGAAGCAAAATTCTCAGGGTAATTGATTTTCATCAGTGCGGCCGCAGATT
TAACAAATAAAAAGTTTTTTGATTTTGACGTAGAAATTTGAACATGACGAGGAAAATACT
GACAACGTCCATTTCTTTTCAGATTTCACATCACCCACGAAAGATGAAGATAGATTTCAG
AGAGAAAATGGACATCAAAACAAC
||
TYPE: EST
STATUS:  New
CONT_NAME: Hu SN
EST#: Ah_SkM_01H09_T3
CITATION:
Analysis of tarantula skeletal muscle protein sequences and identification of transcriptional isoforms
HIQUAL_START: 1
HIQUAL_STOP: 514
SEQ_PRIMER: T3 primer
P_END: 5'
DNA_TYPE: cDNA
LIBRARY: Tarantula skeletal muscle library
PUBLIC: 05/01/2009
SEQUENCE:
GTACAGCTCCCTCAACCCCGGGTTAACGATCATCCGTCTCTTCGCTCTCTTCTCCAGAAC
CCAGAGGGTTTAGGCCAAATTCGGTGAATCATGGCGGATGACGCGAAACAGAAGGCTCTT
GATGAGAAAGAGCGTAAGAAAGCCGAGGTCAGAGCTCGGCTGGAAGCCGCTGCTGCTGGC
AAGAAGGCGAAGAAGGGTTTCATGACCCCCGCCCGTAAGAAGAAGTTGAGGACCTTGCTG
AGGAAAAAGGCCGCTGAAGAATTGAAGCGAGAACAAGAGAGGAAAGCAGAAGAGAGGAAG
AAAACTATTGCAAGTAGGTGCGGACCTCAGAAGAATCTCGATGGAATTAATGAAGCTGAA
TTAATAAATATCTGCAAAGAATACCATGATCGCATAGCTGAACTGGAAGGTCAGAAGTAC
GACATGGAATTCCAGGCTAGACACAAAGAATACAAGATCAATGAGCTGAACATCCAAGTC
AGTGATCTCCGGGGAAAATTCGTCA
||
TYPE: EST
STATUS:  New
CONT_NAME: Hu SN
EST#: Ah_SkM_01H10_T3
CITATION:
Analysis of tarantula skeletal muscle protein sequences and identification of transcriptional isoforms
HIQUAL_START: 1
HIQUAL_STOP: 507
SEQ_PRIMER: T3 primer
P_END: 5'
DNA_TYPE: cDNA
LIBRARY: Tarantula skeletal muscle library
PUBLIC: 05/01/2009
SEQUENCE:
AAAAACCGTAACAGTCCAGAATGTGTGACGACGACATTGCCGCACTTGTTGTTGACAATG
GCTCTGGCATGTGCAAGGCCGGGTTCGCCGGAGATGACGCTCCCAGGGCTGTCTTCCCCT
CCATCGTCGGCCGTCCCAGGCATCAGGGTGTCATGGTGGGTATGGGTCAAAAGGACAGCT
ACGTAGGTGATGAGGCCCAGAGCAAGAGAGGTATCCTCTCCCTGAAGTACCCCATCGAGC
ACGGCATCATCACTAACTGGGACGACATGGAGAAGATCTGGCATCACACCTTCTACAACG
AGCTCCGAGTTGCCCCCGAGGAGCACCCCATCCTTCTCACCGAAGCTCCCCTTAACCCCA
AGGCTAACAGGGAAAAGATGACCCAGATCATGTTTGAGACCTTCAACGCCCCCGCCATGT
ACGTTGCCATCCAGGCCGTACTGTCCCTGTACGCTTCCGGTAGGACCACCGGTATTGTGC
TCGACTCCGGTGATGGTG
||
TYPE: EST
STATUS:  New
CONT_NAME: Hu SN
EST#: Ah_SkM_01H11_T3
CITATION:
Analysis of tarantula skeletal muscle protein sequences and identification of transcriptional isoforms
HIQUAL_START: 1
HIQUAL_STOP: 463
SEQ_PRIMER: T3 primer
P_END: 5'
DNA_TYPE: cDNA
LIBRARY: Tarantula skeletal muscle library
PUBLIC: 05/01/2009
SEQUENCE:
TAAATTTAAATTCATTTTATTTTTGGGTGTTTAAATACAAATGCAGTCATATACAAAGCA
CATGGCTTCTCTCCCCACTTAACAACACTTCCCATAGGTTCAACAGTGGTACCTTGAAAA
GGGGGAAATGTACACAAACACAGCTGGGAAAAGAAAATTATGGGGGATAAATTATTTGAA
CAAATAACATCTATAATACTATACACATTTTTCAAATTCTAGAATGAACCGGGAGTAGAA
TTTATGAGATACAGGTAATTTTCACTGAGGGGCTTCAAAGAGCCCAACTGCTTTCCATAC
GACTGCTGACATCTAGTAGTACAACGAGGAACTTTTACATTAATTAGCATGAAAAAATAC
AGTAAAGTAAGTAAATAATATATATATTGACATGCTCTACAAGCACTTCCCAATTTTTTT
TTTTTTATGATCAGAAGTCACAATGAGTATCTTGT
||
TYPE: EST
STATUS:  New
CONT_NAME: Hu SN
EST#: Ah_SkM_01H12_T3
CITATION:
Analysis of tarantula skeletal muscle protein sequences and identification of transcriptional isoforms
HIQUAL_START: 1
HIQUAL_STOP: 480
SEQ_PRIMER: T3 primer
P_END: 5'
DNA_TYPE: cDNA
LIBRARY: Tarantula skeletal muscle library
PUBLIC: 05/01/2009
SEQUENCE:
TTTTTTTTTTTTCAGGAAACAGAGAAGTGAAAGTAGAAATTCAGTCACAGAAGTTGACTA
CAAAAATAGTACATTTTTGGATGAATTTGAGACTTGTCAAATTGTAAAAATTTCTGCTTA
AGCAGCTGCCTTCTCCATTTTGATCATCTCCAGGATGCCGTCCTGCATCTCCTTTACGGC
CTCATACTCAGTGAGACCCATCCTCCTCTTGTTGGAGATGTCATAAACTCCTCCCTCGCT
CTCTGTGTGCTCACCACGTGTGCCACGGACTTGCAAGTTGAATTTGGCAGCAATATCTTC
AAGAACCTTCTTGTCCTTTGCCAGTTTGGGCAGAGCAATGTGGACAGAAGCACGAATGGT
TGTGCCCAAGTTAGTGGGACAGAAGGTTAAGAAACCAAGTCTGTCATCTCGGGAGAATGG
TAATTTTGACTCAATTATGTTCACTGCGTTGACCAGACGCTGGTAGACGGCA
||
TYPE: EST
STATUS:  New
CONT_NAME: Hu SN
EST#: Ah_SkM_02A02_T3
CITATION:
Analysis of tarantula skeletal muscle protein sequences and identification of transcriptional isoforms
HIQUAL_START: 1
HIQUAL_STOP: 138
SEQ_PRIMER: T3 primer
P_END: 5'
DNA_TYPE: cDNA
LIBRARY: Tarantula skeletal muscle library
PUBLIC: 05/01/2009
SEQUENCE:
TGCAACGATATTGTTCGTGCCTCGCGCGTTGAGGGGCAACGCTAGCCGGGGCGTACATCT
CGTCCTTCCGGGCGAGACTACCCTGGCGATGAGGCCTATTCGACAGGGGGCATTCGAGGA
GTCGTGGAGACCGTG
||
TYPE: EST
STATUS:  New
CONT_NAME: Hu SN
EST#: Ah_SkM_02A12_T3
CITATION:
Analysis of tarantula skeletal muscle protein sequences and identification of transcriptional isoforms
HIQUAL_START: 1
HIQUAL_STOP: 165
SEQ_PRIMER: T3 primer
P_END: 5'
DNA_TYPE: cDNA
LIBRARY: Tarantula skeletal muscle library
PUBLIC: 05/01/2009
SEQUENCE:
TGCTTAAGCAGCTGCCTTCTCCATTTGGATCATCTCCAGGATGCCGTCCTGCATCTCCTT
TACGGCCTCATACTCAGTGAGACCCATCCTCCTCTTGTTGGAGATGTCATAAACTCCTCC
CTCGCTCTCTGTGTGCTCACCACGTGTGCCACGGACTTGCAA
||
TYPE: EST
STATUS:  New
CONT_NAME: Hu SN
EST#: Ah_SkM_02B05_T3
CITATION:
Analysis of tarantula skeletal muscle protein sequences and identification of transcriptional isoforms
HIQUAL_START: 1
HIQUAL_STOP: 215
SEQ_PRIMER: T3 primer
P_END: 5'
DNA_TYPE: cDNA
LIBRARY: Tarantula skeletal muscle library
PUBLIC: 05/01/2009
SEQUENCE:
GATATTATCCTATTGTAGTTGCCTTCTCCGGGACGTCAGAACCCCAAGATTCCCGCCATC
AACCCGTCCGTGTAAGGTCCTGGCTTAGTGACATGCAACTGAAATTCCCAGCACATGCTA
AGGTTTTTGCTGAAGTCAAGAAAGGCTACAGATCGGTGGTCGGAGCCACAGTAGTGGCAA
TAGTGGACAGGCCAATGGGTGGCTCCGTGGA
||
TYPE: EST
STATUS:  New
CONT_NAME: Hu SN
EST#: Ah_SkM_02D02_T3
CITATION:
Analysis of tarantula skeletal muscle protein sequences and identification of transcriptional isoforms
HIQUAL_START: 1
HIQUAL_STOP: 437
SEQ_PRIMER: T3 primer
P_END: 5'
DNA_TYPE: cDNA
LIBRARY: Tarantula skeletal muscle library
PUBLIC: 05/01/2009
SEQUENCE:
CCCCGGGCTGCAGGTTTTTTTTTGAAGTTTCAGAATTTTAATTTTTCATTTTTCTAAACA
GAAGGAAAGTCATTTTTATTGCACTTAGTAGAGTGGATCACCGTGTTGTTTCCATAATTG
ATAAAATTAGTTGAATTTTAGAAGAGCAAGTATAATCTAAATCTATACTTTTCACTGTGT
GGTAACTCTCAAAATGCTCTGTTAAACTCCTTGAGATGCATCGGTTTCTTGTAGCTTAGT
GGTGATGAATTTTTATCTGAGAGAAACTAACGTTAGGTTGATGAAGGTTCGAGGCATGCC
CTTCAGGGATAGGTCTGTCGAATGGGAATCCCATAGCTCTTCTGTCGGGGTACAGACTAT
CCTTTGCTCCACAGTAACTTACAGCATCAACGCAGGGTGTGTCGTATCCATAGTCACCCA
CCAAATCGT
||
TYPE: EST
STATUS:  New
CONT_NAME: Hu SN
EST#: Ah_SkM_02D03_T3
CITATION:
Analysis of tarantula skeletal muscle protein sequences and identification of transcriptional isoforms
HIQUAL_START: 1
HIQUAL_STOP: 273
SEQ_PRIMER: T3 primer
P_END: 5'
DNA_TYPE: cDNA
LIBRARY: Tarantula skeletal muscle library
PUBLIC: 05/01/2009
SEQUENCE:
GCGAAACCACAGCCAAGGGAACGGGCTTGGCAGAATCAGCGGGGAAAGAAGACCCTGTTG
AGCTGGACTCTAGTCTGACTCTGTGAAGAGACATGAGAGGTGTAGTATAAGTGGGAGACG
CCTTCGGACGTCGTCGGTGAAATACCACTACTTTCATCGTTTCTTTACTGACTCGGTGAA
GCGGAGAGCGGACCGCAGGGTCCACGTTTCTAGCCTTAAGTGCGGGGCCCCCGCGCCCTG
CACGATCCGCTCCGAGGACAGTGTCAGG
||
TYPE: EST
STATUS:  New
CONT_NAME: Hu SN
EST#: Ah_SkM_02D06_T3
CITATION:
Analysis of tarantula skeletal muscle protein sequences and identification of transcriptional isoforms
HIQUAL_START: 1
HIQUAL_STOP: 198
SEQ_PRIMER: T3 primer
P_END: 5'
DNA_TYPE: cDNA
LIBRARY: Tarantula skeletal muscle library
PUBLIC: 05/01/2009
SEQUENCE:
GGAAGGACGTACACTTGCATTTGAGGCACTCGTAGACCACAAACAGTCCCATTCAGGCGA
GTCGCTTGAGTCCTGATTGGGCCTGATCGGACCAATGGTATACGCCGTCACAACTTACAC
AGTGTGGGAGAACAACACATCTCGTTACAAACATGATTGTATCGATTTAATGTGAAATAA
AATCGTAAGGTATT
||
TYPE: EST
STATUS:  New
CONT_NAME: Hu SN
EST#: Ah_SkM_02D12_T3
CITATION:
Analysis of tarantula skeletal muscle protein sequences and identification of transcriptional isoforms
HIQUAL_START: 1
HIQUAL_STOP: 261
SEQ_PRIMER: T3 primer
P_END: 5'
DNA_TYPE: cDNA
LIBRARY: Tarantula skeletal muscle library
PUBLIC: 05/01/2009
SEQUENCE:
GAAAAAATATTTATTTATCGTGACGGAATTTTTCTACATAAAATAATTTAGTGGTCAGAT
GATTATGAGGCAGTGAATTCGCATTGAATTTTCGTATATCTTTTAGTTGGTTCTCATCTG
TTTGTGGCCATTCTTAAAAGAAATTAAAACAATAAATAAATAAATAAGTAAATAAATAGT
TTGATTTTGGTATGCCAAAAGTTCAGTTTTAGAATTGAAGACTATGGAATACCAACAGCT
GTGAAACAATAAGAGG
||
TYPE: EST
STATUS:  New
CONT_NAME: Hu SN
EST#: Ah_SkM_02F01_T3
CITATION:
Analysis of tarantula skeletal muscle protein sequences and identification of transcriptional isoforms
HIQUAL_START: 1
HIQUAL_STOP: 121
SEQ_PRIMER: T3 primer
P_END: 5'
DNA_TYPE: cDNA
LIBRARY: Tarantula skeletal muscle library
PUBLIC: 05/01/2009
SEQUENCE:
AAGGTACGAATCCCGAAATGATCAAGTCTTCTTTGTCTACAGATGGTGTGCTTACCGTGG
AAGCTCCTTTACCAGCCCTGGAAGGACCCCAGGAACATCTCATCTCCATAGGTTCTGCC
||
TYPE: EST
STATUS:  New
CONT_NAME: Hu SN
EST#: Ah_SkM_02F02_T3
CITATION:
Analysis of tarantula skeletal muscle protein sequences and identification of transcriptional isoforms
HIQUAL_START: 1
HIQUAL_STOP: 312
SEQ_PRIMER: T3 primer
P_END: 5'
DNA_TYPE: cDNA
LIBRARY: Tarantula skeletal muscle library
PUBLIC: 05/01/2009
SEQUENCE:
ACAGTCCAGAATGTGTGACGACGACATTGCCGCACTTGTTGTTGACAATGGCTCTGGCAT
GTGCAAGGCCGGGTTCGCCGGAGATGACGCTCCCAGGGCTGTCTTCCCCTCCATCGTCGG
CCGTCCCAGGCATCAGGGTGTCATGGTGGGTATGGGTCAAAAGGACAGCTACGTAGGTGA
TGAGGCCCAGAGCAAGAGAGGTATCCTCTCCCTGAAGTACCCCATCGAGCACGGCATCAT
CACTAACTGGGACGAAATGGAGAAGATCTGGCATCACACCTTCTACAACGAGCTCCGAGT
TGCCCC
||
TYPE: EST
STATUS:  New
CONT_NAME: Hu SN
EST#: Ah_SkM_02F03_T3
CITATION:
Analysis of tarantula skeletal muscle protein sequences and identification of transcriptional isoforms
HIQUAL_START: 1
HIQUAL_STOP: 183
SEQ_PRIMER: T3 primer
P_END: 5'
DNA_TYPE: cDNA
LIBRARY: Tarantula skeletal muscle library
PUBLIC: 05/01/2009
SEQUENCE:
GGCTATTCATTCAACCCTTGCCTCACAGAAGCAAACTACAAGGAGATGGAAGAAAAAGTG
AGCAGCACTCTCGGCGGCATGGAAGGAGAACTGAAGGGCACCTACTACCCACTCACAGGC
ATGGACAAAGCCACACAACAGAAACTCATTGACGATCACTTCCTGTTCAAAGAGGGTGAC
||
TYPE: EST
STATUS:  New
CONT_NAME: Hu SN
EST#: Ah_SkM_02F07_T3
CITATION:
Analysis of tarantula skeletal muscle protein sequences and identification of transcriptional isoforms
HIQUAL_START: 1
HIQUAL_STOP: 103
SEQ_PRIMER: T3 primer
P_END: 5'
DNA_TYPE: cDNA
LIBRARY: Tarantula skeletal muscle library
PUBLIC: 05/01/2009
SEQUENCE:
TGCTATCAAAACTGAAGTTATTTCAATACCTGGCAGTGCAGTTTTACATTAGGCGATTTG
ATTTGCAAAGAGTTTCCATGAAGAGAAAAAGTCCAAATATA
||
TYPE: EST
STATUS:  New
CONT_NAME: Hu SN
EST#: Ah_SkM_02F11_T3
CITATION:
Analysis of tarantula skeletal muscle protein sequences and identification of transcriptional isoforms
HIQUAL_START: 1
HIQUAL_STOP: 132
SEQ_PRIMER: T3 primer
P_END: 5'
DNA_TYPE: cDNA
LIBRARY: Tarantula skeletal muscle library
PUBLIC: 05/01/2009
SEQUENCE:
TCATCTCCAGGATGCCGTCCTGCATCTCCTTTACGGCCTCATACTCAGTGAGACCCATCC
TCCTCTTGTTGGAGATGTCATAAACTCCTCCCTCGCTCTCTGTGTGCTCACCACGTGTGC
CACGGACTT
||
TYPE: EST
STATUS:  New
CONT_NAME: Hu SN
EST#: Ah_SkM_02G01_T3
CITATION:
Analysis of tarantula skeletal muscle protein sequences and identification of transcriptional isoforms
HIQUAL_START: 1
HIQUAL_STOP: 328
SEQ_PRIMER: T3 primer
P_END: 5'
DNA_TYPE: cDNA
LIBRARY: Tarantula skeletal muscle library
PUBLIC: 05/01/2009
SEQUENCE:
CGATTGCAAATCCCTCTTGAAAAAGTATTTAACCAAGGAAGTCTTTGACAAGCTAAAGGG
CAAGAGAACAAGTTTAGGAGCAACACTTCTGGATGTCATTCAGTCAGGTGTTGAGAACTT
AGACAGTGGCGTCGGTATCTATGCTCCTGATGCAGATTCCTACAATGTCTTCGCCGATCT
CTTTAACCCCATCATTGACGACTACCACGGTGGTTTCAAGGCCACTGACAAACATCCTCA
AACTGACTTTGGTGACATGAAAACCATCGTCAATGTAGATCCAGCTGGCGAGTTTGTGGT
ATCCACAAGAGTACGATGCGGC
||
TYPE: EST
STATUS:  New
CONT_NAME: Hu SN
EST#: Ah_SkM_02G04_T3
CITATION:
Analysis of tarantula skeletal muscle protein sequences and identification of transcriptional isoforms
HIQUAL_START: 1
HIQUAL_STOP: 273
SEQ_PRIMER: T3 primer
P_END: 5'
DNA_TYPE: cDNA
LIBRARY: Tarantula skeletal muscle library
PUBLIC: 05/01/2009
SEQUENCE:
TTTGAAATGGATAAAAACAAAATGCCACAAATCCGTTTCTTACTTGATATCTCTGGACTT
CTTATTTTTAGTTCTGCCCGAGTCTGTCTTGGGATGTCAAAGGAAGTTTGTTACATCAGA
CTCCTTGAGTTTTGTTCCAACTCATGTTGTTCCACTTAAAGAGGGATTATGATCTGTAGA
ATTTATGCGATTTCTGCAGCTTGAATCGTCTTATCCGTTACTTTATGTCGTTCTAAGCCA
AAATAAATCGAAAAAGTAAAACAAATTT
||
TYPE: EST
STATUS:  New
CONT_NAME: Hu SN
EST#: Ah_SkM_02H01_T3
CITATION:
Analysis of tarantula skeletal muscle protein sequences and identification of transcriptional isoforms
HIQUAL_START: 1
HIQUAL_STOP: 197
SEQ_PRIMER: T3 primer
P_END: 5'
DNA_TYPE: cDNA
LIBRARY: Tarantula skeletal muscle library
PUBLIC: 05/01/2009
SEQUENCE:
TCCAGCTGGCGAGTTTGTGGTATCCACAAGAGTACGATGCGGCCGCAGTCTGAAGGGCTA
TTCATTCAACCCTTGCCTCACAGAAGCAAACTACAAGGAGATGGAAGAAAAAGTGAGCAG
CACTCTCGGCGGCATGGAAGGAGAACTGAAGGGCACCTACTACCCACTCACAGGCATGGA
CAAAGCCACACAA
||
TYPE: EST
STATUS:  New
CONT_NAME: Hu SN
EST#: Ah_SkM_02H04_T3
CITATION:
Analysis of tarantula skeletal muscle protein sequences and identification of transcriptional isoforms
HIQUAL_START: 1
HIQUAL_STOP: 230
SEQ_PRIMER: T3 primer
P_END: 5'
DNA_TYPE: cDNA
LIBRARY: Tarantula skeletal muscle library
PUBLIC: 05/01/2009
SEQUENCE:
ACCTTCAACTCCATCCAGAAGTGCGACATTGATATCCGTAAGGATCTGTACGCCAACACT
GTCCTGTCCGGTGGCACCACCATGTACCCCGGTATTGCTGACAGGATGCAGAAGGAAATC
ACTGCTCTCGCTCCCAGCACCATGAAGATCAAGATCATCGCTCCCCCTGAGAGGAAGTAC
TCCGTATGGATCGGTGGCTCCATCTTGGCCTCACTGTCCACATTCC
||
TYPE: EST
STATUS:  New
CONT_NAME: Hu SN
EST#: Ah_SkM_11A01_T3
CITATION:
Analysis of tarantula skeletal muscle protein sequences and identification of transcriptional isoforms
HIQUAL_START: 1
HIQUAL_STOP: 618
SEQ_PRIMER: T3 primer
P_END: 5'
DNA_TYPE: cDNA
LIBRARY: Tarantula skeletal muscle library
PUBLIC: 05/01/2009
SEQUENCE:
GGAATCGAATTCCCATTGGATCTATTCCGGATCTCTTCGTGCGTCCCAGGAAAAAACCGT
AACAGTCCAGAATGTGTGACGACGACATTGCCGCACTTGTTGTTGACAATGGCTCTGGCA
TGTGCAAGGCCGGGTTCGCCGGAGATGACGCTCCCAGGGCTGTCTTCCCCTCCATCGTCG
GCCGTCCCAGGCATCAGGGTGTCATGGTGGGTATGGGTCAAAAGGACAGCTACGTAGGTG
ATGAGGCCCAGAGCAAGAGAGGTATCCTCTCCCTGAAGTACCCCATCGAGCACGGCATCA
TCACTAACTGGGACGACATGGAGAAGATCTGGCATCACACCTTCTACAACGAGCTCCGAG
TTGCCCCCGAGGAGCACCCCATCCTTCTCACCGAAGCTCCCCTTAACCCCAAGGCTAACA
GGGAAAAGATGACCCAGATCATGTTTGAGACCTTCAACGCCCCCGCCATGTACGTTGCCA
TCCAGGCCGTACTGTCCCTGTACGCTTCCGGTAGGACCACCGGTATTGTGCTCGACTCCG
GTGATGGTGTTTCCCACACTGTACCCATCTATGAAGGTTACGCTCTTCCCCATGCCATTC
TCCGTCT
||
TYPE: EST
STATUS:  New
CONT_NAME: Hu SN
EST#: Ah_SkM_11A02_T3
CITATION:
Analysis of tarantula skeletal muscle protein sequences and identification of transcriptional isoforms
HIQUAL_START: 1
HIQUAL_STOP: 628
SEQ_PRIMER: T3 primer
P_END: 5'
DNA_TYPE: cDNA
LIBRARY: Tarantula skeletal muscle library
PUBLIC: 05/01/2009
SEQUENCE:
CTGCAGGTTTTTTTTTAATCCTACAAATAACTTTATTTTTGTGTAAATTCTGTACAGAAC
ACTGCTAATATCTTGCAATCATGAAATCTTTTCATCAACAGTGACAATTCTTGTGATTTT
TCAGTTTCAGCTGAATACATCATTTAACTACTCAAACCAATACAAATTAACCTACAACTA
GAGTGGAGTCATCGGTGAATTCATAGTAGGGAACTTCTAAGTTTAGAGGTGCTGGCCCCT
TTCTGATTCTTCCTGAAGCATCATAATGTGAGCCATGACAAGGGCAGAAATAACCTCCAT
AATCTCCAACTCCAGCAAGAGGTACACATCCCAGATGAGTGCAAATACCAAGAACGATCA
ACCATTCAGGTCGTTGGACCCTGTCACTATCGTGCTGGGGGTCACGTAGCACACTGATAT
CCACACCTTTTTCTTGGTCGATTTCATCAGCTGTACGGTGGCGGACAAACAAAGGCTTCC
CTCTCCACTTGAATGTCATGTTTTTCCCCTCTGGAATATCATTTAAGTTGATCTCGATCT
TAGCTAAAGCTAGAACGTCAGCACTGGCACTCATTGAAGATATCAATTTTGTAACAACAT
TCTTTGCTCCATATGCA
||
TYPE: EST
STATUS:  New
CONT_NAME: Hu SN
EST#: Ah_SkM_11A03_T3
CITATION:
Analysis of tarantula skeletal muscle protein sequences and identification of transcriptional isoforms
HIQUAL_START: 1
HIQUAL_STOP: 291
SEQ_PRIMER: T3 primer
P_END: 5'
DNA_TYPE: cDNA
LIBRARY: Tarantula skeletal muscle library
PUBLIC: 05/01/2009
SEQUENCE:
CTGCAGGATTCGAATTCTTTTTTTTTTTCAGGAAACAGAGAAGTGAAAGTAGAAATTCAG
TCACAGAAGTTGACTACAAAAATAGTACATTTTTGGATGAATTTGAGACTTGTCAAATTG
TAGAAATTTCTGCTTAAGCAGCTGCCTTCTCCATTTTGATCATCTCCAGGATGCCGTCCT
GCATCTCCTTTACGGCCTCATACTCAGTGAGACCCATCCTCCTCTTGTTGGAGATGTCAT
AAACTCCTCCCTCGCTCTCTGTGTGCTCACCACGTGTGGAACTAGT
||
TYPE: EST
STATUS:  New
CONT_NAME: Hu SN
EST#: Ah_SkM_11A04_T3
CITATION:
Analysis of tarantula skeletal muscle protein sequences and identification of transcriptional isoforms
HIQUAL_START: 1
HIQUAL_STOP: 545
SEQ_PRIMER: T3 primer
P_END: 5'
DNA_TYPE: cDNA
LIBRARY: Tarantula skeletal muscle library
PUBLIC: 05/01/2009
SEQUENCE:
CCATCCTTCTCACCGAAGCTCCCCTTAACCCCAAGGCTAACAGGGAAAAGATGACCCAGA
TCATGTTTGAGACCTTCAAGGCCCCCGCCATGTACGTTGCCATCCAGGCCGTACTGTCCC
TGTACGCTTCCGGTAGGACCACCGGTATTGTGCTCGACTCCGGTGATGGTGTTTCCCACA
CTGTACCCATCTATGAAGGTTACGCTCTTCCCCATGCCATTCTCCGTCTGGACTTGGCTG
GCCGTGATCTGACTGACTACCTCATGAAGATCTTGAGTGAGAGGGGCTACTCTTTCGTAA
CCACAGCTGAGCGAGAAATCGTTCGTGACATCAAGGAAAAGCTGTGCTACGTCGCCCTGG
ACTTCGAGCAGGAGATGGCCACTGCCGCTTCCTCCTCCACAGTAGAGAAGTCCTACGAGT
TGCCTGACGGTCAGGTCATCACCATCGGCAATGAGAGGTTCCGTTGCCCTGAGACCCTCT
TCCAGCCTTCCTTCATAGGTATGGAGTCTGTTGGCATCCACGAGACCACCTTCAAC
||
TYPE: EST
STATUS:  New
CONT_NAME: Hu SN
EST#: Ah_SkM_11A05_T3
CITATION:
Analysis of tarantula skeletal muscle protein sequences and identification of transcriptional isoforms
HIQUAL_START: 1
HIQUAL_STOP: 582
SEQ_PRIMER: T3 primer
P_END: 5'
DNA_TYPE: cDNA
LIBRARY: Tarantula skeletal muscle library
PUBLIC: 05/01/2009
SEQUENCE:
CTGCAGGAATTCGAATTCCTCGATTTTTTTTTTTTTTTTTTTTTTTTTAGGTGAATAAAT
CTATTTTTATTGAGCAGATTTTAGTCCAGCATTAAGAAAACAAACCTAATCAATACAATT
TATAATAAATTATTTCTCCTGAGAAAAATATTTTACAGTATCACACTGTGGTGAAACAAT
GAAGAATAGATTTCACTTCAATGGCGAATTGAATCCTCTGTTATTTTGTGAAGGGAATTC
GTTGAACTGGACTGGGATAACTTTACACTTGATCTTTGAACTGGATCTTCACGTCGGTGA
AGGACATGTTCGTGGTACGGAAATCAGCCACAGTGCGAGCCTTAATAACTCTGTCGAAGG
GGAAGCCCATGGCACGCTTGTCAGGGTACTTAGAATCCTTGGCTCCGCAGTAGCTTACAG
CGTCAGCGCACAAAGTCTGGCCGTTGTGGCTTCCAACGTGATCATCCTCGTAATCTGTCA
GCATAACGAAAAGTTGGAAGTCCATTCCCTTGTAAGTGCCTCTTGGTACAAGTAGATGCT
CTGGCCAACCGCAGCTGCAGAACTCAGTGGTG
||
TYPE: EST
STATUS:  New
CONT_NAME: Hu SN
EST#: Ah_SkM_11A06_T3
CITATION:
Analysis of tarantula skeletal muscle protein sequences and identification of transcriptional isoforms
HIQUAL_START: 1
HIQUAL_STOP: 594
SEQ_PRIMER: T3 primer
P_END: 5'
DNA_TYPE: cDNA
LIBRARY: Tarantula skeletal muscle library
PUBLIC: 05/01/2009
SEQUENCE:
TGACCAACTTCGTCGTTTATTGTATATCTTGATTCCACAAAATTTGGCACAATTTGTATA
CAAACCGTTGACATTTTAACAGATTAATAACTCAATGAAATGACACTTTATCAAATTAAT
GAATAAAAACATCGGACAATGAGTCAGGAGTTAAAAAAAGTGATAAATGAGCCTTAGGCA
GTTAAAGTAATTTTACAGTTTTGTATGAACATACACGCTTGTATTGTGTTTAATGTGCGC
GTTGTTTCTTCTTAGCCGACGAGCTGCCAAGGTGAAGACCACGCCTACTAGAGAAATCCG
GTGGGCGTGGTTTATACGGAAAAATCCAAATAACAAGCTGCTGATTGTAGGCATTACATC
AGCAGTTGTCTGAAGTCTTCCTATCACGCAACAAGATTTAACAGCAGACGTCACTGCAAT
TTTGGGACCGATATCAAACAATGCTGATTGCAACAGAATTAATACAACGTGTACAATGAG
ACACGCCATAGTCTGTGATTTACGGCATAGAAAACGCCCAAGTGCTTATTGCAGGTTACT
AAGTGCAATGAATATCCACTATAAATGAAAAATCCTACAAACTG
||
TYPE: EST
STATUS:  New
CONT_NAME: Hu SN
EST#: Ah_SkM_11A08_T3
CITATION:
Analysis of tarantula skeletal muscle protein sequences and identification of transcriptional isoforms
HIQUAL_START: 1
HIQUAL_STOP: 597
SEQ_PRIMER: T3 primer
P_END: 5'
DNA_TYPE: cDNA
LIBRARY: Tarantula skeletal muscle library
PUBLIC: 05/01/2009
SEQUENCE:
CCATCCTTCTCACGAAGCTCCCCTTAACCCCAAGGCTAACAGGGAAAAGATGACCCAGAT
CATGTTTGAGACCTTCAACGCCCCCGCCATGTACGTTGCCATCCAGGCCGTACTGTCCCT
GTACGCTTCCGGTAGGACCACCGGTATTGTGCTCGACTCCGGTGATGGTGTTTCCCACAC
TGTACCCATCTATGAAGGTTACGCTCTTCCCCATGCCATTCTCCGTCTGGACTTGGCTGG
CCGTGATCTGACTGACTACCTCATGAAGATCTTGACTGAGAGGGGCTACTCTTTCGTAAC
CACAGCTGAGCGAGAAATCGTTCGTGACATCAAGGAAAAGCTGTGCTACGTCGCCCTGGA
CTTTGAGCAGGAGATGGCCACTGCCGCTTCCTCCTCCACAGTAGAGAAGTCCTACGAGTT
GCCTGACGGTCAGGTCATCACCATCGGCAATGAGAGGTTCCGTTGCCCTGAGACCCTCTT
CCAGCCTTCCTTCATAGGTATGGAGTCTGTTGGCATCCACGAGACCACCTTCAACTCCAT
CCAGAAGTGCGACATTGATATCCGTAAGGATCTGTACGCCAACACTG
||
TYPE: EST
STATUS:  New
CONT_NAME: Hu SN
EST#: Ah_SkM_11A09_T3
CITATION:
Analysis of tarantula skeletal muscle protein sequences and identification of transcriptional isoforms
HIQUAL_START: 1
HIQUAL_STOP: 607
SEQ_PRIMER: T3 primer
P_END: 5'
DNA_TYPE: cDNA
LIBRARY: Tarantula skeletal muscle library
PUBLIC: 05/01/2009
SEQUENCE:
CTGCAGGATTCGAATTCCATCCAGAAGTGCGACATTGATATCCGTAAGGATCTGTACGCC
AACACTGTCCTGTCCGGTGGCACCACCATGTACCCCGGTTATTGCTGACAGGATGCAGAA
GGAAATCACTGCTCTCGCTCCCAGCACCATGAAGATCAAGATCATCGCTCCCCCTGAGAG
GAAGTACTCCGTATGGATCGGTGGCTCCATCTTGGCCTCACTGTCCACATTCCAGCAGAT
GTGGATCTCCAAGCAAGAGTACGATGAGTCTGGACCCAGCATTGTACATCGCAAGTGCTT
CTAAGCGATTCGTCCTCTTATTGTTTCACAGCTGTTGGTATTCCATAGTCTTCAATTCTA
AAACTGAACTTTTGGCATACCAAAATCAAACTATTTATTTACTTATTTATTTATTTATTG
TTTTAATTTCTTTTAAGAATGGCCACAAACAGATGAGAACCAACTAAAAGATATACGAAA
ATTCAATGCGAATTCACTGCCTCATAATCATCTGACCACTAAATTATTTTATGTAGAAAA
ATTCCGTCACGATAAATAAATATTTTTTCAATATTAAAAAAAAAAAAAAAAAGAGAG
||
TYPE: EST
STATUS:  New
CONT_NAME: Hu SN
EST#: Ah_SkM_11A10_T3
CITATION:
Analysis of tarantula skeletal muscle protein sequences and identification of transcriptional isoforms
HIQUAL_START: 1
HIQUAL_STOP: 540
SEQ_PRIMER: T3 primer
P_END: 5'
DNA_TYPE: cDNA
LIBRARY: Tarantula skeletal muscle library
PUBLIC: 05/01/2009
SEQUENCE:
CCGGGCTGCAGGATTCGAATTCCCCCATCCTTCTCACCGAAGCTCCCCTTAACCCCAAGG
CTAACAGGGAAAAGATGACCCAGATCATGTTTGAGACCTTCAACGCCCCCGCCATGTACG
TTGCCATCCAGGCCGTACTGTCCCTGTACGCTTCCGGTAGGACCACCGGTATTGTGCTCG
ACTCCGGTGATGGTGTTTCCCACACTGTACCCATCTATGAAGGTTACGCTCTTCCCCATG
CCATTCTCCGTCTGGACTTGGCTGGCCGTGATCTGACTGACTACCTCATGAAGATCTTGA
CTGAGAGGGGCTACTCTTTCGTAACCACAGCTGAGCGAGAAATCGTTCGTGCATCAAGGA
AAAGCTGTGCTACGTCGCCCTGGACTTCGAGCAGGAGATGGCCACTGCCGCTTCCTCCTC
CACAGTAGAGAAGTCCTACGAGTTGCCTGACGGTCAGGTCATCACCATCGGCAATGAGAG
GTTCCGTTGCCCTGAGACCCTCTTCCAGCCTTCCTTCATAGGTATGGAGTC
||
TYPE: EST
STATUS:  New
CONT_NAME: Hu SN
EST#: Ah_SkM_11A11_T3
CITATION:
Analysis of tarantula skeletal muscle protein sequences and identification of transcriptional isoforms
HIQUAL_START: 1
HIQUAL_STOP: 505
SEQ_PRIMER: T3 primer
P_END: 5'
DNA_TYPE: cDNA
LIBRARY: Tarantula skeletal muscle library
PUBLIC: 05/01/2009
SEQUENCE:
ATATTTCCAGAATTATTTTCCTTTATGTTTTCGGAACGATACGAGAGCACATCACTCAGA
GTTCTATACATAGTATTGGCTGAATGGTTTAACCATAGGTTGGGTCCAAGGTTGGCTTGT
TTCCTGCACATTCTGTGTTTCCGAACTGTTCACCTTTGTCCATGCTAAGGCATCCTGCGC
CACCACCAAATCCGTATCCCTTAGGGCCGAACTTCCTACCGTAGCATTGTTTGCAGAACA
GGTCGCCTGCGTGCTCTGTGGCGTTTGTGCTGTCTAACCTCTTGTGGCAGAGACCGCATT
TAAAGCATGTCTTGTGCCATTTGGCACCTGCTGCCAACATTTCCTCAGCGGCGTAGACAG
ACTTGCCGCATTTCGGACATTTGGCTTGTTCTACGGGCTTGAAGGGCATGGTGGCTTTCT
TTTTTCTCTCTTTAGACTTGGTTTCTTAACCTTCTGCCCCACTAACTTGGGCACAACCAT
CCGTGCTTCTGTCCAC
||
TYPE: EST
STATUS:  New
CONT_NAME: Hu SN
EST#: Ah_SkM_11A12_T3
CITATION:
Analysis of tarantula skeletal muscle protein sequences and identification of transcriptional isoforms
HIQUAL_START: 1
HIQUAL_STOP: 573
SEQ_PRIMER: T3 primer
P_END: 5'
DNA_TYPE: cDNA
LIBRARY: Tarantula skeletal muscle library
PUBLIC: 05/01/2009
SEQUENCE:
CTTTGAGCAGGAGATGGCCACTGCCGCTTCCTCCTCCACAGTAGAGAAGTCCTACGAGTT
GCCTGACGGTCAGGTCATCACCATCGGCAATGAGAGGTTCCGTTGCCCTGAGACCCTCTT
CCAGCCTTCCTTCATTGGTATGGAGTCTGTTGGCATCCACGAGACCACCTTCAACTCCAT
CCAGAAGTGCGACATTGATATCCGTAAGGATCTGTACGCCAACACTGTCCTGTCCGGTGG
CACCACCATGTACCCCGGTATTGCTGACAGGATGCAGAAGGAAATCACTGCTCTCGCTCC
CAGCACCATGAAGATCAAGATCATCGCTCCCCCTGAGAGGAAGTACTCCGTATGGATCGG
TGGCTCCATCTTGGCCTCACTGTCCACATTCCAGCAGATGTGGATCTCCAAGCAAGAGTA
CGATGAGTCTGGACCCAGCATTGTACATCGCAAGTGCTTCTAAACATCTGCTATTTATAT
CTTTAATGTTATTTTCTGGGTTACGTTTCGTGACTTTCAGCATCAACTGCCGTCTACTAA
GATCAGACTGTACTTGACAATAG
||
TYPE: EST
STATUS:  New
CONT_NAME: Hu SN
EST#: Ah_SkM_11B01_T3
CITATION:
Analysis of tarantula skeletal muscle protein sequences and identification of transcriptional isoforms
HIQUAL_START: 1
HIQUAL_STOP: 572
SEQ_PRIMER: T3 primer
P_END: 5'
DNA_TYPE: cDNA
LIBRARY: Tarantula skeletal muscle library
PUBLIC: 05/01/2009
SEQUENCE:
GCACAGGTGCATCTTTCATGAGTTCTCCCAAGAACTTCCGGACACCTGCAGTTCCCACTC
CGAAATCTGGATCTGAGACGTCTCTGAACAAGTTCCACAATAAACTTCTTGACAGGTTGA
AGAGCGCTTTCCGTGGTAGAGTCGATGGCGAAGCAGGTGAAAGTCTGACCAGACGATCGT
CCATAACGCCAGTATCCTGATGAGAGCTTCGTCTCCACACCTGCACTCCGTGGTATTGAA
GTGCGTCCCGTTGGGATGGAGGAGAGAGGAGGAGTAGGGGGTATTCGTCCCTGCCAACGG
AAATAAGCTGCCTTCTGCTCGCTCATGAGATGACAGTGCCATCCATCGCTTACGATGTGA
ATTTGCCGGTGTGGCGTTCTTTTGCTGGCCCGGTAGATGCGCCTGGAGTCTTCAGAAAAA
AATAAAGGATCTCAGCAAATCCTGCCAAGACTCGGTGATGATGTGGAACTGTCTCCAGCC
AGAATTTTCTTTATGCGCCTTTAAGTTTGCAAGCAGCCCGGGTGACAAGCTATTTTACTG
AACTCTTTTTCAATGACTGCAT
||
TYPE: EST
STATUS:  New
CONT_NAME: Hu SN
EST#: Ah_SkM_11B02_T3
CITATION:
Analysis of tarantula skeletal muscle protein sequences and identification of transcriptional isoforms
HIQUAL_START: 1
HIQUAL_STOP: 605
SEQ_PRIMER: T3 primer
P_END: 5'
DNA_TYPE: cDNA
LIBRARY: Tarantula skeletal muscle library
PUBLIC: 05/01/2009
SEQUENCE:
CTGCAGGTTGACGATCACTTCCTGTTCAAAGAGGGTGACAGATTCTTGCAAGCCGCAAAT
GCTTGCCGTTACTGGCCCACAGGCCGTGGCATCTTCCACAATGACGCCAAAACTTTCCTG
GTGTGGGTAAATGAGGAAGATCACTTGAGAATCATCTCCATGCAAAAGGGTGGCGATCTT
AATGCCGTCTACCAGCGTCTGGTCAACGCAGTGAACATAATTGAGTCAAAATTACCATTC
TCCCGAGATGACAGACTTGGTTTCTTAACCTTCTGCCCCACTAACTTGGGCACAACCATC
CGTGCTTCTGTCCACATTGCTCTGCCCAAACTGGCAAAGGACAAGAAGGTTCTTGAAGAT
ATTGCTGCCAAATTCAACTTGCAAGTCCGTGGCACACGTGGTGAGCACACAGAGAGCGAG
GGAGGAGTTTATGACATCTCCAACAAGAGGAGGATGGGTCTCACTGAGTATGAGGCCGTA
AAGGAGATGCAGGACGGCATCCTGGAGATGATCAAAATGGAGAAGGCAGCTGCTTAAGCA
GAAATTTCTACAATTTGACAAGTCTCAAATTCATCCAAAAATGTACTATTTTTGT
||
TYPE: EST
STATUS:  New
CONT_NAME: Hu SN
EST#: Ah_SkM_11B04_T3
CITATION:
Analysis of tarantula skeletal muscle protein sequences and identification of transcriptional isoforms
HIQUAL_START: 1
HIQUAL_STOP: 480
SEQ_PRIMER: T3 primer
P_END: 5'
DNA_TYPE: cDNA
LIBRARY: Tarantula skeletal muscle library
PUBLIC: 05/01/2009
SEQUENCE:
AGGAAATCACTGCTCTCGCTCCCAGCACCATGAAGATCAAGATCATCGCTCCCCCTGAGA
GGAAGTACTCCGTATGGATCGGTGGCTCCATCTTGGCCTCACTGTCCACATTCCAGCAGA
TGTGGATCTCCAAGCAAGAGTACGATGAGTCTGGACCCAGCATTGTACATCGCAAGTGCT
TCTAAGCGATTCGTCCTCTTATTGTTTCACAGCTGTTGGTATTCCATAGTCTTCAATTCT
AAAACTGAACTTTTGGCATACCAAAATCAAACTATTTATTTACTTATTTATTTATTTATT
GTTTTAATTTCTTTTAAGAATGGCCACAAACAGATGAGAACCAACTAAAAGATATACGAA
AATTCAATGCGAATTCACTGCCTCATAATCATCTGACCACTAAATTATTTTATGTAGAAA
AATTCCGTCACGATAAATAAATATTTTTTCAATATTAAAAAAAAAAAAAAAA
||
TYPE: EST
STATUS:  New
CONT_NAME: Hu SN
EST#: Ah_SkM_11B05_T3
CITATION:
Analysis of tarantula skeletal muscle protein sequences and identification of transcriptional isoforms
HIQUAL_START: 1
HIQUAL_STOP: 596
SEQ_PRIMER: T3 primer
P_END: 5'
DNA_TYPE: cDNA
LIBRARY: Tarantula skeletal muscle library
PUBLIC: 05/01/2009
SEQUENCE:
AGGTCAGAAGTACGACATGGAATTCCAGGCTAGACACAAAGAATACAAGATCAATGAGCT
GAACATCCAAGTCAGTGATCTCCGGGGAAAATTCGTCAAACCTGTACTGAAGAAGGTATC
CAGATTCGAATACGGCAAATTTGAGAAACTCATGCGAGCAGCCAAGAAGGCCGACAATGA
TTTCCGTACCAACCTGAAGTCCGTTGGACCATCCACAAAATACAAGCTTGAGGATGATGT
TAAAGAGTCTAAACCCGAATGGGCCGCGGGAGTCAAGGAAGCAGCCAAGAAAGGAGAAGA
ATAAAAAGATTTGTGCCATTGTCTTCATATCTGTGTATATCGTCATATAAATATTCTTAC
ATCGAAAGAATTCTAGGTTTCTCCGACAATAAATTCATCGGCTGACCTTCGACGTCATCA
AAACCAAAGAAGAAATTCCGAAGATAGTGCATCCAAATTCAGGAGAGAAGGAAACTTGAT
TTCGCTGCTGGCAAGAATAGTCACGAACTTACAAATAATAGTAATCAGTACATTCAATTC
CTGTGAGCTTTTTAGGCGAAAAGCTACAAATAATTATGAAGAGCTA
||
TYPE: EST
STATUS:  New
CONT_NAME: Hu SN
EST#: Ah_SkM_11B06_T3
CITATION:
Analysis of tarantula skeletal muscle protein sequences and identification of transcriptional isoforms
HIQUAL_START: 1
HIQUAL_STOP: 583
SEQ_PRIMER: T3 primer
P_END: 5'
DNA_TYPE: cDNA
LIBRARY: Tarantula skeletal muscle library
PUBLIC: 05/01/2009
SEQUENCE:
GGCTGTCTTCCCCTCCATCGTAGGACGTCCCAGGCATCAGGGTGTCATGGTGGGTATGGG
TCAAAAGGACAGCTATGTAGGTGATGAGGCCCAGAGCAAGAGAGGTATCCTCTCCCTGAA
GTACCCCATCGAGCACGGCATCATCACTAACTGGGACGACATGGAGAAGATCTGGCATCA
CACCTTCTACAACGAGCTCCGAGTTGCCCCCGAGGAGCACCCCATCCTTCTCACCGAAGC
TCCCCTTAACCCCAAGGCTAACAGGGAAAAGATGACCCAGATCATGTTTGAGACCTTCAA
CGCCCCCGCCATGTACGTTGCCATCCAGGCCGTACTGTCCCTGTACGCTTCCGGTAGGAC
CACCGGTATTGTGCTCGACTCCGGTGATGGTGTTTCCCACACTGTACCCATCTATGAAGG
TTACGCTCTTCCCCATGCCATTCTCCGTCTGGACTTGGCTGGCCGTGATCTGACTGACTA
CCTCATGAAGATCTTGACTGAGAGGGGCTACTCTTTCGTAACCAGCTGAGCGAGAAATCG
TTCGTGACATCAAGGAAAAGCTGTGCTACGTCG
||
TYPE: EST
STATUS:  New
CONT_NAME: Hu SN
EST#: Ah_SkM_11B07_T3
CITATION:
Analysis of tarantula skeletal muscle protein sequences and identification of transcriptional isoforms
HIQUAL_START: 1
HIQUAL_STOP: 599
SEQ_PRIMER: T3 primer
P_END: 5'
DNA_TYPE: cDNA
LIBRARY: Tarantula skeletal muscle library
PUBLIC: 05/01/2009
SEQUENCE:
CTGCAGGATTCGAATTGGAAGAATACTTGTCAACGGTCGTTTCCAGACGAATGTCCCTAG
CATATATGCCATTGGGGATTGTGTTCCTGGTCCAATGTTGGCACATAAAGCTGAAGATGA
AGGCATAGTTTGTGTTGAAGGTATCGCTGGAGGTCCTGTCCATATCGATTATAACTGTGT
TCCTTCTGTTATATATACTCATCCTGAAGTGGCGTGGGTAGGAAAAAATGAAGAGGACCT
TAAAAAAGAGGGTGTTGACTACAAGATTGGAAAGTTTCCTTTGTTGGCCAACAGCAGAGC
TAAAACCAATGCTGAAACAGATGGATTGATAAAGATACTTGCAGATAAAGCAACTGACAG
AATACTGGGATGCCATCTAATTAGCTGGAGTGCTGGTGAGCTCATAAATGAAGCAGCTTT
GGCCATGGAATATGGAGCATCATGTGAGGATGTTGCAAGAGTTTGTCATGCACATCCTAC
TGTAGCCGAAGCTTTCCGAGAAGCCAACTTAGCAGCTTACTTCGGGAAACCTATCAATTT
TTAACATTATTTTTGTACACAAATAGGTTGTTAATTTTCTACGCCTTCC
||
TYPE: EST
STATUS:  New
CONT_NAME: Hu SN
EST#: Ah_SkM_11B08_T3
CITATION:
Analysis of tarantula skeletal muscle protein sequences and identification of transcriptional isoforms
HIQUAL_START: 1
HIQUAL_STOP: 449
SEQ_PRIMER: T3 primer
P_END: 5'
DNA_TYPE: cDNA
LIBRARY: Tarantula skeletal muscle library
PUBLIC: 05/01/2009
SEQUENCE:
AAAAAAAAATGTGACGCCAGAAGATTGTGAAGTAATTTACATTTAGAAATCAAAGAAAAA
CAACTGTTGAGTCTACACTTTAAACTTAGTAGTGAAAATACTATAATGGAAGGCGGCTAA
CAAAATTTTCGTACTTAAAAGATTGATATTTAAATCCAAAGTACATTATGAATCACTTTT
GTCTATACATGTGCGGAAAAATCTGGCGTATGAAATAATTAATGCGTATGAAACTGGCTA
CATTTAATTACATATTTCATTACAATAAATCCTACACTTAGCTTTACAGAGTGGTATTTG
ACAAAGAGAGTGAGATGTTGCCACTTGCGATTTATTTTTAAGAAACTTAGTAGTTGAGAT
AATTTGAAGATGTTACAAAGCTGATATCGAAGTCCACATGCGACATCTAGCGGCTAATTT
TTACAGTTTGATGTATGTCTG
||
TYPE: EST
STATUS:  New
CONT_NAME: Hu SN
EST#: Ah_SkM_11B09_T3
CITATION:
Analysis of tarantula skeletal muscle protein sequences and identification of transcriptional isoforms
HIQUAL_START: 1
HIQUAL_STOP: 391
SEQ_PRIMER: T3 primer
P_END: 5'
DNA_TYPE: cDNA
LIBRARY: Tarantula skeletal muscle library
PUBLIC: 05/01/2009
SEQUENCE:
CTGCAGGAATTCGAATTCGTCTCAATTATATTTATTTAATCTCTTATTTCTAGCCTACTG
CTGTCGAAAAGCCTTTTGTCCATGCAAAATTTGCATAGATTTAAATTTTATTAGATCAAA
AACTTAAATTTATGACACAAAGGGAATCTGCGATATGATTACATTCAATACTTTTTTATA
TAAAATGTACTCTCATAATTCAATGACATGACCAACAGATTGTACTTGTCTTATCTTTTA
TATTTGGTTTCTAACCAAATGGTCTTCGTTTAAGACTAGTCGTTTATCATTTTGTTCTAT
GAAAGAATTAAAAAGAGATCTAAATTTTATTGTGAAAAATGAAAAGAAATGATAATTATA
TATCCTATAGCCTATATTTGCATG
||
TYPE: EST
STATUS:  New
CONT_NAME: Hu SN
EST#: Ah_SkM_11B10_T3
CITATION:
Analysis of tarantula skeletal muscle protein sequences and identification of transcriptional isoforms
HIQUAL_START: 1
HIQUAL_STOP: 422
SEQ_PRIMER: T3 primer
P_END: 5'
DNA_TYPE: cDNA
LIBRARY: Tarantula skeletal muscle library
PUBLIC: 05/01/2009
SEQUENCE:
CTGCAGGAATTCGAATTCCGAGTTTTTTTTTTTTTTTTTCACATATAAACCCAAAATTGA
TTAAAACATATTGTTTTATGGTTAGTTTACCCTAAGCATATCACTAAAATATTATCCTTG
CTGCATGATGTATATAGTACACACAAGAAAAAAAAAAAAAAAGAAGCATATACACAGGTA
AAAACCATCCCCACAAATGGTAAAACTTCAACTGCTATGAAATTGCTCTGAATTAAGGCA
CACATGCACAGTCAAATAATGTGACCTGTCAGCTTTCAAAGATCAGAAGACCTGAGCACA
TGGCATGCCAAAATATAAAGCACGTTCTGGGGCATGCGTTTGAAATGCATTACCGACTGG
AACATGGCTATGAAAACAGATCTCTAATGTTGCATTTACTGTGTGGTTTAAACCG
||
TYPE: EST
STATUS:  New
CONT_NAME: Hu SN
EST#: Ah_SkM_11B11_T3
CITATION:
Analysis of tarantula skeletal muscle protein sequences and identification of transcriptional isoforms
HIQUAL_START: 1
HIQUAL_STOP: 595
SEQ_PRIMER: T3 primer
P_END: 5'
DNA_TYPE: cDNA
LIBRARY: Tarantula skeletal muscle library
PUBLIC: 05/01/2009
SEQUENCE:
TTTTTTTTTTTTGGTTTCTCGCGCACATCAATATGAATCTGTGAATCTCGGTCTTTGGGT
TTCTCCTCTAAGGGAACAATCTCTTCTGGTTTCTCCGGCTTCTTTTTGGGTTTCTTCACA
ATTTTTGCAACGGGTGTTTTCTTATCTTCTTCGGGAGCCTTTTCCACTGTAATTCCCACT
TTCTCCACTTTTCTTGAATCTGTTTCTATTGGTAGTTTACCCTTTGAAACAAGTGTTATG
TCGACTTTTTCGTCGCGCTCCAAAGTAAGTTCTGCCTTTTCTTCTTCGGTTAGTGGTTTG
GGTTTTGAAATAAAATCTGCCTCGGAAACCTCTTCCTCCATGGGTTTTAGTTTCTTTTCT
ATCGTTACAGTTTCTTCGAAGAGCTCCGTTACTTCTTCGGTACGATCTGGAACTTTACCA
GGAGCAGTTTTCTTTATTTTCTTCAAAATGACCGCTGTTTTCTCCTGTGGTTTTGGTTTT
TCGCTGACATCAACTTCAATTAAGTCTTTGGGTTTTTCTTCTAATGGCACAGTTTCTTCA
GTTTTTTCCGGTTTCTTTTCAGGTTTCTTATCGAATTTTTTCACG
||
TYPE: EST
STATUS:  New
CONT_NAME: Hu SN
EST#: Ah_SkM_11B12_T3
CITATION:
Analysis of tarantula skeletal muscle protein sequences and identification of transcriptional isoforms
HIQUAL_START: 1
HIQUAL_STOP: 564
SEQ_PRIMER: T3 primer
P_END: 5'
DNA_TYPE: cDNA
LIBRARY: Tarantula skeletal muscle library
PUBLIC: 05/01/2009
SEQUENCE:
TGGTTGACCAGGCTGTTCTCGACAAATTGGAAGCTGGTTTCAAAAAGCTTTCTGAAGCAA
GCGATTGCAAATCCCTCTTGAAAAAGTATTTAACCAAGGAAGTCTTTGACAAGCTAAAGG
GCAAGAAGACAAGTTTAGGAGCAACACTTCTGGATGTCATTCAGTCAGGTGTTGAGAACT
TAGACAGTGGCGTCGGTATCTATGCTCCTGATGCAGATTCCTACAATGTCTTCGCCGATC
TCTTTAACCCCATCATTGACGACTACCACGGTGGTTTCAAGGCCACTGACAAACATCCTC
AAACTGACTTTGGTGACATGAAAACCATCGTCAATGTAGATCCAGCTGGCGAGTTTGTGG
TATCCACAAGAGTACGATGCGGCCGCAGTCTGAAGGGCTATTCATTCAACCCTTGCCTCA
CAGAAGCAAACTACAAGGAGATGGAAGAAAAAGTGAGCAGCACTCTCGGCGGCATGGAAG
GAGAACTGAAGGGCACCTACTACCCACTCACAGGCATGGACAAAGCCACACAACAGAAAC
TCATTGACGATCAC
||
TYPE: EST
STATUS:  New
CONT_NAME: Hu SN
EST#: Ah_SkM_11C01_T3
CITATION:
Analysis of tarantula skeletal muscle protein sequences and identification of transcriptional isoforms
HIQUAL_START: 1
HIQUAL_STOP: 580
SEQ_PRIMER: T3 primer
P_END: 5'
DNA_TYPE: cDNA
LIBRARY: Tarantula skeletal muscle library
PUBLIC: 05/01/2009
SEQUENCE:
TTTTTTTTTTTCAGGAAACAGAGAAGTGAAAGTAGAAATTCAGTCACAGAAGTTGACTAC
AAAAATAGTACATTTTTGGATGAATTTGAGACTTGTCAAATTGTAGAAATTTCTGCTTAA
GCAGCTGCCTTCTCCATTTTGATCATCTCCAGGATGCCGTCCTGCATCTCCTTTACGGCC
TCATACTCAGTGAGACCCATCCTCCTCTTGTTGGAGATGTCATAAACTCCTCCCTCGCTC
TCTGTGTGCTCACCACGTGTGCCACGGACTTGCAAGTTGAATTTGGCAGCAATATCTTCA
AGAACCTTCTTGTCCTTTGCCAGTTTGGGCAGAGCAATGTGGACAGAAGCACGGATGGTT
GTGCCCAAGTTAGTGGGACAGAAGGTTAAGAAACCAAGTCTGTCATCTCGGGAGAATGGT
AATTTTGACTCAATTATGTTCACTGCGTTGACCAGACGCTGGTAGACGGCATTAAGATCG
CCACCCTTTTGCATGGAGATGATTCTCAAGTGATCTTCCTCATTTACCCACACCAGGAAA
GTTTTGGCGTCATTGTGGAAGATGCCACGG
||
TYPE: EST
STATUS:  New
CONT_NAME: Hu SN
EST#: Ah_SkM_11C02_T3
CITATION:
Analysis of tarantula skeletal muscle protein sequences and identification of transcriptional isoforms
HIQUAL_START: 1
HIQUAL_STOP: 614
SEQ_PRIMER: T3 primer
P_END: 5'
DNA_TYPE: cDNA
LIBRARY: Tarantula skeletal muscle library
PUBLIC: 05/01/2009
SEQUENCE:
CTGCAGGAATTCGAATTCCCTAAAATTTTCATTGCTATACCACTTGTGCTCTACCGGGCT
CCAAAATGGTTGACCAGGCTGTTCTCGACAAATTGGAAGCTGGTTTCAAAAAGCTTTCTG
AAGCAAGCGATTGCAAATCCCTCTTGAAAAAGTATTTAACCAAGGAAGTCTTTGACAAGC
TAAAGGGCAAGAAGACAAGTTTAGGAGCAACACTTCTGGATGTCATTCAGTCAGGTGTTG
AGAACTTAGACAGTGGCGTCGGTATCTATGCTCCTGATGCAGATTCCTACAATGTCTTCG
CCGATCTCTTTAACCCCATCATTGACGACTACCACGGTGGTTTCAAGGCCACTGACAAAC
ATCCTCAAACTGACTTTGGTGACATGAAAACCATCGTCAATGTAGATCCAGCTGGCGAGT
TTGTGGTATCCACAAGAGTACGATGCGGCCGCAGTCTGAAGGGCTATTCATTCAACCCTT
GCCTCACAGAAGCAAACTACAAGGAGATGGAAGAAAAAGTGAGCAGCACTCTCGGCGGCA
TGGAAGGAGAACTGAAGGGCACCTACTACCCACTCACAGGCATGGACAAAGCCACACAAC
AGA
||
TYPE: EST
STATUS:  New
CONT_NAME: Hu SN
EST#: Ah_SkM_11C03_T3
CITATION:
Analysis of tarantula skeletal muscle protein sequences and identification of transcriptional isoforms
HIQUAL_START: 1
HIQUAL_STOP: 586
SEQ_PRIMER: T3 primer
P_END: 5'
DNA_TYPE: cDNA
LIBRARY: Tarantula skeletal muscle library
PUBLIC: 05/01/2009
SEQUENCE:
CTGCAGGTTCTGAGATAGTACCGAACCAGAGCAATATGTTTCTAAGCTGTGCAGTGCTTT
TTGTTGGCTTTGTTGCTGGTGTGAGAAGTGAAGTCGAGGACTGTACTGAAGAAAAACTGA
ATGAGTGCTTGGGTCTTTTGGGTATTAATGAAGCTTTTAGCAATTTTAACGGGGGATTTC
CAGATAAAGAATTTCTAGATGAAAACTGCGGCTCTGTTCTGCAATGTAGAATCGACTTCA
ATGAGAGATGTCCTGATTCTGACGTTGATCATGAAGCGAAAATTCTTAGACCAGGTTTTG
AGCTCGTTAATGCGATGTGTGGTCATAATTCGACCATAAGAAATGGGTACCTGGACAACG
TCGAATGTTACATTAACGCCAGTAGCCACAGTGTAATTTTCTTTTGCGCTGTTGCTCCAT
ATTCGATCGTGGATAAGTTTAAAGTACAAATGAAAAACAGAACCGACTTCCCTGAAGGAC
AGGAACTGGATTTTTGTGTGGGAGTTCCTTTAGTGTGGAAATGTTTTGTTCAGGCCATCT
CCCGAAGCTGTGGAGAAGCACAAACAGAACCACTTG
||
TYPE: EST
STATUS:  New
CONT_NAME: Hu SN
EST#: Ah_SkM_11C04_T3
CITATION:
Analysis of tarantula skeletal muscle protein sequences and identification of transcriptional isoforms
HIQUAL_START: 1
HIQUAL_STOP: 605
SEQ_PRIMER: T3 primer
P_END: 5'
DNA_TYPE: cDNA
LIBRARY: Tarantula skeletal muscle library
PUBLIC: 05/01/2009
SEQUENCE:
CTGCAGGAATTCGAATTCCTACCGGGCTCCAAAATGGTTGACCAGGCTGTTCTCGACAAA
TTGGAAGCTGGTTTCAAAAAGCTTTCTGAAGCAAGCGATTGCAAATCCCTCTTGAAAAAG
TATTTAACCAAGGAAGTCTTTGACAAGCTAAAGGGCAAGAAGACAAGTTTAGGAGCAACA
CTTCTGGATGTCATTCAGTCAGGTGTTGAGAACTTAGACAGTGGCGTCGGTATCTATGCT
CCTGATGCAGATTCCTACAATGTCTTCGCCGATCTCTTTAACCCCATCATTGACGACTAC
CACGGTGGTTTCAAGGCCACTGACAAACATCCTCAAACTGACTTTGGTGACATGAAAACC
ATCGTCAATGTAGATCCAGCTGGCGAGTTTGTGGTATCCACAAGAGTACGATGCGGCCGC
AGTCTGAAGGGCTATTCATTCAACCCTTGCCTCACAGAAGCAAACTACAAGGAGATGGAA
GAAAAAGTGAGCAGCACTCTCGGCGGCATGGAAGGAGAACTGAAGGGCACCTACTACCCA
CTCACAGGCATGGACAAAGCCACACAACAGAAACTCATTGACGATCACTTCCTGT
||
TYPE: EST
STATUS:  New
CONT_NAME: Hu SN
EST#: Ah_SkM_11C05_T3
CITATION:
Analysis of tarantula skeletal muscle protein sequences and identification of transcriptional isoforms
HIQUAL_START: 1
HIQUAL_STOP: 529
SEQ_PRIMER: T3 primer
P_END: 5'
DNA_TYPE: cDNA
LIBRARY: Tarantula skeletal muscle library
PUBLIC: 05/01/2009
SEQUENCE:
AAAATTTAACTTTATTCATGCGTACTTTTCCAGTAAGAAAAGCACTGGCTTTCTTACAAG
GTAGGCAAGCCCTACCAGGCCCAAGTTGTAACGCGAATACTTAATCTCTTTTAAAAATGT
ACAAACAGATGATATGCAGAATTACATTCATGGTTAATTCGGTCCAAATAAATAATACAT
TAAATAAAAACGAGTCATTTACACTTTTTCTGTCAAATTTCAGTACACGACATATTTATT
TCAATTTGAGACCAATAGATGTTAATAATAATTTAAACAAATGTAAAATGCCAATGTTTG
AAGCAAAATTCTCAGGGTAATTGATTTTCATCAGTGCGGCCGCAGATTTAACAAATAAAA
AGTTTTTTGATTTTGACGTAGAAATTTGAACATGACGAGGAAAATACTGACAACGTCCAT
TTCTTTTCAGATTTCACATCACCCACGAAAGATGAAGATAGATTTCAGAGAGAAAATGGA
CATCAAAACAACGGTTTCCAAGGTAGGCATCATCTTGTGA
||
TYPE: EST
STATUS:  New
CONT_NAME: Hu SN
EST#: Ah_SkM_11C06_T3
CITATION:
Analysis of tarantula skeletal muscle protein sequences and identification of transcriptional isoforms
HIQUAL_START: 1
HIQUAL_STOP: 604
SEQ_PRIMER: T3 primer
P_END: 5'
DNA_TYPE: cDNA
LIBRARY: Tarantula skeletal muscle library
PUBLIC: 05/01/2009
SEQUENCE:
CTGCAGGATTCGAATTCCACACCTCTAATAGAAGACGCTCCCGTCTCCTAAGGATTCCAA
AACTTTCTCTGTGATTTTTTTGACTCCAAATATCGAAACAAGATGTCTTTCGAGCGTCGC
CTTCCTTTGCTGAGGACAGACTTCAGTGTCGTGGACCGAGAGTTCAGTTCCATCCGGGAG
AAATTCGAGCAAGAGATGAGACTGATGGAGGAGGAAATGGCCCGCTTCCGTTCCCAACTC
CTGGACCGGGAGCAGTCGTTGTTCTCTAACCGTCTCACGGCTTCCCCCAGCCAGCCACAG
ACTACCAGTCACACGGCCACTACCACCAACGAAGGAACAACACATCGATCGGAAGTCCGA
ACGTGGCTTGATGGACTCAACTCTCCTCTCATCCAAGAAGGAGAAGAGGGCAAGAAACTC
AGGCTTCGATTTGACGTTAGCCAGTACCAGCCCGAGGAAATCGTCGTCAAGACCATAGAT
AATAAGTTGCAGGTCCATGCGAAACACGAGGAGAAATCCGAGAACAAATCAGTATACAGG
GAGTACAACAGGGAGTTCCTCCTCCCTAAAGGTACGAATCCCGAAATGATCAAG
||
TYPE: EST
STATUS:  New
CONT_NAME: Hu SN
EST#: Ah_SkM_11C07_T3
CITATION:
Analysis of tarantula skeletal muscle protein sequences and identification of transcriptional isoforms
HIQUAL_START: 1
HIQUAL_STOP: 509
SEQ_PRIMER: T3 primer
P_END: 5'
DNA_TYPE: cDNA
LIBRARY: Tarantula skeletal muscle library
PUBLIC: 05/01/2009
SEQUENCE:
AAGCCAAATGTCCGAAATGCGGCAAGTCTGTCTACGCCGCTGAGGAAATGTTGGCAGCAG
GTGCCAAATGGCACAAGACATGCTTTAAATGCGGTCTCTGCCACAAGAGGTTAGACAGCA
CAAACGCCACAGAGCACGCAGGCGACCTGTTCTGCAAACAATGCTACGGTAGGAAGTTCG
GCCCTAAGGGATACGGATTTGGTGGTGGCGCAGGATGCCTTAGCATGGACAAAGGTGAAC
AGTTCGGAAACACAGAATGTGCAGGAAACAAGCCAACCTTGGACCCAACCTATGGTTAAA
CCATTCAGCCAATACTATGTATAGAACTCTGAGTGATGTGCTCTCGTATCGTTCCGAAAA
CATAAAGGAAAATAATTCTGGAAATATCTCAAGAAATTAAATATTTTTCGTTCCAATTGC
AGCTACAGGACCTTTTTTTTGTTTGTGTTCTATAAAGCCAGCAGTACTCCATTCTCAGAC
ATACATCAACCTGTAAAAAT
||
TYPE: EST
STATUS:  New
CONT_NAME: Hu SN
EST#: Ah_SkM_11C08_T3
CITATION:
Analysis of tarantula skeletal muscle protein sequences and identification of transcriptional isoforms
HIQUAL_START: 1
HIQUAL_STOP: 328
SEQ_PRIMER: T3 primer
P_END: 5'
DNA_TYPE: cDNA
LIBRARY: Tarantula skeletal muscle library
PUBLIC: 05/01/2009
SEQUENCE:
CTGCAGGTTTTTATGTAAAATGATCACAAGTTCGTATTTTGCGCTTTTTTATGCACAGTT
TCGACTTTTAGCGTGATTTAATGTTCGTTGTGGTCAGGTGTTCTGCCGCTTGTTCGTCTG
AGGATCACGGGTTAATTGAATCTAATGTTTCCTGCAGTCCTCCTTCTATATTGATAGGGT
GGGGCACACAGTGAATGGGTAGCAGAAGAGGGTCGACGACGTGAGCGATTTTACCTGGGA
GAAGGTGAACACCAGATGGCTATAATGTAATTACAGTGGTTCCTTCATTTACTCTTCATC
AATTTTGGATTTTGGGCGCCCT
||
TYPE: EST
STATUS:  New
CONT_NAME: Hu SN
EST#: Ah_SkM_11C09_T3
CITATION:
Analysis of tarantula skeletal muscle protein sequences and identification of transcriptional isoforms
HIQUAL_START: 1
HIQUAL_STOP: 268
SEQ_PRIMER: T3 primer
P_END: 5'
DNA_TYPE: cDNA
LIBRARY: Tarantula skeletal muscle library
PUBLIC: 05/01/2009
SEQUENCE:
CTGCAGGATTCGAATTCCAAATGGATACGAGCGGCCTCATAATGTTGTCATTTTTCAACG
TTGCTCAGCAAATGAGGAACCCAGCGGATGACCAGGTCGCTGCTCATCACGCGTGTTCTG
GCGTCCTGTTTGAAAAGCTCTCGCCCACCTTCTCGCTGTAATGTATGGTAATGCTGCATT
TCCATGAGCTTCTTTCAAACCTTCATAGCACTAGCTGTGTGTCCCCTAGCAACTTCAATT
TTCAACCAGCACTGCTGTTCCTT
||
TYPE: EST
STATUS:  New
CONT_NAME: Hu SN
EST#: Ah_SkM_11C10_T3
CITATION:
Analysis of tarantula skeletal muscle protein sequences and identification of transcriptional isoforms
HIQUAL_START: 1
HIQUAL_STOP: 492
SEQ_PRIMER: T3 primer
P_END: 5'
DNA_TYPE: cDNA
LIBRARY: Tarantula skeletal muscle library
PUBLIC: 05/01/2009
SEQUENCE:
AAACCAACAAAATAGAAACGAAGTCCTATTCCATTATTCCATGCACCATTATTCAGGCTA
CACGCCTGCTTTGAGCACTCTAATTTTTTCAAAGTAAACGTGCCGGTCACCCAGGACAAC
CGGTGAAGATCATCTAGGGAAACCGGCTGGCTGTTCAGGCCAGGCAGTAACCACCGTTAG
GCGGACCGCCCGTCTGGAACTGAGATCCAACTACGAGCTTTTTAACCGCAACAACTTTAA
TATACGCTATTGGAGCTGGAATTACCGCGGCTGCTGGCACCAGACTTGCCCTCCAATAGA
TCCTCGTTAAAGGATTTAGAGTGTACTCATTCCAATTACGGGGTCTCAAAAGAGTCCCGT
ATTGTTATTTTTCGTCACTACCTCCCCGTGCCGGGAGTGGGTAATTTGCGCGCCTGCTGC
CTTCCTTGGATGTGGTAGCCGTTTCTCAGGCTCCCTCTCCGGAATCGAACCCTGATTCCC
CGT
||
TYPE: EST
STATUS:  New
CONT_NAME: Hu SN
EST#: Ah_SkM_11C11_T3
CITATION:
Analysis of tarantula skeletal muscle protein sequences and identification of transcriptional isoforms
HIQUAL_START: 1
HIQUAL_STOP: 583
SEQ_PRIMER: T3 primer
P_END: 5'
DNA_TYPE: cDNA
LIBRARY: Tarantula skeletal muscle library
PUBLIC: 05/01/2009
SEQUENCE:
AATGCAGTTTTAATAAATATGGGATTACATTAACAGGCAACACCATGCTTACAAGATCTA
AACGATCCTATATACATAGCATTCCATGTACATTTCATTTTTTCTGAAATACGTTACAAA
ATTCCGTCAACCAGTAGTTTTCCGAATGTATTTTCAGCAGAAAAAATTTTACAAATCTTC
GAAGAAAATTGATTGCCCATCGGTAATGTTATTTAAATTTTCCAGAAAAATTTTATGATG
ATATGATTTTCAGACACAGAAGCCGCAGGTAAATGAATCGAAAAAGACATAGAAACTTCT
TTTCCCCCTTTACAGGGTATTCCCTGTATTAATATTTTCTTCAGCAGTTTTCCAGGCCGA
CTTATTCTGGTGCATGTGACGATGTCTCAACAAGAAGAAGACATAATGACAGCTGCAGTG
ATTTTTTTATGTTTTGGTTTGCCGTTTTTTTTTTAAAGAAATATGAGGAAGACACGACTA
CTCAGTTCTACACTCGAAACCCGCAAAATTCAGATCCTTTTTCCAAAAATTAGTCGTTTA
TTCTTCCTCTTCTTCCTCTTCATCCTCCTCCTC
||
TYPE: EST
STATUS:  New
CONT_NAME: Hu SN
EST#: Ah_SkM_11C12_T3
CITATION:
Analysis of tarantula skeletal muscle protein sequences and identification of transcriptional isoforms
HIQUAL_START: 1
HIQUAL_STOP: 566
SEQ_PRIMER: T3 primer
P_END: 5'
DNA_TYPE: cDNA
LIBRARY: Tarantula skeletal muscle library
PUBLIC: 05/01/2009
SEQUENCE:
AGCCTCTGGGTCAAAAGAGAGAAAAAAGAAAGCCACCATGCCCTTCAAGCCCGTAGAACA
AGCCAAATGTCCGAAATGCGGCAAGTCTGTCTACGCCGCTGAGGAAATGTTGGCAGCAGG
TGCCAAATGGCACAAGACATGCTTTAAATGCGGTCTCTGCCACAAGAGGTTAGACAGCAC
AAACGCCACAGAGCACGCAGGCGACCTGTTCTGCAAACAATGCTACGGTAGGAAGTTCGG
CCCTAAGGGATACGGATTTGGTGGTGGCGCAGGATGCCTTAGCATGGACAAAGGTGAACA
GTTCGGAAACACAGAATGTGCAGGAAACAAGCCAACCTTGGACCCAACCTATGGTTAAAC
CATTCAGCCAATACTATGTATAGAACTCTGAGTGATGTGCTCTCGTATCGTTCCGAAAAC
ATAAAGGAAAATAATTCTGGAAATATCTCAAGAAATTAAATATTTTTCGTTCCAATTGCA
GCTACAGGACCTTTTTTTTGTTTGTGTTCTATAAAGCCAGCAGTACTCCATTCTCAGACA
TACATCAAACTGTAAA
||
TYPE: EST
STATUS:  New
CONT_NAME: Hu SN
EST#: Ah_SkM_11D01_T3
CITATION:
Analysis of tarantula skeletal muscle protein sequences and identification of transcriptional isoforms
HIQUAL_START: 1
HIQUAL_STOP: 539
SEQ_PRIMER: T3 primer
P_END: 5'
DNA_TYPE: cDNA
LIBRARY: Tarantula skeletal muscle library
PUBLIC: 05/01/2009
SEQUENCE:
TTTTTTTTTTTTTTTGATGTGGTATGGAATGAGTAAGTCAGAATAGTTGAGAACTTGTAA
AAATTACAAAACGTAAGGTACTTGATTAGCAGAGAGCATGAAAATTCTAAATATACCATT
CAATACCCGAATCTGAAATCAGCAATGAGACCAGTTCCCCACAGTGAACAGTGATTGAAC
TGCGTATAACACCATCACCATAAACTTGGACTATAGATAAGAGTGACTCCAGTGAAAATG
TAGCTGATCAAAACTTGGCAGTAGAATTTGATGATGATCCAACATCTGGATATAATGTTT
GATGTGCCTGACCCTTATCTCTCAATCCTGCCTGATTTAATGACATTGATCATGACCTAA
ATTTTTCAAAAAATCAAAGCTGAATAAGCTTCAAGACTGAAAAGATGGAATCTCTTAGAA
CTTGAGGTTATGAAACATCTGTATAATGAAGGAAATGATTTTTTGTAATAGTGTTGATTT
GCTCATGGAAGCTGTTGGGCATCAGCATGCCCCCCCCCCCCCAATTGGTG
||
TYPE: EST
STATUS:  New
CONT_NAME: Hu SN
EST#: Ah_SkM_11D02_T3
CITATION:
Analysis of tarantula skeletal muscle protein sequences and identification of transcriptional isoforms
HIQUAL_START: 1
HIQUAL_STOP: 585
SEQ_PRIMER: T3 primer
P_END: 5'
DNA_TYPE: cDNA
LIBRARY: Tarantula skeletal muscle library
PUBLIC: 05/01/2009
SEQUENCE:
GGAATCGAATTCCCAGGCCGTACTGTCCCTGTACGCTTCCGGTAGGACCACCGGTATTGT
GCTCGACTCCGGTGATGGTGTTTCCCACACTGTACCCATCTATGAAGGTTACGCTCTTCC
CCATGCCATTCTCCGTCTGGACTTGGCTGGCCGTGATCTGACTGACTATCTCATGAAGAT
CTTGACTGAGAGGGGCTACTCTTTCGTAACCACAGCTGAGCGAGAAATCGTTCGTGACAT
CAAGGAAAAGCTGTGCTACGTCGCCCTGGACTTCGAGCAGGAGATGGCCACTGCCGCTTC
CTCCTCCACAGTAGAGAAGTCCTACGAGTTGCCTGACGGTCAGGTCATCACCATCGGCAA
TGAGAGGTTCCGTTGCCCTGAGACCCTCTTCCAGCCTTCCTTCATAGGTATGGAGTCTGT
TGGCATCCACGAGACCACCTTCAACTCCATCCAGAAGTGCGACATTGATATCCGTAAGGA
TCTGTACGCCAACACTGTCCTGTCCGGTGGCACCACCATGTACCCCGGTATTGCTGACAG
GATGCAGAAGGAAATCACTGCTCTCGCTCCCAGCA
||
TYPE: EST
STATUS:  New
CONT_NAME: Hu SN
EST#: Ah_SkM_11D03_T3
CITATION:
Analysis of tarantula skeletal muscle protein sequences and identification of transcriptional isoforms
HIQUAL_START: 1
HIQUAL_STOP: 534
SEQ_PRIMER: T3 primer
P_END: 5'
DNA_TYPE: cDNA
LIBRARY: Tarantula skeletal muscle library
PUBLIC: 05/01/2009
SEQUENCE:
CTGCAGGAATTCGAATTCAATAAATGGTCCTTACTCAATACACATATTGAGTAAGGACCA
TTTATTTCTCTTGTAAACTAAAAATGGTGTTAATTTAGTGCTAACGTCGTGGCACGTAGC
TTCCACCTCTAACACCACCACGGTTATCACCTCTGCCAGCACCTTGGGATCCAACCATGC
CACCACGACCACCGCGCCCCCCTAATCCAACACGTGACGAAATGCCACCACGAGCAGGAC
CCATGCGGTTATCTCCAATTGGAATTCTGTTATCCTTTGGTCTCTTCTTTTCTTCCACAT
TCAGACGATGCTCGTTGAAATAGATTGGCTTCACACTTAAAACTTTCTGAACTGAATCCG
GATCTTCAAAGACAATAAATCCAAAGTTCGGCACTTTGCCACCTCCAACTTTCTGGTTTT
GTTTTGTGTTTATCCTCATGTCTAAAACATTTCCGTATTGCTGGAAGTATTGCTTCAAGT
CTTCCTCAGTTATAGAATGTGTAAGATTCCCTACAAAGAGCTGCT
||
TYPE: EST
STATUS:  New
CONT_NAME: Hu SN
EST#: Ah_SkM_11D04_T3
CITATION:
Analysis of tarantula skeletal muscle protein sequences and identification of transcriptional isoforms
HIQUAL_START: 1
HIQUAL_STOP: 579
SEQ_PRIMER: T3 primer
P_END: 5'
DNA_TYPE: cDNA
LIBRARY: Tarantula skeletal muscle library
PUBLIC: 05/01/2009
SEQUENCE:
TTTTATTATCATCAAGTTTTTAAGCACGGTACAACACAAGTACAGTGTAGATAAAATCCT
CAAATACAATTACATCACAAAGATTACAAGTGCCTACTACCAATATACCACAAACAAAAT
CTAAGATACATGACAACCACAATGATTTTGTTGTTTTCTATTTTTAATCCACGTGTGTTC
AACTACAAATACAGAAGGGTTTGTCTCCAGAGAACAGGGGCCCTAAACAATAATTTGGAG
CCAATGTTTGGTCCCAAAGGAAAATATACATAGCATTTCAAACTGTCAAAAGCTAAATCA
CACAGACAAAAAAAAAAAAAGATCAGCAAATATACAGTATAACTTAAGTGAAATAATACA
ACTCAGCAAACTTTAGTTTTAAAGAGAAAAATAGTGCCACCAACATGCTAACAGTGATAA
ATGAAAGCCGAAGTGCTTTGGAGATGTGTAAGTATGGGGAGAATAAAGAGTCCCTTCAAT
CCATCACGAACAGATGTTTAAAGGCAAAAACTTTTGTTCCAGGAGAAATGAAGATGGACT
TTAGGTTCTCACTCGTAACTGTATGCCAT
||
TYPE: EST
STATUS:  New
CONT_NAME: Hu SN
EST#: Ah_SkM_11D05_T3
CITATION:
Analysis of tarantula skeletal muscle protein sequences and identification of transcriptional isoforms
HIQUAL_START: 1
HIQUAL_STOP: 552
SEQ_PRIMER: T3 primer
P_END: 5'
DNA_TYPE: cDNA
LIBRARY: Tarantula skeletal muscle library
PUBLIC: 05/01/2009
SEQUENCE:
ATAATGGGTGACGAGGAGAAGAAAGAGAAGAAGAAGAAGAGCAAGAAGAAGTCAGAGGAA
GAGGGTGGAGATGCCGCCCCTGCACCTCCCCCACCTAAGCCCCCGTCCCAGAAAAGGAGA
GCACAAAGATCAGGCAGTAATGTCTTTGCCATGTTCACTCAGCACCAGGTCCAGGAGTTC
AAAGAAGCTTTCCAACTTATTGACCAGGACAAGGATGGTTTCATCTCCAAAAATGACATC
AGAGCTACATTCGATTCCCTTGGCCGTCTATGCACAGAGCAGGAGCTTGATTCCATGGTT
GCTGAAGCACCCGGCCCCATCAACTTCACCATGTTCCTGACCATCTTCGGTGACAGAATT
GCTGGAACCGATGAAGAAGATGTGATTGTTAACGCTTTCAACCTGTTTGATGAAGGTGAA
GGCAAATGCAAAGAAGAAACATTGAAACGTTCTCTAACAACATGGGGAGAGAAATTCTCT
CAAGATGAGGTTGAGGAAGCCCTGTCTGAAGCTCCTATTGATGGAAACGGCTTGATTGAC
AT
||
TYPE: EST
STATUS:  New
CONT_NAME: Hu SN
EST#: Ah_SkM_11D07_T3
CITATION:
Analysis of tarantula skeletal muscle protein sequences and identification of transcriptional isoforms
HIQUAL_START: 1
HIQUAL_STOP: 567
SEQ_PRIMER: T3 primer
P_END: 5'
DNA_TYPE: cDNA
LIBRARY: Tarantula skeletal muscle library
PUBLIC: 05/01/2009
SEQUENCE:
CAGCAACAATTTTATTTCAACAGAACAAATATTAAGTGCTGCACAGTAATTTTCTAGTCA
CAAGCTTACAAGGTTTATTTTGGTATGTTCAAAGCATGAAGATAATTTTAAGCTGAACTG
AAAAAGGAAATGTCCTCCAAAACACTTCTCTCCTATGAACAGGAAAACAAAATTTTGAAG
TTTACCAGAACATACAAAGTTAATGTGATGCAGGAAGGAAGTCTTCAACCATCCCTAGAC
TTCATGTATTTGATCAGATCAGCCACACGGCAGCTGTAGCCATACTCATTGTCATACCAG
GAAACAAGTTTTACAAAAGTCTTGGTTAAAGAAATGCCAGCCTTTGCATCAAAAATACTG
CTGTGGGTATCTCCAATAAAATCAGATGACACAACCTCATCTTCGGTGTATCCCAAGATT
CCCTTCCAGTTGTCACTTTCAGATGCAGCCTTTACAGCAGCTTTGATTTCATCATATGTT
GCTTCTTTGTTAAGGCGGCAAGTCAGATCTACCACAGATACATCAGGAGTAGGAACACGG
AAAGCCATACCTGTCAG
||
TYPE: EST
STATUS:  New
CONT_NAME: Hu SN
EST#: Ah_SkM_11D08_T3
CITATION:
Analysis of tarantula skeletal muscle protein sequences and identification of transcriptional isoforms
HIQUAL_START: 1
HIQUAL_STOP: 556
SEQ_PRIMER: T3 primer
P_END: 5'
DNA_TYPE: cDNA
LIBRARY: Tarantula skeletal muscle library
PUBLIC: 05/01/2009
SEQUENCE:
TTTTGAAGGATTTTTTGGCTGGAGGTATTGCAGCTGCAATTTCCAAGACTGCTGTGGCCC
CCATCGAGAGAGTCAAGCTCCTTTTACAAGTGCAGCACGTTTCGAAACAAATCACCAAGG
AGGCCCAGTACAAAGGAATCTTTGATTGCCTCGTCCGAATCCCTAAGGAACAAGGATTTC
TAAGCTTCTGGAGAGGAAACTTAGCCAACGTAATCCGATACTTCCCCACCCAGGCGCTCA
ATTTTGCTTTCAAGGACAAATACAAGACAATTTTCTTAGGAGGAGTTGACAAGAACAAGC
AATTCTGGAGATACTTTTTAGGAAATCTTGCATCAGGTGGCGCTGCAGGAGCAACCTCTT
TGTGCTTTGTGTACCCCTTGGACTTCGCCAGAACCCGATTGGCTGCTGATGTCGGCAAGG
CGTCTGGCCGAGAATTCACTGGTCTTGGCAACTGCATTGTTAAGATCTTCAAGCATGATG
GCATTATAGGTCTCTACCGTGGATTCTTCGTCTTTGTTCAAGGCATCATCATCTACAGAG
CTGCTT
||
TYPE: EST
STATUS:  New
CONT_NAME: Hu SN
EST#: Ah_SkM_11D09_T3
CITATION:
Analysis of tarantula skeletal muscle protein sequences and identification of transcriptional isoforms
HIQUAL_START: 1
HIQUAL_STOP: 578
SEQ_PRIMER: T3 primer
P_END: 5'
DNA_TYPE: cDNA
LIBRARY: Tarantula skeletal muscle library
PUBLIC: 05/01/2009
SEQUENCE:
CCCCTAAGTGCTTTCGATGCAAGCAACCGATTACCCCTCCTTCATACAAAAATGAGGTCG
AGAGAGTTGTGGCAATGGGACATGATTATCACACATCTTGCTATCGATGTGAAGACTGTG
GAGTAGGTCTATCATCAGAGAAAGGAGGGAAAGGATGTTACCCAATTGGAGAGCGCTTGT
TTTGTCTGAACTGCCATAAGAGGAGGAAACCTACAACAGTTGCTATCCAGCCATGAGGGA
GAAGAAATGGCATTTTATGCAGATACCTGTTTTTCTTTTAACCACAACTTGTGCTATGAC
TGTACATTTTAAGTGCCATGCTGCATGCAGTGATACCACTTGCTTAAAAACAAAGCTTAC
TGTAGAAAAGAAAACCAAGTTGCTTTCAATTATTTCAAGGAAAATGTATGTTGTGCTGAA
ACAGCACTGTACCAAAGCAAAAAATTCCCTACCCACCAAGAGCTGATACTGTACCACCAC
ACTACACTACACTTATTATGACAGTTATATCACTGTCATAATTTCATAACATGGAACATG
TAATATGAAATACAAATTGTTATCTGAA
||
TYPE: EST
STATUS:  New
CONT_NAME: Hu SN
EST#: Ah_SkM_11D10_T3
CITATION:
Analysis of tarantula skeletal muscle protein sequences and identification of transcriptional isoforms
HIQUAL_START: 1
HIQUAL_STOP: 438
SEQ_PRIMER: T3 primer
P_END: 5'
DNA_TYPE: cDNA
LIBRARY: Tarantula skeletal muscle library
PUBLIC: 05/01/2009
SEQUENCE:
CCGGTATTGCTGACAGGATGCAGAAGGAAATCACTGCTCTCGCTCCCAGCACCATGAAGA
TCAAGATCATCGCTCCCCCTGAGAGGAAGTACTCCGTATGGATCGGTGGCTCCATCTTGG
CCTCACTGTCCACATTCCAGCAGATGTGGATCTCCAAGCAAGAGTACGATGAGTCTGGAC
CCAGCATTGTACATCGCAAGTGCTTCTAAACATCTGCTATTTATATCTTTAATGTTATTT
TCTGGGTTACGTTTCGTGACTTTCAGCATCAACTGCCGTCTACGAAGATCAGACTGTACT
TGACAATAGCCCTGTTGCCGTAAAACGTGCTGAGCTAATAAAACCTAATCTGATCTCAGT
GCCTTACAGTCATCTGGCCACGAAATTTTATGTACAAACAAAGGCTGTTGTAATAAATAC
TTTTTGAGTA
||
TYPE: EST
STATUS:  New
CONT_NAME: Hu SN
EST#: Ah_SkM_11D11_T3
CITATION:
Analysis of tarantula skeletal muscle protein sequences and identification of transcriptional isoforms
HIQUAL_START: 1
HIQUAL_STOP: 563
SEQ_PRIMER: T3 primer
P_END: 5'
DNA_TYPE: cDNA
LIBRARY: Tarantula skeletal muscle library
PUBLIC: 05/01/2009
SEQUENCE:
TTCAAAAAAAACTTTATTTCGTGAATAAGGGTTGAAGTGATGTACAATTATCGGCCATGT
GGATAATAAGAAAAAGTGATTGACGAAATACTGACTACTTAGTGATGAACTGTCGAAGTA
AAAATTATCACACTAAGGAAAAATGCCCTTGTGGTTGTTTTATATGCACAGACATTTTCT
TTCTTTTGTTTTTTTCAGGAAACAGAGAAGTGAAAGTAGAAATTCAGTCACAGAAGTTGA
CTACAAAAATAGTACATTTTTGGATGAATTTGAGACTTGTCAAATTGTAGAAATTTCTGC
TTAAGCAGCTGCCTTCTCCATTTTGATCATCTCCAGGATGCCGTCCTGCATCTCCTTTAC
GGCCTCATACTCAGTGAGACCCATCCTCCTCTTGTTGGAGATGTCATAAACTCCTCCCTC
GCTCTCTGTGTGCTCACCACGTGTGCCACGGACTTGCAAGTTGAATTTGGCAGCAATATC
TTCAAGAACCTTCTTGTCCTTTGCCAGTTTGGGCAGAGCAATGTGGACAGAAGCACGGAT
GGTTGTGCCCAAG
||
TYPE: EST
STATUS:  New
CONT_NAME: Hu SN
EST#: Ah_SkM_11D12_T3
CITATION:
Analysis of tarantula skeletal muscle protein sequences and identification of transcriptional isoforms
HIQUAL_START: 1
HIQUAL_STOP: 585
SEQ_PRIMER: T3 primer
P_END: 5'
DNA_TYPE: cDNA
LIBRARY: Tarantula skeletal muscle library
PUBLIC: 05/01/2009
SEQUENCE:
GTGCTCTACCGGGCTCCAAAATGGTTGACCAGGCTGTTCTCGACAAATTGGAAGCTGGTT
TCAAAAAGCTTTCTGAAGCAAGCGATTGCAAATCCCTCTTGAAAAAGTATTTAACCAAGG
AAGTCTTTGACAAGCTAAAGGGCAAGAAGACAAGTTTAGGAGCAACACTTCTGGATGTCA
TTCAGTCAGGTGTTGAGAACTTAGACAGTGGCGTCGGTATCTATGCTCCTGATGCAGATT
CCTACAATGTCTTCGCCGATCTCTTTAACCCCATCATTGACGACTACCACGGTGGTTTCA
AGGCCACTGACAAACATCCTCAAACTGACTTTGGTGACATGAAAACCATTGTCAATGTAG
ATCCAGCTGGCGAGTTTGTGGTATCCACAAGAGTACGATGCGGCCGCAGTCTGAAGGGCT
ATTCATTCAACCCTTGCCTCACAGAAGCAAACTACAAGGAGATGGAAGAAAAAGTGAGCA
GCACTCTCGGCGGCATGGAAGGAGAACTGAAGGGCACCTACTACCCACTCACAGGCATGG
ACAAAGCCACACAACAGAAACTCATTGACGATCAC
||
TYPE: EST
STATUS:  New
CONT_NAME: Hu SN
EST#: Ah_SkM_11E01_T3
CITATION:
Analysis of tarantula skeletal muscle protein sequences and identification of transcriptional isoforms
HIQUAL_START: 1
HIQUAL_STOP: 544
SEQ_PRIMER: T3 primer
P_END: 5'
DNA_TYPE: cDNA
LIBRARY: Tarantula skeletal muscle library
PUBLIC: 05/01/2009
SEQUENCE:
AAATTTAACTTTATTCATGCGTACTTTTCCAGTAAGAAAAGCACTGGCTTTCTTACAAGG
CAGGCAAGCCCTACCAGGCCCAAGTTGTAACGCGAATACTTAATCTCTTTTAAAAATGTA
CAAACAGATGATATGCAGAATTACATTCATGGTTAATTCGGTCCAAATAAATAATACATT
AAATAAAAACGAGTCATTTACACTTTTTCTGTCAAATTTCAGTACACGACATGTTTATTT
CAATTTGAGACCAATAGATGTTAATAATAATTTAAACAAATGTAAAATGCCAATGTTTGA
AGCAAAATTCTCAGGGTAATTGATTTTCATCAGTGCGGCCGCAGATTTAACAAATAAAAA
GTTTTTTGATTTTGACGTAGAAATTTGAACATGACGAGGAAAATACTGACAACGTCCATT
TCTTTTCAGATTTCACATCACCCACGAAAGATGAAGATAGATTTCAGAGAGAAAATGGAC
ATCAAAACAACGGTTTCCAAGGTAGGCATCATCTTGTGACCACTAGGTGAAAGCA
||
TYPE: EST
STATUS:  New
CONT_NAME: Hu SN
EST#: Ah_SkM_11E02_T3
CITATION:
Analysis of tarantula skeletal muscle protein sequences and identification of transcriptional isoforms
HIQUAL_START: 1
HIQUAL_STOP: 480
SEQ_PRIMER: T3 primer
P_END: 5'
DNA_TYPE: cDNA
LIBRARY: Tarantula skeletal muscle library
PUBLIC: 05/01/2009
SEQUENCE:
TTTTTTTTTTTTTTTTTTTAACAATGATTCAAAAAAAACTTTATTTCGTGAATAAGGGTT
GAAGTGATGTACAATTATCGGCCATGTGGATAATAAGAAAAAGTGATTGACGAAATACTG
ACTACTTAGTGATGAACTGTCGAAGTAAAAATTATCACACTAAGGAAAAATGCCCTTGTG
GTTGTTTTATATGCACAGACATTTTCTTTCTTTTGTTTTTTTCAGGAAACAGAGAAGTGA
AAGTAGAAATTCAGTCACAGAAGTTGACTACAAAAATAGTACATTTTTGGATGAATTTGA
GACTTGTCAAATTGTAAAAATTTCTGCTTAAGCAGCTGCCTTCTCCATTTTGATCATCTC
CAGGATGCCGTCCTGCATCTCCTTTACGGCCTCATACTCAGTGAGACCCATCCTCCTCTT
GTTGGAGATGTCATAAACTCCTCCCTCGCTCTCTGTGTGCTCACCACGTGTG
||
TYPE: EST
STATUS:  New
CONT_NAME: Hu SN
EST#: Ah_SkM_11E03_T3
CITATION:
Analysis of tarantula skeletal muscle protein sequences and identification of transcriptional isoforms
HIQUAL_START: 1
HIQUAL_STOP: 646
SEQ_PRIMER: T3 primer
P_END: 5'
DNA_TYPE: cDNA
LIBRARY: Tarantula skeletal muscle library
PUBLIC: 05/01/2009
SEQUENCE:
GTAAAGAAAAAAGTTGAGGAAAAAGTTGAAGAAAAAGTTGATACAGTAGTTATTAAGAAA
AAGAAACCTGAAAAGGAAGTTAAAGAGCCAGTTACCGAAGAATTCAAAATTCCCAAAAAG
CCTAAAAAGCCAGAAGAAAAAGAGCCAGAAGAACCAGTGGAAGAAAAATTCACTGTTGAA
GTGCCCAAGAAACCTAAAAAAGTCCAAGAGGAGGTTGAAGAGGAAGTCAAAGTTGTCATT
CCCAAGAAGGAACAGAAAGAATACAAAGTCACAGAGGAAAGCGCTGAAGTAACAGTAAAG
AAAAAAGTTGAGGAAAAAGTTGAAGAAAAAGTTGATACAGTAGTTATTAAGAAAAAGAAA
CCTGAAAAGGAAGTTAAAGAGCCAGTTACCGAAGAATTCAAAATTCCCAAAAAGCCTAAA
AAGCCAGAAGAAAAAGAGCCAGAAGAACCAGTGGAAGAAAAATTCACTGTTGAAGTGCCC
AAGAAACCTAAAAAAGTCCAAGAGGAGGTTGAAGAGGAAGTCAAAGTTGTCATTCCCAAG
AAGGAACAGAAAGAATACAAAGTCACAGAGGAAAGCGCTGAAGTAACGGTAAAGAAAAAA
GTTGAGGAAAAAGTTGAAGAAAAAGTTGATACAGT
||
TYPE: EST
STATUS:  New
CONT_NAME: Hu SN
EST#: Ah_SkM_11E04_T3
CITATION:
Analysis of tarantula skeletal muscle protein sequences and identification of transcriptional isoforms
HIQUAL_START: 1
HIQUAL_STOP: 334
SEQ_PRIMER: T3 primer
P_END: 5'
DNA_TYPE: cDNA
LIBRARY: Tarantula skeletal muscle library
PUBLIC: 05/01/2009
SEQUENCE:
CTGCAGGAATTCGAATTCCAGAAACATTGCTGCTGTTACCCGCGCTCACCTAACGTTGTT
GCTGCAAACTCAAATGGTAACAGCTATGTTTTCATCTAACAGCCTCCAGCTTTGCTTCAA
TATCCGCTGCTTAACATGTTAATTTATATAGGCTCTCCCTGTGTGGAAAAGGAAATCGAT
ACCAATTGTTATTGTCATCGCACAGGGGCTGCATCAGTGCAGAACAGAAGGTGTGTGTGT
GACACAAGACCTTGTATCACCATCCGTATGTACAATAACAACTTTCTTTTTCGTTTTTAA
ATAAAACTTAAAAAAAAAAAAAAAAAAA
||
TYPE: EST
STATUS:  New
CONT_NAME: Hu SN
EST#: Ah_SkM_11E05_T3
CITATION:
Analysis of tarantula skeletal muscle protein sequences and identification of transcriptional isoforms
HIQUAL_START: 1
HIQUAL_STOP: 563
SEQ_PRIMER: T3 primer
P_END: 5'
DNA_TYPE: cDNA
LIBRARY: Tarantula skeletal muscle library
PUBLIC: 05/01/2009
SEQUENCE:
CTAAATCATTTTATTGCAGCATTCACTTAATTTATATAATAATTTATCACATAAGTTATA
TCTAAATTCCTTTGAGCACAAAATTTTGTTAGATTATTTTTTAAAACACATACGAAACAA
GCTCATCTTTCGCACACATCTAATATCTAAAATTTTAAAAGTTTTCCAAGTTTTTAAAAT
TTAGCATCTTCCTAAAATAGCCATTTACATGTCCGTGCCTTCTTCACCTCCTTCGTTCTC
CCCGGTCATAGCTTGCAACATGCGGAAGGACTGCGAAGGTATGCGACCTCCACGGTACAT
CTTTGGAGCTTCCTCTACGACTTGTTGAGAAGCTGGCACTGAAGGTTGCGGAAACTGCTT
CGGAGGCTGCTGGGGTGAATCACAAGGACCACCAATAGATAAATGAAGATTTGGCGATTT
TTTTGGTTGCCTTGGTTGCTGAAGAACAGACGGTACAACACCGGGACTAGAAGCACCATT
TTCGTTCATTCCAGTCATCTCTTGTAACATCTTAAATGACTTTCCGGGTATATATGCTCC
TTTGTACCTAATG
||
TYPE: EST
STATUS:  New
CONT_NAME: Hu SN
EST#: Ah_SkM_11E06_T3
CITATION:
Analysis of tarantula skeletal muscle protein sequences and identification of transcriptional isoforms
HIQUAL_START: 1
HIQUAL_STOP: 602
SEQ_PRIMER: T3 primer
P_END: 5'
DNA_TYPE: cDNA
LIBRARY: Tarantula skeletal muscle library
PUBLIC: 05/01/2009
SEQUENCE:
TCATTGCTATACCACTTGTGCTCTACCGGGCTCCAAAATGGTTGACCAGGCTGTTCTCGA
CAAATTGGAAGCTGGTTTCAAAAAGCTTTCTGAAGCAAGCGATTGCAAATCCCTCTTGAA
AAAGTATTTAACCAAGGAAGTCTTTGACAAGCTAAAGGGCAAGAAGACAAGTTTAGGAGC
AACACTTCTGGATGTCATTCAGTCAGGTGTTGAGAACTTAGACAGTGGCGTCGGTATCTA
TGCTCCTGATGCAGATTCCTACAATGTCTTCGCCGATCTCTTTAACCCCATCATTGACGA
CTACCACGGTGGTTTCAAGGCCACTGACAAACATCCTCAAACTGACTTTGGTGACATGAA
AACCATTGTCAATGTAGATCCAGCTGGCGAGTTTGTGGTATCCACAAGAGTACGATGCGG
CCGCAGTCTGAAGGGCTATTCATTCAACCCTTGCCTCACAGAAGCAAACTACAAGGAGAT
GGAAGAAAAAGTGAGCAGCACTCTCGGCGGCATGGAAGGAGAACTGAAGGGCACCTACTA
CCCACTCACAGGCATGGACAAAGCCACACAACAGAAACTCATTGACGATCAC
||
TYPE: EST
STATUS:  New
CONT_NAME: Hu SN
EST#: Ah_SkM_11E07_T3
CITATION:
Analysis of tarantula skeletal muscle protein sequences and identification of transcriptional isoforms
HIQUAL_START: 1
HIQUAL_STOP: 125
SEQ_PRIMER: T3 primer
P_END: 5'
DNA_TYPE: cDNA
LIBRARY: Tarantula skeletal muscle library
PUBLIC: 05/01/2009
SEQUENCE:
TCTCTCTCTCTCTCTCTCTCTCTCTCTCTCTCTCTCTCTCTCTCTCTCTCTCTCTCTCTC
TCTCTCTCTCTCTCTCTCTCTCTCTCTCTCTCTCTCTCTCTCTCTCTCTCTCTCTCTCTC
TC
||
TYPE: EST
STATUS:  New
CONT_NAME: Hu SN
EST#: Ah_SkM_11E08_T3
CITATION:
Analysis of tarantula skeletal muscle protein sequences and identification of transcriptional isoforms
HIQUAL_START: 1
HIQUAL_STOP: 562
SEQ_PRIMER: T3 primer
P_END: 5'
DNA_TYPE: cDNA
LIBRARY: Tarantula skeletal muscle library
PUBLIC: 05/01/2009
SEQUENCE:
GAAACGCCCACACCTGCCCGTGCGCGCTATATTTGTCACTCGAATCCGAAGGAAAAGACT
TACTTCGTTTGGGTCCTCCGTTACTGAACTCTGCCGAAATACACCACGAACATGATGAGG
AGGAGGTATCGTGATATAATCGTGTGGAGGGTACCTAATAAGCCATGGCCTCCATTGGAA
CCCCTGTGGATTCCTTTGCTAATGCAAATGGACATAGAAGTCTTCGGGGATATACGTGGT
GTAAGCTTCTCTCACTATGCCAAACATGTAAGTGACAGCTTAGGTCTCAGAGGATGGATA
CGACCCACAGCATGGGGAACAGTGATTGGCCAGATTCAAGGGGAGAAAGACAGAGTCCAT
GAAATGATATTCTGGTTACGCAACCATGGCAGCCCAGGATCAAAAGTCAGGTTTTGCGAC
TTCAGTAATTTACAAATCATCGACGACTTCGATTATCGTCGATTCAATTTAAGAGTTTGA
CATGAAGTGTGCTGCATTTCCTTTTCCTTGTGTGTGAAAAGATGTCATTTGTACGTCTGT
AATAAAAGTGGG
||
TYPE: EST
STATUS:  New
CONT_NAME: Hu SN
EST#: Ah_SkM_11E09_T3
CITATION:
Analysis of tarantula skeletal muscle protein sequences and identification of transcriptional isoforms
HIQUAL_START: 1
HIQUAL_STOP: 535
SEQ_PRIMER: T3 primer
P_END: 5'
DNA_TYPE: cDNA
LIBRARY: Tarantula skeletal muscle library
PUBLIC: 05/01/2009
SEQUENCE:
TAGTGGTCACAAGATGATGCCTACCTTGGAAACCGTTGTTTTGATGTCCATTTTCTCTCT
GAAATCTATCTTCATCTTTCGTGGGTGATGTGAAATCTGAAAAGAAATGGACGTTGTCAG
TATTTTCCTCGTCATGTTCAAATTTCTACGTCAAAATCAAAAAACTTTTTATTTGTTAAA
TCTGCGGCCGCACTGATGAAAATCAATTACCCTGAGAATTTTGCTTCAAACATTGGCATT
TTACATTTGTTTAAATTATTATTAACATCTATTGGTCTCAAATTGAAATAAACATGTCGT
GTACTGAAATTTGACAGAAAAAGTGTAAATGACTCGTTTTTATTTAATGTATTATTTATT
TGGACCGAATTAACCATGAATGTAATTCTGCATATCATCTGTTTGTACATTTTTAAAAGA
GATTAAGTATTCGCGTTACAACTTGGGCCTGGTAGGGCTTGCCTGCCTTGTAAGAAAGCC
AGTGCTTTTCTTACTGGAAAAGTACGCATGAATAAAGTTAAATTTT
||
TYPE: EST
STATUS:  New
CONT_NAME: Hu SN
EST#: Ah_SkM_11E10_T3
CITATION:
Analysis of tarantula skeletal muscle protein sequences and identification of transcriptional isoforms
HIQUAL_START: 1
HIQUAL_STOP: 559
SEQ_PRIMER: T3 primer
P_END: 5'
DNA_TYPE: cDNA
LIBRARY: Tarantula skeletal muscle library
PUBLIC: 05/01/2009
SEQUENCE:
TATAAAACCCCAATAACATCACAACCAATCCAGAACTATTAACTATTGGAGACTGCCCTC
ATAAAAATTAGAACAAAACTTGGACCTAAGCTCAGAGAGAGAGAGAGAGAGAACAACTAA
CAGTAATTGTTTTCTCTCTACAATACATCAATTTTTCTTTCTTAACCTTTGCTTTTATCA
CATTAATATTTTTTTTTTTTTTTTCCACTCAACTTCCCTTCAGATTTCAAAACCGTCCCC
ATAACATGGTTATGAGGAAATGGAACATTAGGCCCTTGGTTTTCAACAGTTTGTTTTGTC
AGTGTTGGGCTCCCAGACAAACAAGTCTCTTCCATCAGTTCGTAATTGGCGTTCGTGGAA
TTCCCTGGATATGTATCGCTGAAGAAACATGGAAATATGTTTAAAAATAATTTCCAAGTT
TCTTCTGTGATTGATGTCTGGGGACTTCTACGGTCGCCGGTTATGATCTGATGGATGAGA
CCCAATATTTTGTGTGCCCGACATTGGCGAAAAATTTTTGACTTAGTCAGCTGAAATTAA
TTCAGTGAC
||
TYPE: EST
STATUS:  New
CONT_NAME: Hu SN
EST#: Ah_SkM_11E11_T3
CITATION:
Analysis of tarantula skeletal muscle protein sequences and identification of transcriptional isoforms
HIQUAL_START: 1
HIQUAL_STOP: 561
SEQ_PRIMER: T3 primer
P_END: 5'
DNA_TYPE: cDNA
LIBRARY: Tarantula skeletal muscle library
PUBLIC: 05/01/2009
SEQUENCE:
AAATTTAACTTTATTCATGCGTACTTTTCCAGTAAGAAAAGCACTGGCTTTCTTACAAGG
CAGGCAAGCCCTACCAGGCCCAAGTTGTAACGCGAATACTTAATCTCTTTTAAAAATGTA
CAAACAGATGATATGCAGAATTACATTCATGGTTAATTCGGTCCAAATAAATAATACATT
AAATAAAAACGAGTCATTTACACTTTTTCTGTCAAATTTCAGTACACGACATGTTTATTT
CAATTTGAGACCAATAGATGTTAATAATAATTTAAACAAATGTAAAATGCCAATGTTTGA
AGCAAAATTCTCAGGGTAATTGATTTTCATCAGTGCGGCCGCAGATTTAACAAATAAAAA
GTTTTTTGATTTTGACGTAGAAATTTGAACATGACGAGGAAAATACTGACAACGTCCATT
TCTTTTCAGATTTCACATCACCCACGAAAGATGAAGATAGATTTCAGAGAGAAAATGGAC
ATCAAAACAACGGTTTCCAAGGTAGGCATCATCTTGTGACCACTAGGTGAAAGCAAGAAA
AAAAAAGTCCA
||
TYPE: EST
STATUS:  New
CONT_NAME: Hu SN
EST#: Ah_SkM_11E12_T3
CITATION:
Analysis of tarantula skeletal muscle protein sequences and identification of transcriptional isoforms
HIQUAL_START: 1
HIQUAL_STOP: 578
SEQ_PRIMER: T3 primer
P_END: 5'
DNA_TYPE: cDNA
LIBRARY: Tarantula skeletal muscle library
PUBLIC: 05/01/2009
SEQUENCE:
GCCAGTGACAAAATTAAAAAAATATGCTTGGATATCATAAATAGTGAATTATTTATTAGT
TTCCTCATTGTCAAGTTGACAAATTTAACATGGTGACTGGTCAGCAAGGCATGATATTTG
AACAGTGAGAGCCCTGTTCTGGCTACTCGATGGAACTGGCATCTTTAGCTGCAGTGCCAC
CATACTGGACTAGCTTCTTTTTATATTAAATGGTGTCGCTAACAAAACGAAGCTCAGAGG
CAGGCAAGACATCAGGGCCAAGGCAGTTAACCCTCACTCCGACGTTATTGACAGTTGCGC
AAATCCTATTAGAGCTTTGTCATCTGGAACTTCACTTGGATTGGGGCCAGGATTCAAGGC
AAATACTGCTGTCTTCAATGATTGATTATCAACTAATTTTTGTAAGTTGGCAGCAACTAC
TATTATGTCCTTTCCATCCACTAAGCCAGCACTTACTAACTCAGCAGCTATGCCATCAGC
TGTGTCTCTCTCAGGAGTAAATTCGAATCTAATGTCATTTAATTCCCTCTTTTGGTTTCG
TATCCTTAATACGAGATTTATCACATGA
||
TYPE: EST
STATUS:  New
CONT_NAME: Hu SN
EST#: Ah_SkM_11F01_T3
CITATION:
Analysis of tarantula skeletal muscle protein sequences and identification of transcriptional isoforms
HIQUAL_START: 1
HIQUAL_STOP: 514
SEQ_PRIMER: T3 primer
P_END: 5'
DNA_TYPE: cDNA
LIBRARY: Tarantula skeletal muscle library
PUBLIC: 05/01/2009
SEQUENCE:
TTTTTTTTTTTTAAAGATTTACAATATGCTTCTTATAAATAAGAGAATAAGTTAAGGGAA
AACACCCTCGGTGCAGATTCGGACTGCCCTTAATTTTTGTTTTTTACTTTCCTTGTGTGT
CTTCGTTCCGCAGAAATGATTGACAAAACAGTACAAACAGAAAAGTAAAATGCACAAAAT
GAATACATGCGATTACAGCTGACAGCAAGTAATTTTTTTTTTTTTCGAGGAAGCGAAGTT
CAAAGGACATCACGATTTCTACTTTTTTTTTTTCTTCTTTATGTAAAATGATCACAAGTT
CGTATTTTGCGCTTTTTTATGCACAGTTTCGACTTTTAGCGTGATTTAATGTTCGTTGTG
GTCAGGTGTTCTGCCGCTTGTTCGTCTGAGGATCACGGGTTAATTGAATCTAATGTTTCC
TGGGAGGAAGAATCGGTAAAGAGACTCGGGCTATACACTTTTATCTTAATAATATTGTTT
CTAATTTGCTGGAAACCATGTTTCG
||
TYPE: EST
STATUS:  New
CONT_NAME: Hu SN
EST#: Ah_SkM_11F02_T3
CITATION:
Analysis of tarantula skeletal muscle protein sequences and identification of transcriptional isoforms
HIQUAL_START: 1
HIQUAL_STOP: 581
SEQ_PRIMER: T3 primer
P_END: 5'
DNA_TYPE: cDNA
LIBRARY: Tarantula skeletal muscle library
PUBLIC: 05/01/2009
SEQUENCE:
CTGCAGGTGCGGTTACAGTTATAAACTTATTTCCTTTGTCCAAAAAGTCCTAAATTTTTA
AAGTGGTATTAGTTTCTCTCACAGAATGTTACTAAACTGTACATAAAGCCCTTGACTCCA
AGTAGTACCTCAGAGTTGTAGTTTGGCTATCAAAATCAACACAGACGTTGTTTTGGTATG
CTAAAGATCGTAGGATTGACTAACAAGTTTCATGTGATTTGACAGACCTACTGTGTCCTT
GAAATGATAGGTTTCTAACTTGTTTTTAAAATCCATCACCTTAGAAGCTCCCTGCCAAAA
GACCCCGCTCGTCTGCATAATTTATTCAGCTGTTTTATGCAATGTTGCTGCAGCACAGGC
TTGTCAGCAGAAAAGTAGTGTTGATTTCGCAGAAGTTACTAGTACGTAGTCACTAACAGT
GCAGTGTATAACCAAAGAGCTATTTTTTTCTGATTGTTAAATTTCAGCGTGTGTGGCTTA
CGCTCGCCAGTGAGATCCATATTCTGCTGTAAAATTATAATTAAGACCTAGACTCTGTTG
AAAAAAAAAAAAAAATTCACAGTGGGTCTAA
||
TYPE: EST
STATUS:  New
CONT_NAME: Hu SN
EST#: Ah_SkM_11F03_T3
CITATION:
Analysis of tarantula skeletal muscle protein sequences and identification of transcriptional isoforms
HIQUAL_START: 1
HIQUAL_STOP: 596
SEQ_PRIMER: T3 primer
P_END: 5'
DNA_TYPE: cDNA
LIBRARY: Tarantula skeletal muscle library
PUBLIC: 05/01/2009
SEQUENCE:
AAAGTAATAGTCTCTGCACCATCTGCTGATGCACCAATGTTTGTCATGGGTGTCAACCAT
ACTTTATATGATCCCTCTATGACAATTGTCAGCAATGCATCTTGCACCACAAATTGTTTG
GCACCTCTAGCTAAAGTCATCAATGACAATTTTGGCATTATTGAAGGCTTAATGACCACA
GTTCATGCTGTTACTGCTACACAGAAGACAGTTGATGGACCAAGTGCTAAGATGTGGAGA
GATGGCCGTGGTGCTGCTCAAAACATCATCCCAGCGTCCACTGGTGCAGCTAAAGCTGTT
GGAAAAGTTATTCCAGAATTAAATGGAAAACTGACAGGTATGGCTTTCCGTGTTCCTACT
CCTGATGTATCTGTGGTAGATCTGACTTGCCGCCTTAACAAAGAAGCAACATATGATGAA
ATCAAAGCTGCTGTAAAGGCTGCATCTGAAAGTGACAACTGGAAGGGAATCTTGGGATAC
ACCGAAGATGAGGTTGTGTCATCTGATTTTATTGGAGATACCCACAGCAGTATTTTTGAT
GCAAAGGCTGGCATTTCTTTAACCAAGACTTTTGTAAAACTTGTTT
||
TYPE: EST
STATUS:  New
CONT_NAME: Hu SN
EST#: Ah_SkM_11F04_T3
CITATION:
Analysis of tarantula skeletal muscle protein sequences and identification of transcriptional isoforms
HIQUAL_START: 1
HIQUAL_STOP: 450
SEQ_PRIMER: T3 primer
P_END: 5'
DNA_TYPE: cDNA
LIBRARY: Tarantula skeletal muscle library
PUBLIC: 05/01/2009
SEQUENCE:
ATTAATTTATCTTCAATTGCAAAATCTTCGTCATTGCTGTCACCTAGTTCTGCACCATAA
TCCTGTTCTTCAAAAGAGGGTAGTTCAACGAAAACTGGCACTGGGTTTTCAGCTGAATGA
GGCACTTGACGTATAGCTGATGGTAGACTAGGATACCCTGTTTTACATTTATTTTTCTTG
TTATATCCTGAAGTTTTCACTGTAAAAAAGTAACGGTTACTGGAACGATCTCTGGGCTCT
CGCCAAACCATAGGTATACCAAATGGCAACTTATCATGTGTTCCCTTTGTCCACATCTGT
AAACTCTCGAACACACTGTTTGCACACCTTGTGAGGGGCCCAAGACTTATCTTGATCACC
AAGTTTTACCTTGAAATATGCAAAATAGGCTTGTTTGACAAATGCGCTGATGTTCGACCT
TTGACTGGGAATGGTGAAACTG
||
TYPE: EST
STATUS:  New
CONT_NAME: Hu SN
EST#: Ah_SkM_11F05_T3
CITATION:
Analysis of tarantula skeletal muscle protein sequences and identification of transcriptional isoforms
HIQUAL_START: 1
HIQUAL_STOP: 548
SEQ_PRIMER: T3 primer
P_END: 5'
DNA_TYPE: cDNA
LIBRARY: Tarantula skeletal muscle library
PUBLIC: 05/01/2009
SEQUENCE:
TTTTTTTTTTTCAGGAAACAGAGAAGTGAAAGTAGAAATTCAGTCACAGAAGTTGACTAC
AAAAATAGTACATTTTTGGATGAATTTGAGACTTGTCAAATTGTAGAAATTTCTGCTTAA
GCAGCTGCCTTCTCCATTTTGATCATCTCCAGGATGCCGTCCTGCATCTCCTTTACGGCC
TCATACTCAGTGAGACCCATCCTCCTCTTGTTGGAGATGTCATAAACTCCTCCCTCGCTC
TCTGTGTGCTCACCACGTGTGCCACGGACTTGCAAGTTGAATTTGGCAGCAATATCTTCA
AGAACCTTCTTGTCCTTTGCCAGTTTGGGCAGAGCAATGTGGACAGAAGCACGGATGGTT
GTGCCCAAGTTAGTGGGACAGAAGGTTAAGAAACCAAGTCTGTCATCTCGGGAGAATGGT
AATTTTGACTCAATTATGTTCACTGCGTTGACCAGACGCTGGTAGACGGCATTAAGATCG
CCACCCTTTTGCATGGAGATGATTCTCAAGTGATCTTCCTCGTTTACCCACACCAGGAA
||
TYPE: EST
STATUS:  New
CONT_NAME: Hu SN
EST#: Ah_SkM_11F07_T3
CITATION:
Analysis of tarantula skeletal muscle protein sequences and identification of transcriptional isoforms
HIQUAL_START: 1
HIQUAL_STOP: 544
SEQ_PRIMER: T3 primer
P_END: 5'
DNA_TYPE: cDNA
LIBRARY: Tarantula skeletal muscle library
PUBLIC: 05/01/2009
SEQUENCE:
CTGCAGGAATTCGAATTCTGCCATTCTCCGTCTGGACTTGGCTGGCCGTGATCTGACTGA
CTACCTCATGAAGATCTTGACTGAGAGGGGCTACTCTTTCGTAACCACAGCTGAGCGAGA
AATCGTTCGTGACATCAAGGAAAAGCTGTGCTACGTCGCCCTGGACTTCGAGCAGGAGAT
GGCCACTGCCGCTTCCTCCTCCACAGTAGAGAAGTCCTACGAGTTGCCTGACGGTCAGGT
CATCACCATCGGCAATGAGAGGTTCCGTTGCCCTGAGACCCTCTTCCAGCCTTCCTTCAT
AGGTATGGAGTCTGTTGGCATCCACGAGACCACCTTCAACTCCATCCAGAAGTGCGACAT
TGATATCCGTAAGGATCTGTACGCCAACACTGTCCTGTCCGGTGGCACCACCATGTACCC
CGGTATTGCTGACAGGATGCAGAAGGAAATCACTGCTCTCGCTCCCAGCACCATGAAGAT
CAAGATCATCGCTCCCCCTGAGAGGAAGTACTCCGTATGGATCGGTGGCTCCATC
||
TYPE: EST
STATUS:  New
CONT_NAME: Hu SN
EST#: Ah_SkM_11F08_T3
CITATION:
Analysis of tarantula skeletal muscle protein sequences and identification of transcriptional isoforms
HIQUAL_START: 1
HIQUAL_STOP: 567
SEQ_PRIMER: T3 primer
P_END: 5'
DNA_TYPE: cDNA
LIBRARY: Tarantula skeletal muscle library
PUBLIC: 05/01/2009
SEQUENCE:
GTTGTCTTTTATAATGAATATTTCAAATTTACAATTTCAGATAACTTAGGTTTCTTTTTC
ATTAATTAAACTTCATCTGGACATTTCCTGTAGTCAGAATTCTACAACTCCAATTTCACA
GATCTGTTGCAGAACAAATCAAGGCATGCCTATACAAACCATACTGAACCAAATCTGTTT
ATGAAAACTAAAAGAAACAGGATGCCAATTAGCCACTAATACCACTTTCAAAAACACATT
TGGATGGTTGATAGCATATCCATGTTGTAAGTGACATACAAAATGGAATTTGTCAAGATA
CACAGAAATACATAAGCATGGAAAGCTTTTAATAGCCAGTAAGCTCTGCAAAAGTCTGGT
CCAATTCGTCGGAAATGGCCTTGTATTTCTCCTTTTCTTGAACCAGTTCATCTTCCAATC
TGTCAACCTCCTTCTGGAGTTTTTGTACAGACCTCTCAGCAAATTCTGCTCTGGCTTCAG
CCTCTTTTAGTCTGGAAGTCATTAAGCGGATCTGGCCTTCATAAGCCTCTTCTCTTTGCT
GTGCCTTCTCTTCACTG
||
TYPE: EST
STATUS:  New
CONT_NAME: Hu SN
EST#: Ah_SkM_11F09_T3
CITATION:
Analysis of tarantula skeletal muscle protein sequences and identification of transcriptional isoforms
HIQUAL_START: 1
HIQUAL_STOP: 538
SEQ_PRIMER: T3 primer
P_END: 5'
DNA_TYPE: cDNA
LIBRARY: Tarantula skeletal muscle library
PUBLIC: 05/01/2009
SEQUENCE:
GAATTCCCTCGACTTGCACTTGCGGTTTAGGTCGGTTTTGTGTTCTAAAGACAGGAATAA
TGGGTGACGAGGAGAAGAAAGAGAAGAAGAAGAAGAGCAAGAAGAAGTCTGAGGAAGAGG
GTGGAGATGCCGCCCCTGCACCTCCCCCACCTAAGCCCCCGTCCCAGAAAAGGAGAGCAC
AAAGATCAGGCAGTAATGTCTTTGCCATGTTCACTCAGCACCAGGTCCAGGAGTTCAAAG
AAGCTTTCCAACTTATTGACCAGGACAAGGATGGTTTCATCTCCAAAAATGACATCAGAG
CTACATTCGATTCCCTTGGCCGTCTATGCACAGAGCAGGAGCTTGATTCCATGGTTGCTG
AAGCACCCGGCCCCATCAACTTCACCATGTTCCTGACCATCTTCGGTGACAGAATTGCTG
GAACCGATGAAGAAGATGTGATTGTTAACGCTTTCAACCTGTTTGATGAAGGTGAAGGCA
AATGCAAAGAAGAAACATTGAAACGTTCTCTAACAACATGGGGAGAGAA
||
TYPE: EST
STATUS:  New
CONT_NAME: Hu SN
EST#: Ah_SkM_11F10_T3
CITATION:
Analysis of tarantula skeletal muscle protein sequences and identification of transcriptional isoforms
HIQUAL_START: 1
HIQUAL_STOP: 586
SEQ_PRIMER: T3 primer
P_END: 5'
DNA_TYPE: cDNA
LIBRARY: Tarantula skeletal muscle library
PUBLIC: 05/01/2009
SEQUENCE:
GTGCTCTACCGGGCTCCAAAATGGTTGACCAGGCTGTTCTCGACAAATTGGAAGCTGGTT
TCAAAAAGCTTTCTGAAGCAAGCGATTGCAAATCCCTCTTGAAAAAGTATTTAACCAAGG
AAGTCTTTGACAAGCTAAAGGGCAAGAAGACAAGTTTAGGAGCAACACTTCTGGATGTCA
TTCAGTCAGGTGTTGAGAACTTAGACAGTGGCGTCGGTATCTATGCTCCTGATGCAGATT
CCTACAATGTCTTCGCCGATCTCTTTAACCCCATCATTGACGACTACCACGGTGGTTTCA
AGGCCACTGACAAACATCCTCAAACTGACTTTGGTGACATGAAAACCATCGTCAATGTAG
ATCCAGCTGGCGAGTTTGTGGTATCCACAAGAGTACGATGCGGCCGCAGTCTGAAGGGCT
ATTCATTCAACCCTTGCCTCACAGAAGCAAACTACAAGGAGATGGAAGAAAAAGTGAGCA
GCACTCTCGGCGGCATGGAAGGAGAACTGAAGGGCACCTACTACCCACTCACAGGCATGG
ACAAAGCCACACAACAGAAACTCATTGACGATCACT
||
TYPE: EST
STATUS:  New
CONT_NAME: Hu SN
EST#: Ah_SkM_11F11_T3
CITATION:
Analysis of tarantula skeletal muscle protein sequences and identification of transcriptional isoforms
HIQUAL_START: 1
HIQUAL_STOP: 575
SEQ_PRIMER: T3 primer
P_END: 5'
DNA_TYPE: cDNA
LIBRARY: Tarantula skeletal muscle library
PUBLIC: 05/01/2009
SEQUENCE:
CTGCAGGATTCGAATTCCGCCGATCTCTTTAACCCCATCATTGACGACTACCACGGTGGT
TTCAAGGCCACTGACAAACATCCTCAAACTGACTTTGGTGACATGAAAACCATCGTCAAT
GTAGATCCAGCTGGCGAGTTTGTGGTATCCACAAGAGTACGATGCGGCCGCAGTCTGAAG
GGCTATTCATTCAACCCTTGCCTCACAGAAGCAAACTACAAGGAGATGGAAGAAAAAGTG
AGCAGCACTCTCGGCGGCATGGAAGGAGAACTGAAGGGCACCTACTACCCACTCACAGGC
ATGGACAAAGCCACACAACAGAAACTCATTGACGATCACTTCCTGTTCAAAGAGGGTGAC
AGATTCTTGCAAGCCGCAAATGCTTGCCGTTACTGGCCCACAGGCCGTGGCATCTTCCAC
AATGACGCCAAAACTTTCCTGGTGTGGGTAAATGAGGAAGATCACTTGAGAATCATCTCC
ATGCAAAAGGGTGGCGATCTTAATGCCGTCTACCAGCGTCTGGTCAACGCAGTGAACATA
ATTGAGTCAAAATTACCATTCTCCC
||
TYPE: EST
STATUS:  New
CONT_NAME: Hu SN
EST#: Ah_SkM_11F12_T3
CITATION:
Analysis of tarantula skeletal muscle protein sequences and identification of transcriptional isoforms
HIQUAL_START: 1
HIQUAL_STOP: 556
SEQ_PRIMER: T3 primer
P_END: 5'
DNA_TYPE: cDNA
LIBRARY: Tarantula skeletal muscle library
PUBLIC: 05/01/2009
SEQUENCE:
GTTATATGGTTTATGTAGGCAAGGTCTGCTGTGTGAAGCTGTCTTATGAGTACCAAGTCT
TTTGACCAGGAAATTAAAATGCAGGTGTTTTCATGTGGAAGTAATTGTTATTATATATGT
TCTTCCAAATAACTACAGCTTATGTGTCTGAAGAGCAACATTTTTTACCAAGTATTCCCT
TTGTCTTCCAGATAGAACAACATAACTAAACTAAAATCTGTGCCAAACCCCCCCAAAAAA
AGTTGTTGTTTTTTTATATATATATATATGTGTGTACACATATATGGAAAGCTGTAATCT
TTGGGAAGCTGTAGTTTGTTATGTTAGAAATGGTAAAATTCAGTATTTTCATCATCCTCA
AAGTAATTGCTCTTTCAAGTATGCTTTGGTTCTTTCCTTTCTCTACTGATTTGCTGATAA
AGCCTTTTTTCACTTGCTTCATAAATTCAAAAGGAATTATGCACATGGGGACACGGGCTT
TTTCCGTGAGTCTTTGTTTGGGCTTTCAATAACATGGTTTGTTTTACTTTACCATCTGGT
TTCGGT
||
TYPE: EST
STATUS:  New
CONT_NAME: Hu SN
EST#: Ah_SkM_11G01_T3
CITATION:
Analysis of tarantula skeletal muscle protein sequences and identification of transcriptional isoforms
HIQUAL_START: 1
HIQUAL_STOP: 563
SEQ_PRIMER: T3 primer
P_END: 5'
DNA_TYPE: cDNA
LIBRARY: Tarantula skeletal muscle library
PUBLIC: 05/01/2009
SEQUENCE:
TCAGTTTCTGCGGTTAAATGTTTACTTCGTGCACTCGAATTGTTTTGTGTTTTAATTTGT
TTACATGTGCCTGGTGTTGCCGAAGTTTTGACCGGCCTGTGTGGCTCCCTTGTTGGTTCC
GTATTGCAAGTTGATGATGCCCTCGCTGGCCCTTAGCTGCTCCTCGGTAAACTGGCGCTT
GTTTTCTTCAGATGGCTTAGGTCCCAGGCATGGGCCGTTGTAGTCTGGGTGCTGGTAGCA
CGCTCTTCCCAGAGCCATGAGGCACTGGGTGACCTGAGGAATATTCCTCCTCTCCCACAA
GTCGACAGTTTGGAAGACATCAATCTCAGGAACGCCCCACTTCTTACAAGCCTCTTGGAA
TCGGTTAATGTTCTCCATCATCTTGAACTGACCTCCGGATGTGTTGACCTTCGGGATGCA
TCCAGGCATCAGAACGTTCATTAAGTTGCAAAGAATAACTCCATCCCGTAGAACTTCTTC
GTATGGGCCTGCAGGCAATTTTTGTCCCGTAATTGCTTCGATCCATTGCAGGACTTCGGC
TTCAAGCTGTGGG
||
TYPE: EST
STATUS:  New
CONT_NAME: Hu SN
EST#: Ah_SkM_11G02_T3
CITATION:
Analysis of tarantula skeletal muscle protein sequences and identification of transcriptional isoforms
HIQUAL_START: 1
HIQUAL_STOP: 619
SEQ_PRIMER: T3 primer
P_END: 5'
DNA_TYPE: cDNA
LIBRARY: Tarantula skeletal muscle library
PUBLIC: 05/01/2009
SEQUENCE:
CTGCAGGAAAATTTTCATTGCTATACCACTTGTGCTCTACCGGGCTCCAAAATGGTTGAC
CAGGCTGTTCTCGACAAATTGGAAGCTGGTTTCAAAAAGCTTTCTGAAGCAAGCGATTGC
AAATCCCTCTTGAAAAAGTATTTAACCAAGGAAGTCTTTGACAAGCTAAAGGGCAAGAAG
ACAAGTTTAGGAGCAACACTTCTGGATGTCATTCAGTCAGGTGTTGAGAACTTAGACAGT
GGCGTCGGTATCTATGCTCCTGATGCAGATTCCTACAATGTCTTCGCCGATCTCTTTAAC
CCCATCATTGACGACTACCACGGTGGTTTCAAGGCCACTGACAAACATCCTCAAACTGAC
TTTGGTGACATGAAAACCATTGTCAATGTAGATCCAGCTGGCGAGTTTGTGGTATCCACA
AGAGTACGATGCGGCCGCAGTCTGAAGGGCTATTCATTCAACCCTTGCCTCACAGAAGCA
AACTACAAGGAGATGGAAGAAAAAGTGAGCAGCACTCTCGGCGGCATGGAAGGAGAACTG
AAGGGCACCTACTACCCACTCACAGGCATGGACAAAGCCACACAACAGAAACTCATTGAC
GATCACTT
||
TYPE: EST
STATUS:  New
CONT_NAME: Hu SN
EST#: Ah_SkM_11G03_T3
CITATION:
Analysis of tarantula skeletal muscle protein sequences and identification of transcriptional isoforms
HIQUAL_START: 1
HIQUAL_STOP: 468
SEQ_PRIMER: T3 primer
P_END: 5'
DNA_TYPE: cDNA
LIBRARY: Tarantula skeletal muscle library
PUBLIC: 05/01/2009
SEQUENCE:
TTTTTTTTTAACATAGAAGCAAGAGGAGAACCACCATTATCTTCAGATCAAATATGATTT
TCCGTCCTGCGGTATGCGAAACCACTGCTGAAGCGGCAAAAAAAAAAAAAAGAGCTCTGA
AATGCTTGCGGCGATTACATGAGCCTCTGCTTCGCGCATTCTGGGCACAAGATGTCTGCA
CCATCGGTAATAAATCCTTTGCCAACAAGTGATTGGTCGCAAATGGCACACTTGAAGCAC
TGGTTATGCCAATTACGGTCCTCAAAGGAAATAAACCTGGTTCCTCCAATACCTGTGATG
GGCTTGGCACACGAAGTGCATTTCTTGGCAAATAGCTCCCCAAAGCAATCTGCGCAGTAT
GGTTTATCATCTCTTGATGTAAAACGCTGTCCCGCCAGGGAGGCATCACAATGGGTGCAG
GTGAAGCATTCTCTGTGCCAAGGGTCATTCCTGTAAGTTA
||
TYPE: EST
STATUS:  New
CONT_NAME: Hu SN
EST#: Ah_SkM_11G04_T3
CITATION:
Analysis of tarantula skeletal muscle protein sequences and identification of transcriptional isoforms
HIQUAL_START: 1
HIQUAL_STOP: 607
SEQ_PRIMER: T3 primer
P_END: 5'
DNA_TYPE: cDNA
LIBRARY: Tarantula skeletal muscle library
PUBLIC: 05/01/2009
SEQUENCE:
CTGCAGGAATTCGAATTCTTTTCAACATAATATCTCTACATAGAAGGAACATGGAAATTA
TTTTTAATTTCTGAAACTGTGGAATTACTGAAAATATAATTTTTTGGGAAATTGAATGCC
TGGTAAATTCTGTCTTCCACTTTACTGGACTTGAACTGAGGTCTTCTGCATATCAGTCAG
ATGTTTTACCATTAGACTACCGATGCTGGTTTTCCTCAAGTCAGTGAATTAATGTCAGCT
GACCAAGGCAGCATGTTTTGTCAGTGTTGGGCACCCAAATCACTGGGTTGCTTCTGACAG
ATGCCTGGTACGTAAGATCTGTGTTCAGCTCCCAGTTTCTAGTAATATTTTTTGTCCACT
GAAAAATTAATTAATGTGGAAAATGGAATTTACTAGTCATTAACTTGCCAAAAAAAATGA
ACATACCAGGAATAAAAATTTCCATTGGATGGCATATGCTGGGGGGGGCGGCAGCATGGT
GATCACGTTCATGTGGCGGGTGATGCGCTGGACAGCTGTTTCACCCAGTATCAGGGCTCA
AAATTTTTATTTCTGGTATTCCATCTATGGTGTAAAATAGTCTTTCTAATTCTGTCC
||
TYPE: EST
STATUS:  New
CONT_NAME: Hu SN
EST#: Ah_SkM_11G05_T3
CITATION:
Analysis of tarantula skeletal muscle protein sequences and identification of transcriptional isoforms
HIQUAL_START: 1
HIQUAL_STOP: 538
SEQ_PRIMER: T3 primer
P_END: 5'
DNA_TYPE: cDNA
LIBRARY: Tarantula skeletal muscle library
PUBLIC: 05/01/2009
SEQUENCE:
CTGCAGGTCGACTTGCACTTGCGGTTTAGGTCGGTTTTGTGTTCTAAAGACAGGAATAAT
GGGTGACGAGGAGAAGAAAGAGAAGAAGAAGAAGAGCAAGAAGAAGTCAGAGGAAGAGGG
TGGAGATGCCGCCCCTGCACCTCCCCCACCTAAGCCCCCGTCCCAGAAAAGGAGAGCACA
AAGATCAGGCAGTAATGTCTTTGCCATGTTCACTCAGCACCAGGTCCAGGAGTTCAAAGA
AGCTTTCCAACTTATTGACCAGGACAAGGATGGTTTCATCTCCAAAAATGACATCAGAGC
TACATTCGATTCCCTTGGCCGTCTATGCACAGAGCAGGAGCTTGATTCCATGGTTGCTGA
AGCACCCGGCCCCATCAACTTCACCATGTTCCTGACCATCTTCGGTGACAGAATTGCTGG
AACCGATGAAGAAGATGTGATTGTTAACGCTTTCAACCTGTTTGATGAAGGTGAAGGCAA
ATGCAAAGAAGAAACATTGAAACGTTCTCTAACAACATGGGGAGAGAAA
||
TYPE: EST
STATUS:  New
CONT_NAME: Hu SN
EST#: Ah_SkM_11G06_T3
CITATION:
Analysis of tarantula skeletal muscle protein sequences and identification of transcriptional isoforms
HIQUAL_START: 1
HIQUAL_STOP: 561
SEQ_PRIMER: T3 primer
P_END: 5'
DNA_TYPE: cDNA
LIBRARY: Tarantula skeletal muscle library
PUBLIC: 05/01/2009
SEQUENCE:
CTGCAGGAATTCGAATTCCAGAATCTGTCTGCTTGAGTTCTAAGAATATAAACTTGTTTC
CCATTTTTGGAACCTCATTAACTTAGTGAAGCCTTGTGACATACCTGGCCAGTTGTATGT
GTGGAGGGAGGAGGTGGGACTTCTTGATGAATTAAGAGCTAGTAGGTATCCATTGGGTAG
GTGCATATGAAATGAGTGCCACCTGCAAACCCTCATTAAAGCAGGAAGCAACCTGTCCAG
TCAAAGTAGTTCCCCTCTGTGTCAACACACTTCTGCCAATGGGTTACCAGGCTGTGGGTA
CCATAGTGAAAAACTCATCTATGATGTGAGATAAAGAAGTTGGAAATGGTTTGACACATA
TCTGCACTGTTTGGGAAGGTCTTCTCTGCCAAGAAATAATCCAGATGAAAGAACAGGTGA
TAATCCATGGGAGCAAGGTCTGGGGAATATGCAGAGTGTGCAAGACTTTTGTAGTCCATC
TGGTGGATTTTTTTGGACAGTCCTTTCTGAGATATGTGGGTGGGCATTGTTGTGCAACAG
GACACCATGCA
||
TYPE: EST
STATUS:  New
CONT_NAME: Hu SN
EST#: Ah_SkM_11G07_T3
CITATION:
Analysis of tarantula skeletal muscle protein sequences and identification of transcriptional isoforms
HIQUAL_START: 1
HIQUAL_STOP: 591
SEQ_PRIMER: T3 primer
P_END: 5'
DNA_TYPE: cDNA
LIBRARY: Tarantula skeletal muscle library
PUBLIC: 05/01/2009
SEQUENCE:
CCCGGGCTGCAGGATTCGAATTCTTTTTTTTTTTTTTTTTAATATTGAAAAAATATTTAT
TTATCGTGACGGAATTTTTCTACATAAAATAATTTAGTGGTCAGATGATTATGAGGCAGT
GAATTCGCATTGAATTTTCGTATATCTTTTAGTTGGTTCTCATCTGTTTGTGGCCATTCT
TAAAAGAAATTAAAACAATAAATAAATAAATAAGTAAATAAATAGTTTGATTTTGGTATG
CCAAAAGTTCAGTTTTAGAATTGAAGACTATGGAATACCAACAGCTGTGAAACAATAAGA
GGACGAATCGCTTAGAAGCACTTGCGATGTACAATGCTGGGTCCAGACTCATCGTACTCT
TGCTTGGAGATCCACATCTGCTGGAATGTGGACAGTGAGGCCAAGATGGAGCCACCGATC
CATACGGAGTACTTCCTCTCAGGGGGAGCGATGATCTTGATCTTCATGGTGCTGGGAGCG
AGAGCAGTGATTTCCTTCTGCATCCTGTCAGCAATACCGGGGTACATGGTGGTGCCACCG
GACAGGACAGTGTTGGCGTACAGATCCTTACGGATATCAAT
||
TYPE: EST
STATUS:  New
CONT_NAME: Hu SN
EST#: Ah_SkM_11G08_T3
CITATION:
Analysis of tarantula skeletal muscle protein sequences and identification of transcriptional isoforms
HIQUAL_START: 1
HIQUAL_STOP: 594
SEQ_PRIMER: T3 primer
P_END: 5'
DNA_TYPE: cDNA
LIBRARY: Tarantula skeletal muscle library
PUBLIC: 05/01/2009
SEQUENCE:
GCTGCAGGAATTCGAATTCCTCCGTCTGGACTTGGCTGGCCGTGATCTGACTGACTACCT
CATGAAGATCTTGACTGAGAGGGGCTACTCTTTCGTAACCACAGCTGAGCGAGAAATCGT
TCGTGACATCAAGGAAAAGCTGTGCTACGTCGCCCTGGACTTCGAGCAGGAGATGGCCAC
TGCCGCTTCCTCCTCCACAGTAGAGAAGTCCTACGAGTTGCCTGACGGTCAGGTCATCAC
CATCGGCAATGAGAGGTTCCGTTGCCCTGAGACCCTCTTCCAGCCTTCCTTCATAGGTAT
GGAGTCTGTTGGCATCCACGAGACCACCTTCAACTCCATCCAGAAGTGCGACATTGATAT
CCGTAAGGATCTGTACGCCAACACTGTCCTGTCCGGTGGCACCACCATGTACCCCGGTAT
TGCTGACAGGATGCAGAAGGAAATCACTGCTCTCGCTCCCAGCACCATGAAGATCAAGAT
CATCGCTCCCCCTGAGAGGAAGTACTCCGTATGGATCGGTGGCTCCATCTTGGCCTCACT
GTCCACATTCCAGCAGATGTGGATCTCCAAGCAAGAGTACGATG
||
TYPE: EST
STATUS:  New
CONT_NAME: Hu SN
EST#: Ah_SkM_11G09_T3
CITATION:
Analysis of tarantula skeletal muscle protein sequences and identification of transcriptional isoforms
HIQUAL_START: 1
HIQUAL_STOP: 119
SEQ_PRIMER: T3 primer
P_END: 5'
DNA_TYPE: cDNA
LIBRARY: Tarantula skeletal muscle library
PUBLIC: 05/01/2009
SEQUENCE:
GCTGCAGGAATTCGAATTCTTTTTTTTTTTTTTTTTTTTTTTTTTTTTTTTTTTTTTTTT
TTTTTTTTTTTTTTTTCTCTGCATTTAATTGTTTATTCTTTATTTCAGTTGAATTAC
||
TYPE: EST
STATUS:  New
CONT_NAME: Hu SN
EST#: Ah_SkM_11G10_T3
CITATION:
Analysis of tarantula skeletal muscle protein sequences and identification of transcriptional isoforms
HIQUAL_START: 1
HIQUAL_STOP: 575
SEQ_PRIMER: T3 primer
P_END: 5'
DNA_TYPE: cDNA
LIBRARY: Tarantula skeletal muscle library
PUBLIC: 05/01/2009
SEQUENCE:
GCTGCAGGAATTCGAATTCCCTCGACTTGCACTTGCGGTTTAGGTCGGTTTTGTGTTCTA
AAGACAGGAATAATGGGTGACGAGGAGAAGAAAGAGAAGAAGAAGAAGAGCAAGAAGAAG
TCAGAGGAAGAGGGTGGAGATGCCGCCCCTGCACCTCCCCCACCTAAGCCCCCGTCCCAG
AAAAGGAGAGCACAAAGATCAGGCAGTAATGTCTTTGCCATGTTCACTCAGCACCAGGTC
CAGGAGTTCAAAGAAGCTTTCCAACTTATTGACCAGGACAAGGATGGTTTCATCTCCAAA
AATGACATCAGAGCTACATTCGATTCCCTTGGCCGTCTATGCACAGAGCAGGAGCTTGAT
TCCATGGTTGCTGAAGCACCCGGCCCCATCAACTTCACCATGTTCCTGACCATCTTCGGT
GACAGAATTGCTGGAACCGATGAAGAAGATGTGATTGTTAACGCTTTCAACCTGTTTGAT
GAAGGTGAAGGCAAATGCAAAGAAGAAACATTGAAACGTTCTCTAACAACATGGGGAGAG
AAATTCTCTCAAGATGAGGTTGAGG
||
TYPE: EST
STATUS:  New
CONT_NAME: Hu SN
EST#: Ah_SkM_11G11_T3
CITATION:
Analysis of tarantula skeletal muscle protein sequences and identification of transcriptional isoforms
HIQUAL_START: 1
HIQUAL_STOP: 512
SEQ_PRIMER: T3 primer
P_END: 5'
DNA_TYPE: cDNA
LIBRARY: Tarantula skeletal muscle library
PUBLIC: 05/01/2009
SEQUENCE:
GCCAAGTCCCCTAACTTTTGGATCCTACCTGGTATGTAAGGTAAGTATCATGTTAGAGGA
AATCTAGAGGGCTGACTTGCTCAGCTGAAATTAATTTGATGACTTGAAATCTAAAGGTAA
AACATCTAAAACATCTACCTGGTAACACAGAAGATCTGGATTCAATCCTGGTTAAGATCT
GGATTCAATCCTGGTTGATATTTTTCAAGGGCACTGAAAAATGAATTAACATGGAATTTG
CTGAGCATTAATTTGCTAAAAATGATACCTAATGCAATCCCACATAGTTTCAGGAATTAA
TCAAAAGTAATTTCATATTCGTTCAATGTGTGTGATTTTTGGTTGACTCATCTTAACATC
TGATGAATAAATTACTGTATTCAGATGATATTTGTTCAAGATGATCATTGTATATTAAAG
CTTGATGAATAAATTGCTGTATTCAGATGATATTTGTTCAAGATGATAATTATATATGGA
AATTTGAAGTAGTGCCAGGATGC
||
TYPE: EST
STATUS:  New
CONT_NAME: Hu SN
EST#: Ah_SkM_11G12_T3
CITATION:
Analysis of tarantula skeletal muscle protein sequences and identification of transcriptional isoforms
HIQUAL_START: 1
HIQUAL_STOP: 613
SEQ_PRIMER: T3 primer
P_END: 5'
DNA_TYPE: cDNA
LIBRARY: Tarantula skeletal muscle library
PUBLIC: 05/01/2009
SEQUENCE:
GCTGCAGGATTCGAATTCAATTTTCATTGCTATACACTTGTGCTCTACCGGGCTCCAAAA
TGGTTGACCAGGCTGTTCTCGACAAATTGGAAGCTGGTTTCAAAAAGCTTTCTGAAGCAA
GCGATTGCAAATCCCTCTTGAAAAAGTATTTAACCAAGGAAGTCTTTGACAAGCTAAAGG
GCAAGAAGACAAGTTTAGGAGCAACACTTCTGGATGTCATTCAGTCAGGTGTTGAGAACT
TAGACAGTGGCGTCGGTATCTATGCTCCTGATGCAGATTCCTACAATGTCTTCGCCGATC
TCTTTAACCCCATCATTGACGACTACCACGGTGGTTTCAAGGCCACTGACAAACATCCTC
AAACTGACTTTGGTGACATGAAAACCATTGTCAATGTAGATCCAGCTGGCGAGTTTGTGG
TATCCACAAGAGTACGATGCGGCCGCAGTCTGAAGGGCTATTCATTCAACCCTTGCCTCA
CAGAAGCAAACTACAAGGAGATGGAAGAAAAAGTGAGCAGCACTCTCGGCGGCATGGAAG
GAGAACTGAAGGGCACCTACTACCCACTCACAGGCATGGACAAAGCCACACAACAGAAAC
TC
||
TYPE: EST
STATUS:  New
CONT_NAME: Hu SN
EST#: Ah_SkM_11H01_T3
CITATION:
Analysis of tarantula skeletal muscle protein sequences and identification of transcriptional isoforms
HIQUAL_START: 1
HIQUAL_STOP: 547
SEQ_PRIMER: T3 primer
P_END: 5'
DNA_TYPE: cDNA
LIBRARY: Tarantula skeletal muscle library
PUBLIC: 05/01/2009
SEQUENCE:
TTTTTTTTTTTTTTTTGTTGGCAGAAAGGAAATTTATTTTTAGTTTGAATGACTCATAAA
CACATAGAATATTTTTGTCGTTTTTTTTTTTAATGGCCGACTGAAAAAATGTAAAATATT
TAGTTGTTTTTCAGGTTCAAAATATAATTGCCAATAATCATGAAATCAGTTGCTTAATGG
ACTGATGAGTTGGTTTTTTACATCAATCACAGAAATTTACAAACAAGTAGTTTTCATTAA
AAGATGACCCAGTAGAACAAATAGTAGTCATATCCGAACTTGAAATTTTTCTACATAAAA
AAAAGGTGCTTAAAATGCTCCTGTTCATTTACCCTCGTCTGGGAATGGCCCTGCTATAAT
GGTCTTGACAAAAGGTTCGTATTTGAGGAATCCGTCATCATCTTCGTCGCAGACCCTCAT
GATTTCTTCACATTCTATGTCTGTTAATCTTTCACCTAATGAGAGCAATACGTGTGCTAA
TTCAGCAGCTAACATGGTTCCGTTTTCTGCTTTGTCGTAAACTTTAAGTCCCTCCATG
||
TYPE: EST
STATUS:  New
CONT_NAME: Hu SN
EST#: Ah_SkM_11H02_T3
CITATION:
Analysis of tarantula skeletal muscle protein sequences and identification of transcriptional isoforms
HIQUAL_START: 1
HIQUAL_STOP: 577
SEQ_PRIMER: T3 primer
P_END: 5'
DNA_TYPE: cDNA
LIBRARY: Tarantula skeletal muscle library
PUBLIC: 05/01/2009
SEQUENCE:
GCTGCAGGAATTCGAATTCTCTTTTCTCACCTTTCATGCATCACCAAGTTAAACAGGTAT
TTTTACGATACCAGTACTACAGATGTTATAACCATCACTTGAAACTTGTAGATGTATTTC
AAGATCTGAAATACTTGTTACAAAAAAAAAACCAACATGGCTTAAATTTCTCAATTTAGT
TTCTAAAACAGTACCCAAAATTTTCACTCATGGCTTTCAGCCCAAAAAGGAGGTTTTACT
TCACTGTATTCTTTGGTGACAGTCGCGAAGTCACTAAAGTTGCCAGTGAAGAATGTTCAC
TTTGGACTGAAAGTTTGCAGTGTCTGTCTCTTAATTTAATCGTTCACTTGAAAAGTAACA
GACATCATGTTTTAAACCAATCAGTTTCATCTTTGAAACATGGAACAAATGGTATTAAAA
TCAGAAATAATTTATAGGACCTCATTGCCAACATGTATGGGGATTATGAAGCAAAACAAC
GTTATTGATTGAAAAGAATAATTTATCACACGTACAAACTTGCCATTTCTTTTGCAACGA
GCTCTTTCATATATATTTTTTTTCTTT
||
TYPE: EST
STATUS:  New
CONT_NAME: Hu SN
EST#: Ah_SkM_11H03_T3
CITATION:
Analysis of tarantula skeletal muscle protein sequences and identification of transcriptional isoforms
HIQUAL_START: 1
HIQUAL_STOP: 580
SEQ_PRIMER: T3 primer
P_END: 5'
DNA_TYPE: cDNA
LIBRARY: Tarantula skeletal muscle library
PUBLIC: 05/01/2009
SEQUENCE:
CTGCAGGATTCGAATTCGAGTTTTTTTTTTTTTTTTTGATGGTATTTGCTCCTTTATTGG
TTTCAGAACAGTTACTTGTTCTCTGGAAAGTCATGTTTCCTTGTGGATGAAGATTGGCAA
TTTGCTTCACAGCAGTCTCAACTGGTCTCTGAACACTGGTGTTCTGTTCAGCAGATTTTG
GCACTTCTATAACTTTTTCCTTTTGCAGCACTACTGATACTCCAATGAAAGGTGACAGAT
CATCATCTGTGTGTTTGGAAGATTTGTCATATGATGACAGCTGGACACTGCCTTCAATAC
ATAAATGTTCCTTTTCTATGTTGTGCTTATTGACAGATGTCAGTAGGCTCAATGGGATTA
TTCCACAACCAAGGGATACATCATCACAACATAGGAGTATCTCTAGTGTTGGGTACTGTT
CAAAGAAAGCAGAAAGTACTTTCACAGAACTCAGTATCCTTACTGAGGCTCTTTCAGCAG
GAAAATCAGGGCTTGACAAATCAGCAAAACATTCAGATAAAACCTCATTTTCAAACAGTG
AATAATAAAAGTAAAAACCTTTTGAAGGCT
||
TYPE: EST
STATUS:  New
CONT_NAME: Hu SN
EST#: Ah_SkM_11H04_T3
CITATION:
Analysis of tarantula skeletal muscle protein sequences and identification of transcriptional isoforms
HIQUAL_START: 1
HIQUAL_STOP: 666
SEQ_PRIMER: T3 primer
P_END: 5'
DNA_TYPE: cDNA
LIBRARY: Tarantula skeletal muscle library
PUBLIC: 05/01/2009
SEQUENCE:
CTGCAGGAATTCGAATTCGTGTTCTAAAGACAGGAATAATGGGTGACGAGGAGAAGAAAG
AGAAGAAGAAGAAGAGCAAGAAGAAGTCAGAGGAAGAGGGTGGAGATGCCGCCCCTGCAC
CTCCCCCACCTAAGCCCCCGTCCCAGAAAAGGAGAGCACAAAGATCAGGCAGTAATGTCT
TTGCCATGTTCACTCAGCACCAGGTCCAGGAGTTCAAAGAAGCTTTCCAACTTATTGACC
AGGACAAGGATGGTTTCATCTCCAAAAATGACATCAGAGCTACATTCGATTCCCTTGGCC
GTCTATGCACAGAGCAGGAGCTTGATTCCATGGTTGCTGAAGCACCCGGCCCCATCAACT
TCACCATGTTCCTGACCATCTTCGGTGACAGAATTGCTGGAACCGATGAAGAAGATGTGA
TTGTTAACGCTTTCAACCTGTTTGATGAAGGTGAAGGCAAATGCAAAGAAGAAACATTGA
AACGTTCTCTAACAACATGGGGAGAGAAATTCTCTCAAGATGAGGTTGAGGAAGCCCTGT
CTGAAGCTCCTATTGATGGAAACGGCTTGATTGACATCAAGAAGTTTGCTCAGATCTTAA
CTAAGGGTGCAGAAGAAGAGGGAGCTTAAATTACTCGTCATCTACGGCATCCATT
||
TYPE: EST
STATUS:  New
CONT_NAME: Hu SN
EST#: Ah_SkM_11H05_T3
CITATION:
Analysis of tarantula skeletal muscle protein sequences and identification of transcriptional isoforms
HIQUAL_START: 1
HIQUAL_STOP: 575
SEQ_PRIMER: T3 primer
P_END: 5'
DNA_TYPE: cDNA
LIBRARY: Tarantula skeletal muscle library
PUBLIC: 05/01/2009
SEQUENCE:
AGATATACAAGATAAGAATTCCGGATATTGTGCCTGTTGACATTTCCGGATAAATGAAAA
GTCGCTTCATCAGTAAAAATGATCCGTTGCGACAAACTTTCATCTGTTTCCATCATGCTC
AGCAATTTCTCACAAAATGCCAGCCGCTTGGATGGATCATGAGGCTTGAATTTTTGTACC
AGCTTCAATTTGCGCGAGTACAACCTCAAGCGTTTCGGTAGAATTTTACTCACTGTGGAC
TCCGATATCTGCAACTCCCGATGGGCTCTCCGCAGAGATTTCCTAGGGCTCCAAATGAAA
CTTTCACGCACACTGTCGACAGTCTCTTCGGTAACACTGGCCTCCCCGCGCGACCCTTCC
CTTGATGACAGATGCATCCTTTGTCGCGAAATTGTTCATACCACCTTCGGACTGACGACG
CTGGAGGACCACGACGTCCAAATTGCCGTCGGAACGCGCGTTGAACCGCCACACACTATT
ACTGCGGGTAAATTCCAGGACACACCAACTACGCTCAGTTGGTAGGGCAGCCATTGTTCT
CAAAAGCTGACGTACGCTTTTCCCG
||
TYPE: EST
STATUS:  New
CONT_NAME: Hu SN
EST#: Ah_SkM_11H06_T3
CITATION:
Analysis of tarantula skeletal muscle protein sequences and identification of transcriptional isoforms
HIQUAL_START: 1
HIQUAL_STOP: 552
SEQ_PRIMER: T3 primer
P_END: 5'
DNA_TYPE: cDNA
LIBRARY: Tarantula skeletal muscle library
PUBLIC: 05/01/2009
SEQUENCE:
CTGAAAACAGTTATTTCATCATAAGAATTATTAAAATTTCTGCATGAAGAATTAGGCTTA
TACAAACACATAGTTTCTGTTCAATTGGGCAGATAAGGTTCTCCTTTAAGAACAGGCTTG
TGCTGAACACACATATGCACTCTTTCACAGACAGCTGCACTTCATGCTTACAAATACACG
CCCTAGGTAAACACAGAATGTAAAGAAATCTTAGATAATGAAAAAAAAAAACCACTATAT
TTTCATTTTTATTATCTGTGTTAAAAAATGAAAAACTGCACGGGGGAAAAAGCATCAAGC
TAAAAAATTTGTTTAGGATGTTTTATTTAGTTGCGCTATTATCTATATATAAAAGGCAAA
TATTCAAATATTAGCTGTAGCATAACAAATATTAGATCTCAGAGATTTTGAGAACTAAAT
GAAAATGCAACTTAGGTATGTGAGATATTAGATTTCCGTGAACAACAGAGACCGTAAACA
ACAATCAAAAGCTCTGAAACCGATGGATATCAATTACGTTCCGCCATTCTGCTTGCTTTC
AC
||
TYPE: EST
STATUS:  New
CONT_NAME: Hu SN
EST#: Ah_SkM_11H07_T3
CITATION:
Analysis of tarantula skeletal muscle protein sequences and identification of transcriptional isoforms
HIQUAL_START: 1
HIQUAL_STOP: 608
SEQ_PRIMER: T3 primer
P_END: 5'
DNA_TYPE: cDNA
LIBRARY: Tarantula skeletal muscle library
PUBLIC: 05/01/2009
SEQUENCE:
CTGCAGGTTTTTTTTTTTTTTGGAACAGATGTTACTGTTAATATATTTCCAAACGCATTC
TTAACCACTTTAGACGTGTACCCCTCAATATATGTAGCACAAGTATTTTAACAAAGCATA
CAATTATGTATTTAGAAATTACTTAATATACCAGCAAAAATATTATTCATTAATTAAAAT
TACATTTAAATAAACAAGTAAAATAATGATATATTTTGTATGTCCCCATAATTCTCTAAA
TGAAAAAATAGCAATAGCTAGGCTGAGATATATGCAAAGACTTGACAAAGGTTACTAACA
CCTTGAAGAGCAACTTGCAAAAGTACCTACACAACAACTGATGTGTCTGGTTCCAAATGC
ACACGAACGATTGGGGGGAGTAACAAAGAGAATAGTCAAGAATCAAGAAAAAAGGAAAGG
AACTGTTGGCACACTGCAGTAGGAACATAACTACATGCTACATGGCAAAAAGAACTACAT
GATGATGCAGTATACACCTTACAGGTTGTTGATGGCATGCTTTTTGTAGATGGTAAAATT
CACACATGTAACGCTATAGGAACATGTTGCAAGTTATTTACCGATCTTCCCGGGAGCA
||
TYPE: EST
STATUS:  New
CONT_NAME: Hu SN
EST#: Ah_SkM_11H08_T3
CITATION:
Analysis of tarantula skeletal muscle protein sequences and identification of transcriptional isoforms
HIQUAL_START: 1
HIQUAL_STOP: 625
SEQ_PRIMER: T3 primer
P_END: 5'
DNA_TYPE: cDNA
LIBRARY: Tarantula skeletal muscle library
PUBLIC: 05/01/2009
SEQUENCE:
GGATCGAATTCCACTTGTGCTCTACCGGGCTCCAAAATGGTTGACCAGGCTGTTCTCGAC
AAATTGGAAGCTGGTTTCAAAAAGCTTTCTGAAGCAAGCGATTGCAAATCCCTCTTGAAA
AAGTATTTAACCAAGGAAGTCTTTGACAAGCTAAAGGGCAAGAAGACAAGTTTAGGAGCA
ACACTTCTGGATGTCATTCAGTCAGGTGTTGAGAACTTAGACAGTGGCGTCGGTATCTAT
GCTCCTGATGCAGATTCCTACAATGTCTTCGCCGATCTCTTTAACCCCATCATTGACGAC
TACCACGGTGGTTTCAAGGCCACTGACAAACATCCTCAAACTGACTTTGGTGACATGAAA
ACCATTGTCAATGTAGATCCAGCTGGCGAGTTTGTGGTATCCACAAGAGTACGATGCGGC
CGCAGTCTGAAGGGCTATTCATTCAACCCTTGCCTCACAGAAGCAAACTACAAGGAGATG
GAAGAAAAAGTGAGCAGCACTCTCGGCGGCATGGAAGGAGAACTGAAGGGCACCTACTAC
CCACTCACAGGCATGGACAAAGCCACACAACAGAAACTCATTGACGATCACTTCCTGTTC
AAAGAGGGTGACAG
||
TYPE: EST
STATUS:  New
CONT_NAME: Hu SN
EST#: Ah_SkM_11H09_T3
CITATION:
Analysis of tarantula skeletal muscle protein sequences and identification of transcriptional isoforms
HIQUAL_START: 1
HIQUAL_STOP: 479
SEQ_PRIMER: T3 primer
P_END: 5'
DNA_TYPE: cDNA
LIBRARY: Tarantula skeletal muscle library
PUBLIC: 05/01/2009
SEQUENCE:
CTGCAGGTACGAACATATTTCTTGATTGTTCAGAATAAATGACAATGACTAGCTAATTTG
TTTTCCTTTCGCTTTTTTTTTTTGTGCAGATTAAAATGACTCAAACATACAGTAATTTAC
CGCACAATGAACAGAGTTAAAAACACTTTTTTTTTTTTTTTACAGATTTGTTTACAATAT
TATCTAAGCTAGGCTCTAAACGCCAGGAGTTAAATCATACTAACAACATTCTTTTGAACA
TCACTGTACAATGATTAAAAAAAAAAAAAACATTTTGCAACCCTGAAACTCTAGCTAAAT
TGCTCTAGGAAAAACACTCATTTGAAAAAACCAGACACCTCTCTTCGTTTGACCAGATAA
TACTCAAAAAATTAATCTTTAGGTTACAATCATGCAAAGGAATATCCTTGGATGCTGACA
AGGCTTGTTCGTGGCCGTTTCTGGTATCACAATCCAAAAAAATAAAGTCCT
||
TYPE: EST
STATUS:  New
CONT_NAME: Hu SN
EST#: Ah_SkM_11H10_T3
CITATION:
Analysis of tarantula skeletal muscle protein sequences and identification of transcriptional isoforms
HIQUAL_START: 1
HIQUAL_STOP: 647
SEQ_PRIMER: T3 primer
P_END: 5'
DNA_TYPE: cDNA
LIBRARY: Tarantula skeletal muscle library
PUBLIC: 05/01/2009
SEQUENCE:
CTGCAGGGAATTCGTGGAACCTCACAAATAATCTACAGACAGTTCAGTCACTCGTTGTGC
ATGCACCCCATGCTCTATTCACATTTTCAGCGGTTTCACAAACCTTATGTCCCAGTTTGT
ATTCGTGCAGACTAAGTAACCTAACACTGCGTTACTCCATGATGACACGCGCTGCTGTTC
TCCGTGATCCATTGCTTTATAAACGTGTTGACTGATCCCACTAATATCGTCCGGGGGGGT
AGTTGCTGTCACTCTTGTTTCCATCCCACGACATGTTCTATGTCACAGTTGCAAAAGCGG
CCAATAATTATGCAAGGACCCAATACATCGCAATTTTTCCATGATTTTTAGATTACAAGT
GACCACATTTTAAAAGTTTCTTCATGTGAGCCCATTTCTCTCACACTGTAAAAGCCCCAT
GTATGTACCTTGAACATGTCATCTTGGAAACTACAGGGTATTGAAACAGGGTGGGCTTTT
CCAAGGCAGGTTCATGAGTGTTGTAACAAAGCTTTCCCTTGAGTGCAGAGATTCAGTAGA
ACAGGCATAAAAATCGCTTCACTGAAGCTGCCAGAATCTCACTGTGGTATAGTGGTCTGT
AAAGACTGATGCATCAAATTATCACTAAGCTTTTCT
||
TYPE: EST
STATUS:  New
CONT_NAME: Hu SN
EST#: Ah_SkM_11H11_T3
CITATION:
Analysis of tarantula skeletal muscle protein sequences and identification of transcriptional isoforms
HIQUAL_START: 1
HIQUAL_STOP: 599
SEQ_PRIMER: T3 primer
P_END: 5'
DNA_TYPE: cDNA
LIBRARY: Tarantula skeletal muscle library
PUBLIC: 05/01/2009
SEQUENCE:
CCCGGGCTGCAGGATTCGAATTCCGGAACTGGCTTGTGTGAGTTGGAGGTATTCAAAATG
CCTCTGTGTAATTTTCAAACAAATGTTTCAAGTAAAGATGTACCAGAAAGTTTTGAAAAG
GAGCTGTCACAACTCCTGGCTGATATTTTAGGAAAACCTATTGAAAGAATAGTTGTCACA
TTTCAGCCAGACCAAAGGATGTTTCGTGGTGGGACAGGTGATCCTACATGTCTTCTAATA
ATATGGTCTATTGCTGTATTTTCTGAAGAAAATAATCCTGCCTATGCTAGTAAACTATAT
CCATTTATTGCAGAGAAACTTGGAATACCAAATGATAGAATTACATTACTCTTCAATGAT
ATAAAAATGGAACAGGTGGCCAAACCTAAGTAGCCAGAGCCTGTACAATCAGTGGTGCTC
CTCAAGAGACTAAAGCACAGTAGAGAACATTGTTTCAACCTGTTATCATATATTATGTTA
CTGTTTTTTTTATAACTTCACTGGTCTGTTAACTGGGCATATTGTACAGTGATTAAGATT
TTTTTAAATATGTCCTCACATTCATAAGTTCCTTTTTTTTTTTTTTTCC
||
TYPE: EST
STATUS:  New
CONT_NAME: Hu SN
EST#: Ah_SkM_11H12_T3
CITATION:
Analysis of tarantula skeletal muscle protein sequences and identification of transcriptional isoforms
HIQUAL_START: 1
HIQUAL_STOP: 494
SEQ_PRIMER: T3 primer
P_END: 5'
DNA_TYPE: cDNA
LIBRARY: Tarantula skeletal muscle library
PUBLIC: 05/01/2009
SEQUENCE:
CTGCAGGATTCGAATTCCAGAAAAGGAGAGCACAAAGATCAGGCAGTAATGTCTTTGCCA
TGTTCACTCAGCACCAGGTCCAGGAGTTCAAAGAAGCTTTCCAACTTATTGACCAGGACA
AGGATGGTTTCATCTCCAAAAATGACATCAGAGCTACATTCGATTCCCTTGGCCGTCTAT
GCACAGAGCAGGAGCTTGATTCCATGGTTGCTGAAGCACCCGGCCCCATCAACTTCACCA
TGTTCCTGACCATCTTCGGTGACAGAATTGCTGGAACCGATGAAGAAGATGTGATTGTTA
ACGCTTTCAACCTGTTTGATGAAGGTGAAGGCAAATGCAAAAAAAAAAAAAAAAACTCGA
GAGTAAGGTCGAGCGTGGTTTTAGTTTTGTATGGATGTGGTGTAGGTTCGGTGTGAAAAG
TGGTATGTGAATGGGTGTCTAATAGCTGTTGAGCTGTCTTTTTCGACTTCTGAATGTTTC
TGTTA
||
TYPE: EST
STATUS:  New
CONT_NAME: Hu SN
EST#: Ah_SkM_12A01_T3
CITATION:
Analysis of tarantula skeletal muscle protein sequences and identification of transcriptional isoforms
HIQUAL_START: 1
HIQUAL_STOP: 537
SEQ_PRIMER: T3 primer
P_END: 5'
DNA_TYPE: cDNA
LIBRARY: Tarantula skeletal muscle library
PUBLIC: 05/01/2009
SEQUENCE:
ATACGGGAAGAACATATCGCTGGTTTCTCGAAGGAAGCGAGATCGTAGCTCGCTGTTCTC
TGAGTACCACGTTCGATTCAGCAGCGATTGCATTTTCCAGCGGGTAGTGTTTAGAAATGT
GTGAGTGTTGGGAGGCAAAATAGAATTGAGAAGACTGTTGCTGGGGCTCATCTGGGTGTT
GTTATAAATAACTGTGGGAGGAAGCTCCGACCCACGCACCTCCACCGCCAAAGAACGGAT
TTATAACGGGCAGCAGTCAAGGAATGGTAAACTGAAGAGGATTTAAGAAACATTTCTGTA
TTCAGATGGGTTCCACGTTTCGTCACAAACATCTCTATACCTTTCACAAATTCTGGGATA
TAAACAAAGATGGTGTACTCACCTGGGATGACTTTAAACTTCTTGCAGAGAAGTACACAA
AAATCCAACGCAGAGGGAAACTAGACCAAGATGTCTTCGAGAGATGGCAGTCTATCCTAG
GAAAATGGTGGGATGAGCTAACTGAACATGCAGATTTCAACAAGGATA
||
TYPE: EST
STATUS:  New
CONT_NAME: Hu SN
EST#: Ah_SkM_12A02_T3
CITATION:
Analysis of tarantula skeletal muscle protein sequences and identification of transcriptional isoforms
HIQUAL_START: 1
HIQUAL_STOP: 605
SEQ_PRIMER: T3 primer
P_END: 5'
DNA_TYPE: cDNA
LIBRARY: Tarantula skeletal muscle library
PUBLIC: 05/01/2009
SEQUENCE:
TTTTTTAGGAAACAGAGAAGTGAAAGTAGAAATTCAGTCACAGAAGTTGACTACAAAAAT
AGTACATTTTTGGATGAATTTGAGACTTGTCAAATTGTAGAAATTTCTGCTTAAGCAGCT
GCCTTCTCCATTTTGATCATCTCCAGGATGCCGTCCTGCATCTCCTTTACGGCCTCATAC
TCAGTGAGACCCATCCTCCTCTTGTTGGAGATGTCATAAACTCCTCCCTCGCTCTCTGTG
TGCTCACCACGTGTGCCACGGACTTGCAAGTTGAATTTGGCAGCAATATCTTCAAGAACC
TTCTTGTCCTTTGCCAGTTTGGGCAGAGCAATGTGGACAGAAGCACGAATGGTTGTGCCC
AAGTTAGTGGGACAGAAGGTTAAGAAACCAAGTCTGTCATCTCGGGAGAATGGTAATTTT
GACTCAATTATGTTCACTGCGTTGACCAGACGCTGGTAGACGGCATTAAGATCGCCACCC
TTTTGCATGGAGATGATTCTCAAGTGATCTTCCTCATTTACCCACACCAGGAAAGTTTTG
GCGTCATTGTGGAAGATGCCACGGCCTGTGGGCCAGTAACGGCAAGCATTTGCGG
||
TYPE: EST
STATUS:  New
CONT_NAME: Hu SN
EST#: Ah_SkM_12A03_T3
CITATION:
Analysis of tarantula skeletal muscle protein sequences and identification of transcriptional isoforms
HIQUAL_START: 1
HIQUAL_STOP: 488
SEQ_PRIMER: T3 primer
P_END: 5'
DNA_TYPE: cDNA
LIBRARY: Tarantula skeletal muscle library
PUBLIC: 05/01/2009
SEQUENCE:
CTACGATCTTAGGGAGTTGACTGAGAGACAGAAGCAAATTAATAGGCAGAAGGCACTCAA
GAAAGGCATTGATCCAGCAGAAGCTGAGGGAAAATACCCGCCTAAAATCCACGTGGCTAG
CAAGTTTGAGCGACGGGTTGACAGGAGAACATTCGGCGACAAGAAACAGTTTTATGATGG
AGGTCTTGAGGAGGACATTAAAGCTAAATTGGAGAAATGCTGGAAAGACAGAATGACCTC
GTTTAAGGAAAGAGGTCCTAAACAGCTACCCAAATGGGATCCCACTGCTCCGAAAGTCAA
AGAAGTTATTGAGGCAAGGACGTACGATGAAGATGATGACCTTCTTGACTTAGAACCACC
ATCCTTCGGAGCACCAGCAGAGCCCGAGCCCGCTCCCAGAGCTCCTTCACCTCCTCCACC
TCAGGAGGAAGAAGAAGAAGAAGAAGAGGAAGAGGAGGAGGATGAAGAGGAAGAAGAGGA
||
TYPE: EST
STATUS:  New
CONT_NAME: Hu SN
EST#: Ah_SkM_12A04_T3
CITATION:
Analysis of tarantula skeletal muscle protein sequences and identification of transcriptional isoforms
HIQUAL_START: 1
HIQUAL_STOP: 533
SEQ_PRIMER: T3 primer
P_END: 5'
DNA_TYPE: cDNA
LIBRARY: Tarantula skeletal muscle library
PUBLIC: 05/01/2009
SEQUENCE:
ATCGAATTCAAAAAGTTCACTGTTTCGGCGGAGATCTTCCATAGGTGTTTGGGAAAAAGT
GTTTGAAAAGAAGAGTTTCATGAACTTCAATTCCGATCACCTGCGAGTGGAATTTTCGAA
CAGCCGCACGGAAGAGGCCTGACGTCACCGGACCCGCGCGAGTTCCAGTCCAACGAAGAA
GCAGCGGTCAATCGTCGTCGTCGTTTGTATGGAGGCTGCGGCTGCTGCGAAACATCAACA
AAAAAACTTGAATGCTACCAGTCCCTGTGATGAGCGTGAGGATGACATATGTGCAACACC
AAATATGGCTCCTGCTCAGAGGGTTCGAAGAGGAGCAGTCAGCGCTGAAACGTACTCGGA
AGAAGATGCAACAACATACGTTAAAAAGGTAGTTCCAAAGGATTATAAAACAATGACTGC
CCTGTCTAAAGCCATAGAAAAAAATGTTTTATTTGCTCATCTTGATGATACTGAACGTAG
TGATATATTTGATGCCATGTTTCCAGTAGTTCATTCTGCAAATG
||
TYPE: EST
STATUS:  New
CONT_NAME: Hu SN
EST#: Ah_SkM_12A05_T3
CITATION:
Analysis of tarantula skeletal muscle protein sequences and identification of transcriptional isoforms
HIQUAL_START: 1
HIQUAL_STOP: 568
SEQ_PRIMER: T3 primer
P_END: 5'
DNA_TYPE: cDNA
LIBRARY: Tarantula skeletal muscle library
PUBLIC: 05/01/2009
SEQUENCE:
AAAACCGTAACAGTCCAGAATGTGTGACGACGACATTGCCGCACTTGTTGTTGACAATGG
CTCTGGCATGTGCAAGGCCGGGTTCGCCGGAGATGACGCTCCCAGGGCTGTCTTCCCCTC
CATCGTCGGCCGTCCCAGGCATCAGGGTGTCATGGTGGGTATGGGTCAAAAGGACAGCTA
CGTAGGTGATGAGGCCCAGAGCAAGAGAGGTATCCTCTCCCTGAAGTACCCCATCGAGCA
CGGCATCATCACTAACTGGGACGACATGGAGAAGATCTGGCATCACACCTTCTACAACGA
GCTCCGAGTTGCCCCCGAGGAGCACCCCATCCTTCTCACCGAAGCTCCCCTTAACCCCAA
GGCTAACAGGGAAAAGATGACCCAGATCATGTTTGAGACCTTCAACGCCCCCGCCATGTA
CGTTGCCATCCAGGCCGTACTGTCCCTGTACGCTTCCGGTAGGACCACCGGTATTGTGCT
CGACTCCGGTGATGGTGTTTCCCACACTGTACCCATCTATGAAGGTTACGCTCTTCCCCA
TGCCATTCTCCGTCTGGA
||
TYPE: EST
STATUS:  New
CONT_NAME: Hu SN
EST#: Ah_SkM_12A06_T3
CITATION:
Analysis of tarantula skeletal muscle protein sequences and identification of transcriptional isoforms
HIQUAL_START: 1
HIQUAL_STOP: 593
SEQ_PRIMER: T3 primer
P_END: 5'
DNA_TYPE: cDNA
LIBRARY: Tarantula skeletal muscle library
PUBLIC: 05/01/2009
SEQUENCE:
ATACCACTTGTGCTCTACCGGGCTCCAAAATGGTTGACCAGGCTGTTCTCGACAAATTGG
AAGCTGGTTTCAAAAAGCTTTCTGAAGCAAGCGATTGCAAATCCCTCTTGAAAAAGTATT
TAACCAAGGAAGTCTTTGACAAGCTAAAGGGCAAGAAGACAAGTTTAGGAGCAACACTTC
TGGATGTCATTCAGTCAGGTGTTGAGAACTTAGACAGTGGCGTCGGTATCTATGCTCCTG
ATGCAGATTCCTACAATGTCTTCGCCGATCTCTTTAACCCCATCATTGACGACTACCACG
GTGGTTTCAAGGCCACTGACAAACATCCTCAAACTGACTTTGGTGACATGAAAACCATCG
TCAATGTAGATCCAGCTGGCGAGTTTGTGGTATCCACAAGAGTACGATGCGGCCGCAGTC
TGAAGGGCTATTCATTCAACCCTTGCCTCACAGAAGCAAACTACAAGGAGATGGAAGAAA
AAGTGAGCAGCACTCTCGGCGGCATGGAAGGAGAACTGAAGGGCACCTACTACCCACTCA
CAGGCATGGACAAAGCCACACAACAGAAACTCATTGACGATCA
||
TYPE: EST
STATUS:  New
CONT_NAME: Hu SN
EST#: Ah_SkM_12A07_T3
CITATION:
Analysis of tarantula skeletal muscle protein sequences and identification of transcriptional isoforms
HIQUAL_START: 1
HIQUAL_STOP: 612
SEQ_PRIMER: T3 primer
P_END: 5'
DNA_TYPE: cDNA
LIBRARY: Tarantula skeletal muscle library
PUBLIC: 05/01/2009
SEQUENCE:
CCCGGGCTGAGGATCGAATCCCCCATCCTTCTCACCGAAGCTCCCCTTAACCCCAAGGCT
AACAGGGAAAAGATGACCCAGATCATGTTTGAGACCTTCAACGCCCCCGCCATGTACGTT
GCCATCCAGGCCGTACTGTCCCTGTACGCTTCCGGTAGGACCACCGGTATTGTGCTCGAC
TCCGGTGATGGTGTTTCCCACACTGTACCCATCTATGAAGGTTACGCTCTTCCCCATGCC
ATTCTCCGTCTGGACTTGGCTGGCCGTGATCTGACTGACTACCTCATGAAGATCTTGACT
GAGAGGGGCTACTCTTTCGTAACCACAGCTGAGCGAGAAATCGTTCGTGACATCAAGGAA
AAGCTGTGCTACGTCGCCCTGGACTTTGAGCAGGAGATGGCCACTGCCGCTTCCTCCTCC
ACAGTAGAGAAGTCCTACGAGTTGCCTGACGGTCAGGTCATCACCATCGGCAATGAGAGG
TTCCGTTGCCCTGAGACCCTCTTCCAGCCTTCCTTCATAGGTATGGAGTCTGTTGTCATC
CACGAGACCACCTTCAACTCCATCCAGAAGTGCGACATTGATATCCGTAAGGATCTGTAC
G
||
TYPE: EST
STATUS:  New
CONT_NAME: Hu SN
EST#: Ah_SkM_12A08_T3
CITATION:
Analysis of tarantula skeletal muscle protein sequences and identification of transcriptional isoforms
HIQUAL_START: 1
HIQUAL_STOP: 589
SEQ_PRIMER: T3 primer
P_END: 5'
DNA_TYPE: cDNA
LIBRARY: Tarantula skeletal muscle library
PUBLIC: 05/01/2009
SEQUENCE:
AGATAACTAAAGTTTTTGTCCTTTCGTACTGAAAACTTTATAAAGAAGATAGAAACCGAC
CTGGCATTTTCATTGCTATACCACTTGTGCTCTACCGGGCTCCAAAATGGTTGACCAGGC
TGTTCTCGACAAATTGGAAGCTGGTTTCAAAAAGCTTTCTGAAGCAAGCGATTGCAAATC
CCTCTTGAAAAAGTATTTAACCAAGGAAGTCTTTGACAAGCTAAAGGGCAAGAAGACAAG
TTTAGGAGCAACACTTCTGGATGTCATTCAGTCAGGTGTTGAGAACTTAGACAGTGGCGT
CGGTATCTATGCTCCTGATGCAGATTCCTACAATGTCTTCGCCGATCTCTTTAACCCCAT
CATTGACGACTACCACGGTGGTTTCAAGGCCACTGACAAACATCCTCAAACTGACTTTGG
TGACATGAAAACCATTGTCAATGTAGATCCAGCTGGCGAGTTTGTGGTATCCACAAGAGT
ACGATGCGGCCGCAGTCTGAAGGGCTATTCATTCAACCCTTGCCTCACAGAAGCAAACTA
CAAGGAGATGGAAGAAAAAGTGAGCAGCACTCTCGGCGG
||
TYPE: EST
STATUS:  New
CONT_NAME: Hu SN
EST#: Ah_SkM_12A09_T3
CITATION:
Analysis of tarantula skeletal muscle protein sequences and identification of transcriptional isoforms
HIQUAL_START: 1
HIQUAL_STOP: 548
SEQ_PRIMER: T3 primer
P_END: 5'
DNA_TYPE: cDNA
LIBRARY: Tarantula skeletal muscle library
PUBLIC: 05/01/2009
SEQUENCE:
CTGCAGGAATTCGAATTCTAGTCTGGGTTTTTTTTTTTTTTTTTGTTTCTTTTTGCTTTT
TCTCTTCGATTTCTCTCACTCTCTGTTCCTCTTGTTTCCTTTTTAACTCCATGAGACGTT
TCTCTTGTTCAGCTCTAGTTACCTTTCGTCTCGCTTGACGTTCTTTCAGCTTCCTAAGCT
CCTCAAGACCTCCATCATAAAACTGTTTCTTGTCGCCGAATGTTCTCCTGTCAACCCGTC
GCTCAAACTTGCTAGCCACGTGGATTTTAGGCGGGTATTTCCCTCAGCTTCTGCTGGATC
AATGCCTTTCTTGAGTGCCTTCTGCCTATTAATTTGCTTCTGTCTCTCAGTCAACTCCCT
AAGATCGTAGTCCTGTCTCTTCATCTTTTCCTCCAAGTCATATTTCTCGCTCTCAAGCTG
AACAATCTTGTTCCACAATTCCTCGCCAACATCCTTGAGTTTTCCGGAACCAAGGCCTTC
AATGTTCAGAGGTTTCACTCTGTAAGTGAGAGCAATGGCTTTGTCTTCTGCCAGTTGCT
||
TYPE: EST
STATUS:  New
CONT_NAME: Hu SN
EST#: Ah_SkM_12A10_T3
CITATION:
Analysis of tarantula skeletal muscle protein sequences and identification of transcriptional isoforms
HIQUAL_START: 1
HIQUAL_STOP: 463
SEQ_PRIMER: T3 primer
P_END: 5'
DNA_TYPE: cDNA
LIBRARY: Tarantula skeletal muscle library
PUBLIC: 05/01/2009
SEQUENCE:
TTTTTTTTTTTTTTTTTTTTTTTTTTTTTAAATTCTTGGTATATTTATTGGTCGTGCGGC
TGCAGTGGAATTCTACACAATTGGTCCACCTATACAGGAATGTTAGATGGAATTCATGAT
GAACAAATGCCTCCCAAGAGGGAACTAGGTACTTGATAAATATACAATTTTCTGTGCTAA
ACTGATATCAAAATTAAAATATAAAGTTCTTGATTTCATCATACAATACCAAAACCAAAG
CTCCTCCAGTGCCTCTGAAAACGTTTGAAAAGGCTCCCTTGAAAAAGGCTCCACCACCTT
CAGTCTTGTAAATCTTGCTCCAGCAGTTGAGGGTGCTTTTGTACATGATTTCACTCTTGG
CCCTACCACTTTGCATCATCATACGCCTCCTCACTGTGTCAAATGGATAAGAGATGATAC
CAGCAACAGTGGTAACAGTTTGAGCAATGGCCCAT
||
TYPE: EST
STATUS:  New
CONT_NAME: Hu SN
EST#: Ah_SkM_12A11_T3
CITATION:
Analysis of tarantula skeletal muscle protein sequences and identification of transcriptional isoforms
HIQUAL_START: 1
HIQUAL_STOP: 591
SEQ_PRIMER: T3 primer
P_END: 5'
DNA_TYPE: cDNA
LIBRARY: Tarantula skeletal muscle library
PUBLIC: 05/01/2009
SEQUENCE:
GCTGCAGGATTCGAATTCCACCGACAAAACTTCAAGAGCTCGTGCAGTCCCCCAAGCGGA
CAAACTTCGCCTAGTGCTTCTTTCAGTCGCGGTCAAAAGAGAGAAAAAAGAAAGCCACCA
TGCCCTTCAAGCCCGTAGAACAAGCCAAATGTCCGAAATGCGGCAAGTCTGTCTACGCCG
CTGAGGAAATGTTGGCAGCAGGTGCCAAATGGCACAAGACATGCTTTAAATGCGGTCTCT
GCCACAAGAGGTTAGACAGCACAAACGCCACAGAGCACGCAGGCGACCTGTTCTGCAAAC
AATGCTACGGTAGGAAGTTCGGCCCTAAGGGATACGGATTTGGTGGTGGCGCAGGATGCC
TTAGCATGGACAAAGGTGAACAGTTCGGAAACACAGAATGTGCAGGAAACAAGCCAACCT
TGGACCCAACCTATGGTTAAACCATTCAGCCAATACTATGTATAGAACTCTGAGTGATGT
GCTCTCGTATCGTTCCGAAAACATAAAGGAAAATGATTCTGGAAATATCTCAAGAAATTA
AATATTTTTCGTTCCAATTGCAGCTACAGGACCTTTTTTTT
||
TYPE: EST
STATUS:  New
CONT_NAME: Hu SN
EST#: Ah_SkM_12A12_T3
CITATION:
Analysis of tarantula skeletal muscle protein sequences and identification of transcriptional isoforms
HIQUAL_START: 1
HIQUAL_STOP: 468
SEQ_PRIMER: T3 primer
P_END: 5'
DNA_TYPE: cDNA
LIBRARY: Tarantula skeletal muscle library
PUBLIC: 05/01/2009
SEQUENCE:
ATTGCTGACAGGATGCAGAAGGAAATCACTGCTCTCGCTCCCAGCACCATGAAGATCAAG
ATCATCGCTCCCCCTGAGAGGAAGTACTCCGTATGGATCGGTGGCTCCATCTTGGCCTCA
CTGTCCACATTCCAGCAGATGTGGATCTCCAAGCAAGAGTACGATGAGTCTGGACCCAGC
ATTGTACATCGCAAGTGCTTCTAAGCGATTCGTCCTCTTATTGTTTCACAGCTGTTGGTA
TTCCATAGTCTTCAATTCTAAAACTGAACTTTTGGCATACCAAAATCAAACTATTTATTT
ACTTATTTATTTATTTATTGTTTTAATTTCTTTTAAGAATGGCCACAAACAGATGAGAAC
CAACTAAAAGATATACGAAAATTCAATGCGAATTCACTGCCTCATAATCATCTGACCACT
AAATTATTTTATGTAGAAAAATTCCGTCACGATAAATAAA
||
TYPE: EST
STATUS:  New
CONT_NAME: Hu SN
EST#: Ah_SkM_12B01_T3
CITATION:
Analysis of tarantula skeletal muscle protein sequences and identification of transcriptional isoforms
HIQUAL_START: 1
HIQUAL_STOP: 514
SEQ_PRIMER: T3 primer
P_END: 5'
DNA_TYPE: cDNA
LIBRARY: Tarantula skeletal muscle library
PUBLIC: 05/01/2009
SEQUENCE:
ATTGAGATGCTGAACGCCATGAACAGCTTATCTGAGAACCAGTCCCTGGCAGTCATGCCC
CCATGGATCAACATGTGGCTGTTGGCTGCCATGGCTTTGTCCATGACTCTTCACTTTGTA
ATCTTGTACATTGACATTCTGTCTGCTGTCTTCTCTGTCACACCATTGAACACTGAAGAG
TGGTTCGCAGTTATGAAGATATCATTACCAGTCGTCCTACTAGACGAAGTGATGAAGTTC
GTTGCCAGGAAATACATTGATGTTGCTCCACCTCCATCGACAAAGTAATAAGTTGTATTC
ATACACATCACTGCATTCTCTAGCTTCAGTTCACTCATGCCGCAGGTGTCCCAAAAATAT
TCCATAAACATGTTCTGTCGGTCATGTCCACTTGTGTAATACGTCTAGCCTCCATCATGC
ACCAGCAGGCCACAAGACTGTCTTACTCAAACAAGGCCACGCATGCGTGAGTGCCACTAC
TGCCCTGTGACCGTGCACGATGTGC
||
TYPE: EST
STATUS:  New
CONT_NAME: Hu SN
EST#: Ah_SkM_12B02_T3
CITATION:
Analysis of tarantula skeletal muscle protein sequences and identification of transcriptional isoforms
HIQUAL_START: 1
HIQUAL_STOP: 564
SEQ_PRIMER: T3 primer
P_END: 5'
DNA_TYPE: cDNA
LIBRARY: Tarantula skeletal muscle library
PUBLIC: 05/01/2009
SEQUENCE:
GATGATACCAAAACTAAAAATTCAGAGCTCCAAGAAAATGCTTGCCAAGTGAAAATTAAT
GATCCAATACTCACTGAAGGTTATCCAGGGACTGGTGTTGAACAGGATGAAGCCCTTAAC
AACTCTCAGCCAGCAGAAGTTCCTTTTCTTAAAAAGCCAGATGCATCTGAACCATCAACT
CATGCTTCTTCAAAACCTTCACCTCTGCAGTTCTCAAAAATAAATACCACTACTATCAAA
AAATACTCTGTTAAGACTCCTCAAAAGCTAAGTGAGAGGTCTCGGGAAAGGACTGTTCCT
GCTACACGCTTCAGTCGCTTAATATCTTACTCAGGCTTGGCAGCTGGAATCGGTATTGGA
GCACTCGCAGAAATGACAAGGAGAAGTTTAGGCATGAAAACTGATAAGAATTCATCTACG
AATTCACTCCTAGATCAAAATCCTTTTCTGAGTGAAGCCAATGCTAATCGAATTGTTGAT
ACTCTTTGTAAAGTTAGAGGTGCTGCTCTGAAATTAGGACAGATGCTTAGTTTACAAGAT
AATGCTATGATTAA
||
TYPE: EST
STATUS:  New
CONT_NAME: Hu SN
EST#: Ah_SkM_12B03_T3
CITATION:
Analysis of tarantula skeletal muscle protein sequences and identification of transcriptional isoforms
HIQUAL_START: 1
HIQUAL_STOP: 536
SEQ_PRIMER: T3 primer
P_END: 5'
DNA_TYPE: cDNA
LIBRARY: Tarantula skeletal muscle library
PUBLIC: 05/01/2009
SEQUENCE:
TCGATTCCCTTGGCCGTCTATGCACAGAGCAGGAGCTTGATTCCATGGTTGCTGAAGCAC
CCGGCCCCATCAACTTCACCATGTTCCTGACCATCTTCGGTGACAGAATTGCTGGAACCG
ATGAAGAAGATGTGATTGTTAACGCTTTCAACCTGTTTGATGAAGGTGAAGGCAAATGCA
AAGAAGAAACATTGAAACGTTCTCTAACAACATGGGGAGAGAAATTCTCTCAAGATGAGG
TTGAGGAAGCCCTGTCTGAAGCTCCTATTGATGGAAACGGCTTGATTGACATCAAGAAGT
TTGCTCAGATCTTAACTAAGGGTGCAGAAGAAGAGGGAGCTTAAATTACTCGTCATCTAC
GGCATCCATTACCAAGGTTGGAATCTTGTGACCTGCAGGATTCTCTAGAAATCAAAGAAC
TACGCATATTTCATTCTTCCAAGCAAAGACCACTGTAAATAGAAAGGACTACAGTTACTG
TCACCCGTAGCCTCATGTGAACACCTGTCTTTCAAAGGAAGTGTATC
||
TYPE: EST
STATUS:  New
CONT_NAME: Hu SN
EST#: Ah_SkM_12B04_T3
CITATION:
Analysis of tarantula skeletal muscle protein sequences and identification of transcriptional isoforms
HIQUAL_START: 1
HIQUAL_STOP: 540
SEQ_PRIMER: T3 primer
P_END: 5'
DNA_TYPE: cDNA
LIBRARY: Tarantula skeletal muscle library
PUBLIC: 05/01/2009
SEQUENCE:
TGAAAAAATATTTATTTATCGTGACGGAATTTTTCTACATAAAATAATTTAGTGGTCAGA
TGATTATGAGGCAGTGAATTCGCATTGAATTTTCGTATATCTTTTAGTTGGTTCTCATCT
GTTTGTGGCCATTCTTAAAAGAAATTAAAACAATAAATAAATAAATAAGTAAATAAATAG
TTTGATTTTGGTATGCCAAAAGTTCAGTTTTAGAATTGAAGACTATGGAATACCAACAGC
TGTGAAACAATAAGAGGACGAATCGCTTAGAAGCACTTGCGATGTACAATGCTGGGTCCA
GACTCATCGTACTCTTGCTTGGAGATCCACATCTGCTGGAATGTGGACAGTGAGGCCAAG
ATGGAGCCACCGATCCATACGGAGTACTTCCTCTCAGGGGGAGCGATGATCTTGATCTTC
ATGGTGCTGGGAGCGAGAGCAGTGATTTCCTTCTGCATCCTGTCAGCAATACCGGGGTAC
ATGGTGGTGCCACCGGACAGGACAGTGTTGGCGTACAGATCCTTACGGATA
||
TYPE: EST
STATUS:  New
CONT_NAME: Hu SN
EST#: Ah_SkM_12B05_T3
CITATION:
Analysis of tarantula skeletal muscle protein sequences and identification of transcriptional isoforms
HIQUAL_START: 1
HIQUAL_STOP: 505
SEQ_PRIMER: T3 primer
P_END: 5'
DNA_TYPE: cDNA
LIBRARY: Tarantula skeletal muscle library
PUBLIC: 05/01/2009
SEQUENCE:
TTTTTTTTTTTAAAGTTTGAAATAAATAATAATTTTTATTGCTTGTTACATGTAACAATC
AACATTAAAACGAAAACGTCAGCTTCATAAACGGAAGTAGTAATACATCAATGCCAAATA
TTGACAGAATACATAGACGCTGAAGTTTCCATTTAGCTTGTAGCTCTTCATAATTATTTG
TAGCTTTTCGCCTAAAAAGCTCACAGGAATTGAATGTACTGATTACTATTATTTGTAAGT
TCGTGACTATTCTTGCCAGCAGCGAAATCAAGTTTCCTTCTCTCCTGAATTTGGATGCAC
TATCTTTGGAATTTCTTCTTTGGTTTTGATGACGTCGAAGGTCACCCGCTGAATTTATTG
TCGGAAAAACCTACAATTCTTTCGATGTAAGAATATTTATATGACGATATACACAGATAT
GAAGACAATGGCACAAATCTTTTTATTCTTCTCCTTTCTTGGCTGCTTCCTTGACTCCCG
CGGCCCATTCGGGTTT
||
TYPE: EST
STATUS:  New
CONT_NAME: Hu SN
EST#: Ah_SkM_12B06_T3
CITATION:
Analysis of tarantula skeletal muscle protein sequences and identification of transcriptional isoforms
HIQUAL_START: 1
HIQUAL_STOP: 612
SEQ_PRIMER: T3 primer
P_END: 5'
DNA_TYPE: cDNA
LIBRARY: Tarantula skeletal muscle library
PUBLIC: 05/01/2009
SEQUENCE:
CTGCAGGATTCGAATTACTGGAGTCTCATCCCGCGTGGTCAGTGCACATACCCAGTGCCC
CGCATTCTCCTTGGGTGTAGACCTACCTTGTCTATAGTGTGTGATCATGGCTGAAGTTGA
AGAAGTTAAGAAAACGGTGAAGAAGACCACCAAGAAGAAGACAAGGGTGCAGGTGGAAGT
GGAAACGGAGGAAAGTAAACACCCGGATGGGCCACAGCAGGATCAAAAGAATGAGCTCAT
CTTCTCAGGAGAGTACACAAAAGCCATGTCTAAGGACTGGCACTCGGGACATTTCTGCTG
CTGGCAGTGTGACGAATCCTTGACAGGACAACGTTATGTTCTGAGAGATGAACATCCATA
CTGCGTGCGCTGTTATGAGCAAGTGTTTGCCAATTCATGCGAGGAATGTGGCAAGCTTAT
AGGTATCGATTCTAAGGACCTGTCTTACAAGGAGAAACATTGGCACGAAGCTTGCTTCCT
CTGCAACAAATGCAGAGTGTCTTTAGTTGACAAACCATTTGGCTCTAAAGCAGAGAAAGT
GTACTGTGCTAACTGCTACGATGCTTCTTTTGCCACACGCTGCGATGGCTGTGGTGAAGT
G
||
TYPE: EST
STATUS:  New
CONT_NAME: Hu SN
EST#: Ah_SkM_12B07_T3
CITATION:
Analysis of tarantula skeletal muscle protein sequences and identification of transcriptional isoforms
HIQUAL_START: 1
HIQUAL_STOP: 483
SEQ_PRIMER: T3 primer
P_END: 5'
DNA_TYPE: cDNA
LIBRARY: Tarantula skeletal muscle library
PUBLIC: 05/01/2009
SEQUENCE:
AAATGTGCCGCATGAAAATTTTGTCGATGGTACATATTGTTATATGAATTACAAAAAAAG
TGCCTTTGTGAGGATTTATTCTTTAAACATCAGTTACAAAATATTCTGTTGCGTAGGATG
CTGGAGGCTGAAACGAGTGTTGGTGTCAATCCCAAAGCCGATTCCAATTGTCCCTTTTCT
CCAGGTTCACTCTTTAACCCAGAAAAGCTTCATCATACTGTTGCATATTATGTGTACTGG
CGGGACGTGAAAAAAACAGGAGTTGTGTTTGGATCATCCCTTGTGCTGTTACTATCCCTA
ACCTACTTCTCACTGATCAGCGTTATAGCGTATGTAGCCTTGGCTCTCTTGATTGTAACT
ATTACCTTCAGAATCTACAAGAATGTTATTCAAGCTGTACAGAAGTCCAATGAAGGCCAT
CCTTTCAAGGAGTATCTTGAAATGGATATCAGCATCTCTCCTGAAACAATAAAAG
||
TYPE: EST
STATUS:  New
CONT_NAME: Hu SN
EST#: Ah_SkM_12B08_T3
CITATION:
Analysis of tarantula skeletal muscle protein sequences and identification of transcriptional isoforms
HIQUAL_START: 1
HIQUAL_STOP: 555
SEQ_PRIMER: T3 primer
P_END: 5'
DNA_TYPE: cDNA
LIBRARY: Tarantula skeletal muscle library
PUBLIC: 05/01/2009
SEQUENCE:
TTTTTTTTCTATGATGTATTTTGTAATGGGGGATCCGCCATCACTTGCAGGTTTTTCCCA
TTTCAAGTCCACACTAACATTGTCCCAGTCAGCAAATTCTGGAACTCCAGGTTTACCAGG
CTCATCGAATGGATTCTTGGCGATTATAGGTCGTGAAGTTTCTAGCGGTTCCGATTCGCC
TTCATCATTAATGGCTGCCACTCGAAATAGGTATTCTTTGCCTGGTGTGAGACCGGTAAC
TTCCATTTCCGGTTTATCGCCACTAACTTTACCCACTCGTGTCCACCGTCCTGTTTCTTT
ATCGAATTTTTCTACTTCGTACTGTTGAACTGGTGACCCGCCGTCATCTTTAGGCTTGTT
CCATTTAAGTTTACATCCTTCTTTATGGACATCGCTAACTTCTAGAGGGCCTTCAGGTTT
CGAAGGTTTACCTAAGATTGTTACGTCAACACTCGCCATGTCCTTTCCAGAGGCGTTTGT
GGCGATAAGGGTGTATTTCCCGGAATGTTTCCTCTTAGCTTTTGTGATGGAAAAATCAGT
GTGGT
||
TYPE: EST
STATUS:  New
CONT_NAME: Hu SN
EST#: Ah_SkM_12B09_T3
CITATION:
Analysis of tarantula skeletal muscle protein sequences and identification of transcriptional isoforms
HIQUAL_START: 1
HIQUAL_STOP: 535
SEQ_PRIMER: T3 primer
P_END: 5'
DNA_TYPE: cDNA
LIBRARY: Tarantula skeletal muscle library
PUBLIC: 05/01/2009
SEQUENCE:
ATCGTACCACCGACAAAACTTCAAGAGCTCGTGCAGTCCCCCAAGCGGACAAACTTCGCC
TAGTGTTTCTTTCAGTCGCGGTCAAAAGAGAGAAAAAAGAAAGCCACCATGCCCTTCAAG
CCCGTAGAACAAGCCAAATGTCCGAAATGCGGCAAGTCTGTCTACGCCGCTGAGGAAATG
TTGGCAGCAGGTGCCAAATGGCACAAGACATGCTTTAAATGCGGTCTCTGCCACAAGAGG
TTAGACAGCACAAACGCCACAGAGCACGCAGGCGACCTGTTCTGCAAACAATGCTACGGT
AGGAAGTTCGGCCCTAAGGGATACGGATTTGGTGGTGGCGCAGGATGCCTTAGCATGGAC
AAAGGTGAACAGTTCGGAAACACAGAATGTGCAGGAAACAAGCCAACCTTGGACCCAACC
TATGGTTAAACCATTCAGCCAATACTATGTATAGAACTCTGAGTGATGTGCTCTCGTATC
GTTCCGAAAACATAAAGGAAAATGATTCTGGAAATATCTCAAGAAA
||
TYPE: EST
STATUS:  New
CONT_NAME: Hu SN
EST#: Ah_SkM_12B10_T3
CITATION:
Analysis of tarantula skeletal muscle protein sequences and identification of transcriptional isoforms
HIQUAL_START: 1
HIQUAL_STOP: 522
SEQ_PRIMER: T3 primer
P_END: 5'
DNA_TYPE: cDNA
LIBRARY: Tarantula skeletal muscle library
PUBLIC: 05/01/2009
SEQUENCE:
TTTTTTTTTTTTTTTTTTGAGAACAATGATTCAAAAAAAACTTTATTTCGTGAATAAGGG
TTGAAGTGATGTACAATTATCGGCCATGTGGATAATAAGAAAAAGTGATTGACGAAATAC
TGACTACTTAGTGATGAACTGTCGAAGTAAAAATTATCACACTAAGGAAAAATGCCCTTG
TGGTTGTTTTATATGCACAGACATTTTCTTTCTTTTGTTTTTTTCAGGAAACAGAGAAGT
GAAAGTAGAAATTCAGTCACAGAAGTTGACTACAAAAATAGTACATTTTTGGATGAATTT
GAGACTTGTCAAATTGTAGAAATTTCTGCTTAAGCAGCTGCCTTCTCCATTTTGATCATC
TCCAGGATGCCGTCCTGCATCTCCTTTACGGCCTCATACTCAGTGAGACCCATCCTCCTC
TTGTTGGAGATGTCATAAACTCCTCCCTCGCTCTCTGTGTGCTCACCACGTGTGCCACGG
ACTTGCAAGTTGAATTTGGCAGCAATATCTTCA
||
TYPE: EST
STATUS:  New
CONT_NAME: Hu SN
EST#: Ah_SkM_12B11_T3
CITATION:
Analysis of tarantula skeletal muscle protein sequences and identification of transcriptional isoforms
HIQUAL_START: 1
HIQUAL_STOP: 594
SEQ_PRIMER: T3 primer
P_END: 5'
DNA_TYPE: cDNA
LIBRARY: Tarantula skeletal muscle library
PUBLIC: 05/01/2009
SEQUENCE:
ACCTTGTTGCTGTATCAGAGGAACTGGCCCAGTTATATCATCACGTTTGTATGGTTAATG
GAGAGACACCTAGCAGAGTCATGTTGGACCATGTTAAAGGCAAAAACGAAGGTTCTGATT
CAAAACAACCCATTTCACCTGATGCATTTATAGACAAGAATGAGGCGGAGCAGATTAGTC
AGAATCAGAATAGTACTTCCAAGTTTGATTCTTTGAAAGACAAACTAAAAACTGATATTT
CTCTTAAAGTTTTACTAATGGAAGATCGCAAACCTGACAGACAGACCGATTCTGGGATAG
GTAATAGACTCTTAGATACTATACGTGACCAAATAACACATCTGAAGAAAGCTGTTGAGA
ATACCATTGAACTTAGTCGGCAGAAGAATCTCCACTCCAATGGACAGGATAGCTCTTCGC
TTGCTGAACTAGAAGATCTCCAAGAACAAGTTATCAAATTAAAATCCTTGCTATCAACAA
AGAGGGAGCAGATCGCCACTCTCCGCACTGTTCTGAAGGCCAACAAGCAAACTGCTGAAG
TTGCACTAACAAATCTCAAGAGCAAGTATGAAAACGAAAAGGCT
||
TYPE: EST
STATUS:  New
CONT_NAME: Hu SN
EST#: Ah_SkM_12B12_T3
CITATION:
Analysis of tarantula skeletal muscle protein sequences and identification of transcriptional isoforms
HIQUAL_START: 1
HIQUAL_STOP: 592
SEQ_PRIMER: T3 primer
P_END: 5'
DNA_TYPE: cDNA
LIBRARY: Tarantula skeletal muscle library
PUBLIC: 05/01/2009
SEQUENCE:
TTTTCATTGCTATACCACTTGTGCTCTACCGGGCTCCAAAATGGTTGACCAGGCTGTTCT
CGACAAATTGGAAGCTGGTTTCAAAAAGCTTTCTGAAGCAAGCGATTGCAAATCCCTCTT
GAAAAAGTATTTAACCAAGGAAGTCTTTGACAAGCTAAAGGGCAAGAAGACAAGTTTAGG
AGCAACACTTCTGGATGTCATTCAGTCAGGTGTTGAGAACTTAGACAGTGGCGTCGGTAT
CTATGCTCCTGATGCAGATTCCTACAATGTCTTCGCCGATCTCTTTAACCCCATCATTGA
CGACTACCACGGTGGTTTCAAGGCCACTGACAAACATCCTCAAACTGACTTTGGTGACAT
GAAAACCATTGTCAATGTAGATCCAGCTGGCGAGTTTGTGGTATCCACAAGAGTACGATG
CGGCCGCAGTCTGAAGGGCTATTCATTCAACCCTTGCCTCACAGAAGCAAACTACAAGGA
GATGGAAGAAAAAGTGAGCAGCACTCTCGGCGGCATGGAAGGAGAACTGAAGGGCACCTA
CTACCCACTCACAGGCATGGACAAAGCCACACAACAGAAACT
||
TYPE: EST
STATUS:  New
CONT_NAME: Hu SN
EST#: Ah_SkM_12C01_T3
CITATION:
Analysis of tarantula skeletal muscle protein sequences and identification of transcriptional isoforms
HIQUAL_START: 1
HIQUAL_STOP: 548
SEQ_PRIMER: T3 primer
P_END: 5'
DNA_TYPE: cDNA
LIBRARY: Tarantula skeletal muscle library
PUBLIC: 05/01/2009
SEQUENCE:
TTCACTGTATTCTTTAGTGACAGTCGCGAAGTCACTAAAGTTGCCAGTGAAGAATGTTCA
CTTTGGACTGAAAGTTTGCAGTGTCTGTCTCTTAATTTAATAGTTTACTTGAAAAGTAAC
AGACATCATGTTTTAAACCAATCAGTTTCATCTTTGAAACATGGAACAAATGGTATTAAA
ATCAGAAATAATTTATAGGACCTCATTGCCAACATGTATGGGGATTATGAAGCAAAACAA
CGTTATTGATTGAAAAGAATAATTTATCACACGTACAAACTTGCCATTTCTTTTGCAACG
AGCTCTTTCATATATATTTTTTTTCTTTTTAATCTTTGTACTTGCTCTGCCATCTTCCTA
TGCTGTAAATAAGCTTATGTTAACAAACTTGTGACAGCTTTCACTAATTTGTAACAGAAT
TTTCTAGTCATGTATATGAATTCAGTGTTCATGTGTACATGTGTGTAACAATTACCAAAA
AAAAATCATTCACAGAATGCATATGCGATAAACAATTTCTTTCCACTGTTACTTTTCCC
||
TYPE: EST
STATUS:  New
CONT_NAME: Hu SN
EST#: Ah_SkM_12C02_T3
CITATION:
Analysis of tarantula skeletal muscle protein sequences and identification of transcriptional isoforms
HIQUAL_START: 1
HIQUAL_STOP: 584
SEQ_PRIMER: T3 primer
P_END: 5'
DNA_TYPE: cDNA
LIBRARY: Tarantula skeletal muscle library
PUBLIC: 05/01/2009
SEQUENCE:
GCTCTACCGGGCTCCAAAATGGTTGACCAGGCTGTTCTCGACAAATTGGAAGCTGGTTTC
AAAAAGCTTTCTGAAGCAAGCGATTGCAAATCCCTCTTGAAAAAGTATTTAACCAAGGAA
GTCTTTGACAAGCTAAAGGGCAAGAAGACAAGTTTAGGAGCAACACTTCTGGATGTCATT
CAGTCAGGTGTTGAGAACTTAGACAGTGGCGTCGGTATCTATGCTCCTGATGCAGATTCC
TACAATGTCTTCGCCGATCTCTTTAACCCCATCATTGACGACTACCACGGTGGTTTCAAG
GCCACTGACAAACATCCTCAAACTGACTTTGGTGACATGAAAACCATTGTCAATGTAGAT
CCAGCTGGCGAGTTTGTGGTATCCACAAGAGTACGATGCGGCCGCAGTCTGAAGGGCTAT
TCATTCAACCCTTGCCTCACAGAAGCAAACTACAAGGAGATGGAAGAAAAAGTGAGCAGC
ACTCTCGGCGGCATGGAAGGAGAACTGAAGGGCACCTACTACCCACTCACAGGCATGGAC
AAAGCCACACAACAGAAACTCATTGACGATCACT
||
TYPE: EST
STATUS:  New
CONT_NAME: Hu SN
EST#: Ah_SkM_12C03_T3
CITATION:
Analysis of tarantula skeletal muscle protein sequences and identification of transcriptional isoforms
HIQUAL_START: 1
HIQUAL_STOP: 563
SEQ_PRIMER: T3 primer
P_END: 5'
DNA_TYPE: cDNA
LIBRARY: Tarantula skeletal muscle library
PUBLIC: 05/01/2009
SEQUENCE:
TCAAAAAAAACTTTATTTCGTGAATAAGGGTTGAAGTGATGTACAATTATCGGCCATGTG
GATAATAAGAAAAAGTGATTGACGAAATACTGACTACTTAGTGATGAACTGTCGAAGTAA
AAATTATCACACTAAGGAAAAATGCCCTTGTGGTTGTTTTATATGCACAGACATTTTCTT
TCTTTTGTTTTTTTCAGGAAACAGAGAAGTGAAAGTAGAAATTCAGTCACAGAAGTTGAC
TACAAAAATAGTACATTTTTGGATGAATTTGAGACTTGTCAAATTGTAGAAATTTCTGCT
TAAGCAGCTGCCTTCTCCATTTTGATCATCTCCAGGATGCCGTCCTGCATCTCCTTTACG
GCCTCATACTCAGTGAGACCCATCCTCCTCTTGTTGGAGATGTCATAAACTCCTCCCTCG
CTCTCTGTGTGCTCACCACGTGTGCCACGGACTTGCAAGTTGAATTTGGCAGCAATATCT
TCAAGAACCTTCTTGTCCTTTGCCAGTTTGGGCAGAGCAATGTGGACAGAAGCACGGATG
GTTGTGCCCAAGT
||
TYPE: EST
STATUS:  New
CONT_NAME: Hu SN
EST#: Ah_SkM_12C05_T3
CITATION:
Analysis of tarantula skeletal muscle protein sequences and identification of transcriptional isoforms
HIQUAL_START: 1
HIQUAL_STOP: 513
SEQ_PRIMER: T3 primer
P_END: 5'
DNA_TYPE: cDNA
LIBRARY: Tarantula skeletal muscle library
PUBLIC: 05/01/2009
SEQUENCE:
TTTTTTTTTTTTTTTGTTTGCCGTTTTTTTTTTAAAGAAATATGAGGAAGACACGACTAC
TCAGTTCTACACTCGAAACCCGCAAAATTCAGATCCTTTTTCCAAAAATTAGTCGTTTAT
TCTTCCTCTTCTTCCTCTTCATCCTCCTCCCTTCCTCTTCTTCTTCTTCTTCTTCCTCCT
GAGGTGGAGGAGGTGAAGGAGCTCTGGGAGCGGGCTCGGGCTCTGCTGGTGCTCCGAAGG
ATGGTGGTTCTAAATCAAGAAGGTCATCATCTTCATCGTACGTCCTTGCCTCAATAACTT
CTTTGACTTTCGGAGCAGTGGGATCCCATTTGGGTAGCTGTTTAGGACCTCTTTCCTTAA
ACGAGGTCATTCTGTCTTTCCAGCATTTCTCCAATTTAGCTTTAATGTCCTCCTCAAGAC
CTCCATCATAAAACTGTTTCTTGTCGCCGAATGTTCTCCTGTCAACCCGTCGCTCAAACT
TGCTAGCCACGTGGATTTTAGGCG
||
TYPE: EST
STATUS:  New
CONT_NAME: Hu SN
EST#: Ah_SkM_12C06_T3
CITATION:
Analysis of tarantula skeletal muscle protein sequences and identification of transcriptional isoforms
HIQUAL_START: 1
HIQUAL_STOP: 564
SEQ_PRIMER: T3 primer
P_END: 5'
DNA_TYPE: cDNA
LIBRARY: Tarantula skeletal muscle library
PUBLIC: 05/01/2009
SEQUENCE:
GGGTATAATGCTTGGGACTACTACAACAGAATTCCAGAGCTGAAGCAGGCCGTTGATCAG
ATTAGTGGAGGATTTTTCAATTCAAGCGAACCAGGGGCCTTCAGAGATTTGACAGATATT
TTACTTAATCATGACAGATTTTTCCTGTTAGCTGATTACGAGTCCTACATTAAGTGCCAG
GAGAAAGTCAGTGACATGTTCACTAATGTTGAGGAATGGACCAAAATGGCTATTATGAAT
ATTGCCTCCTCTGGAAAATTCTCAAGTGATCGCACCATTGCTGAATATGCAAGACAAATT
TGGGGAGTTGAGCCCAATTATGAGAAACTACCAGATCCTCATGAACCAAGGGATGAAGAG
AAAAAATGATCATGCTCTGTCCTTGATATCGGTGTATCATGTTTGCCATACAATTTCTAC
GAACTCTTATCCTATGCCATGTATCATAAATGGTTTGTTAAATACACATCGTTGTTGAAC
AAAGTATTTTTTTGGATTTGTTTTGTTTTCTCCTACTTTTCTGGTGTGCTGTAATTATAC
TGTCAATTCATTAT
||
TYPE: EST
STATUS:  New
CONT_NAME: Hu SN
EST#: Ah_SkM_12C07_T3
CITATION:
Analysis of tarantula skeletal muscle protein sequences and identification of transcriptional isoforms
HIQUAL_START: 1
HIQUAL_STOP: 296
SEQ_PRIMER: T3 primer
P_END: 5'
DNA_TYPE: cDNA
LIBRARY: Tarantula skeletal muscle library
PUBLIC: 05/01/2009
SEQUENCE:
TCATCAGGCATCTTATTGACTGAACCATTTCTTTATTTCATGACGAAAATTTCAAAATTT
CGACAGGAATTTGTAAACATTCTTAGAACTTGAACAAACCAAAAACTGTTATTAATCCAT
TTTCAGTTGAAAATAAATTAAGCATCTAAAATAAAATTAAATAAAGTGAAATATACATTA
TAATCGGAACTTAGAATTCCAACTGTTTTATAGTATCACATTTGAGCTGTGAGAAATCTG
GAAAATGGATGATTAAAAAAAAAAAAAAAAAAACGAGCTGAAGGCTCTTGA
||
TYPE: EST
STATUS:  New
CONT_NAME: Hu SN
EST#: Ah_SkM_12C09_T3
CITATION:
Analysis of tarantula skeletal muscle protein sequences and identification of transcriptional isoforms
HIQUAL_START: 1
HIQUAL_STOP: 666
SEQ_PRIMER: T3 primer
P_END: 5'
DNA_TYPE: cDNA
LIBRARY: Tarantula skeletal muscle library
PUBLIC: 05/01/2009
SEQUENCE:
CTGCAGGAATTCGAATTCCATTCCATCGTGATCTATTCCGGATCTCTTCGTGCGTTCCCA
GGAAAAAACCGTAACAGTCCAGAATGTGTGACGACGACATTGCCGCACTTGTTGTTGACA
ATGGCTCTGGCATGTGCAAGGCCGGGTTCGCCGGAGATGACGCTCCCAGGGCTGTCTTCC
CCTCCATCGTCGGCCGTCCCAGGCATCAGGGTGTCATGGTGGGTATGGGTCAAAAGGACA
GCTACGTAGGTGATGAGGCCCAGAGCAAGAGAGGTATCCTCTCCCTGAAGTACCCCATCG
AGCACGGCATCATCACTAACTGGGACGACATGGAGAAGATCTGGCATCACACCTTCTACA
ACGAGCTCCGAGTTGCCCCCGAGGAGCACCCCATCCTTCTCACCGAAGCTCCCCTTAACC
CCAAGGCTAACAGGGAAAAGATGACCCAGATCATGTTTGAGACCTTCAACGCCCCCGCCA
TGTACGTTGCCATCCAGGCCGTACTGTCCCTGTACGCTTCCGGTAGGACCACCGGTATTG
TGCTCGACTCCGGTGATGGTGTTTCCCACACTGTACCCATCTATGAAGGTTACGCTCTTC
CCCATGCCATTCTCCGTCTGGACTTGGCTGGCCGTGATCTGACTGACTACCTCAT
||
TYPE: EST
STATUS:  New
CONT_NAME: Hu SN
EST#: Ah_SkM_12C10_T3
CITATION:
Analysis of tarantula skeletal muscle protein sequences and identification of transcriptional isoforms
HIQUAL_START: 1
HIQUAL_STOP: 555
SEQ_PRIMER: T3 primer
P_END: 5'
DNA_TYPE: cDNA
LIBRARY: Tarantula skeletal muscle library
PUBLIC: 05/01/2009
SEQUENCE:
ATCATCCGTCTCTTCGCTCTCTTCTCCAGAACCCAGAGGGTTTAGGCCAAATTCGGTGAA
TCATGGCGGATGACGCGAAACAGAAGGCTCTTGATGAGAAAGAGCGTAAGAAAGCCGAGG
TCAGAGCACGGCTGGAAGCCGCTGCTGCTGGCAAGAAGGCGAAGAAGGGTTTCATGACCC
CCGCCCGTAAGAAGAAGTTGAGGACCTTGCTGAGGAAAAAGGCCGCTGAAGAATTGAAGC
GAGAACAAGAGAGGAAAGCAGAAGAGAGGAAGAAAACTATTGCAAGTAGGTGCGGACCTC
AGAAGAATCTCGATGGAATTAATGAAGCTGAATTAATAAATATCTGCAAAGAATACCATG
ATCGCATAGCTGAACTGGAAGGTCAGAAGTACGACATGGAATTCCAGGCTAGACACAAAG
AATACAAGATCAATGAGCTGAACATCCAAGTCAGTGATCTCCGGGGAAAATTCGTCAAAC
CTGTACTGAAGAAGGTATCCAGATTCGAATACGGCAAATTTGAGAAACTCATGCGAGCAG
CCAAG
||
TYPE: EST
STATUS:  New
CONT_NAME: Hu SN
EST#: Ah_SkM_12C11_T3
CITATION:
Analysis of tarantula skeletal muscle protein sequences and identification of transcriptional isoforms
HIQUAL_START: 1
HIQUAL_STOP: 563
SEQ_PRIMER: T3 primer
P_END: 5'
DNA_TYPE: cDNA
LIBRARY: Tarantula skeletal muscle library
PUBLIC: 05/01/2009
SEQUENCE:
TTGCGGTTTAGGTCGGTTTTGTGTTCTAAAGACAGGAATAATGGGTGACGAGGAGAAGAA
AGAGAAGAAGAAGAAGAGCAAGAAGAAGTCTGAGGAAGAGGGTGGAGATGCCGCCCCTGC
ACCTCCCCCACCTAAGCCCCCGTCCCAGAAAAGGAGAGCACAAAGATCAGGCAGTAATGT
CTTTGCCATGTTCACTCAGCACCAGGTCCAGGAGTTCAAAGAAGCTTTCCAACTTATTGA
CCAGGACAAGGATGGTTTCATCTCCAAAAATGACATCAGAGCTACATTCGATTCCCTTGG
CCGTCTATGCACAGAGCAGGAGCTTGATTCCATGGTTGCTGAAGCACCCGGCCCCATCAA
CTTCACCATGTTCCTGACCATCTTCGGTGACAGAATTGCTGGAACCGATGAAGAAGATGT
GATTGTTAACGCTTTCAACCTGTTTGATGAAGGTGAAGGCAAATGCAAAGAAGAAACATT
GAAACGTTCTCTAACAACATGGGGAGAGAAATTCTCTCAAGATGAGGTTGAGGAAGCCCT
GTCTGAAGCTCCT
||
TYPE: EST
STATUS:  New
CONT_NAME: Hu SN
EST#: Ah_SkM_12C12_T3
CITATION:
Analysis of tarantula skeletal muscle protein sequences and identification of transcriptional isoforms
HIQUAL_START: 1
HIQUAL_STOP: 547
SEQ_PRIMER: T3 primer
P_END: 5'
DNA_TYPE: cDNA
LIBRARY: Tarantula skeletal muscle library
PUBLIC: 05/01/2009
SEQUENCE:
CGTAGCACAGCTTTTCCTTGATGTCACGAACGATTTCTCGCTCAGCTGTGGTACGTCGCC
CTGGACTTTGAGCAGGAGATGGCCACTGCCGCTTCCTCCTCCACAGTAGAGAAGTCCTAC
GAGTTGCCTGACGGTCAGGTCATCACCATCGGCAATGAGAGGTTCCGTTGCCCTGAGACC
CTCTTCCAGCCTTCCTTCATAGGTATGGAGTCTGTTGGCATCCACGAGACCACCTTCAAC
TCCATCCAGAAGTGCGACATTGATATCCGTAAGGATCTGTACGCCAACACTGTCCTGTCC
GGTGGCACCACCATGTACCCCGGTATTGCTGACAGGATGCAGAAGGAAATCACTGCTCTC
GCTCCCAGCACCATGAAGATCAAGATCATCGCTCCCCCTGAGAGGAAGTACTCCGTATGG
ATCGGTGGCTCCATCTTGGCCTCACTGTCCACATTCCAGCAGATGTGGATCTCCAAGCAA
GAGTACGATGAGTCTGGACCCAGCATTGTACATCGCAAGTGCTTCTAAACATCTGCTA
||
TYPE: EST
STATUS:  New
CONT_NAME: Hu SN
EST#: Ah_SkM_12D01_T3
CITATION:
Analysis of tarantula skeletal muscle protein sequences and identification of transcriptional isoforms
HIQUAL_START: 1
HIQUAL_STOP: 471
SEQ_PRIMER: T3 primer
P_END: 5'
DNA_TYPE: cDNA
LIBRARY: Tarantula skeletal muscle library
PUBLIC: 05/01/2009
SEQUENCE:
GGTTGCCTTCCTTGTCATATTGGCTACCTTGGTCATCAAATCCGTGGCTGATTTCATGTC
CAATAACACTACCAATAGCACCGTAATTGAGAGCCAGTGATCTGCCATACTTGTAACCTG
GTAAGTCCAATATTCCAGCAGGGAATGTTATGGTGTTAGCACTTGGTTTATAAAATGCAT
TGACTACGGAAGGAGGCGTGACCCACTCTGTGTCTTTTTGTGTCGGTTGGTTCCATTTTT
TTAAACCAAGTCCAGTTGTGAACTTCATTACTTCTTCCACGGATGCAAAATATTCTTTCT
CCTTTAAATTCGGAACAGATCTGTAATAGTTATTGAGTTCTCGATCATTTTTGATCCAAT
CAGGGTAGGCTACCATCTTTGTCATGGACCTAAGCTTCTCCAAAGCTCTATTTTTTGTGT
TAGGGTCCATCCACGTATTGTGGTTTAAAAAAAAAAAAAAAAA
||
TYPE: EST
STATUS:  New
CONT_NAME: Hu SN
EST#: Ah_SkM_12D02_T3
CITATION:
Analysis of tarantula skeletal muscle protein sequences and identification of transcriptional isoforms
HIQUAL_START: 1
HIQUAL_STOP: 122
SEQ_PRIMER: T3 primer
P_END: 5'
DNA_TYPE: cDNA
LIBRARY: Tarantula skeletal muscle library
PUBLIC: 05/01/2009
SEQUENCE:
ATGAGGCCGTAAAGGAGATGCAGGACGGCATCCATGAAGATGATCAAAATGGAGAAGGCA
GCTGCTTAAGCAGAAATTTCTACAATTTGACAAGTCTCAAATTCATCCAAAAATGTACTA
||
TYPE: EST
STATUS:  New
CONT_NAME: Hu SN
EST#: Ah_SkM_12D03_T3
CITATION:
Analysis of tarantula skeletal muscle protein sequences and identification of transcriptional isoforms
HIQUAL_START: 1
HIQUAL_STOP: 536
SEQ_PRIMER: T3 primer
P_END: 5'
DNA_TYPE: cDNA
LIBRARY: Tarantula skeletal muscle library
PUBLIC: 05/01/2009
SEQUENCE:
ACCACTTGTGCTCTACCGGGCTCCAAAATGGTTGACCAGGCTGTTCTCGACAAATTGGAA
GCTGGTTTCAAAAAGCTTTCTGAAGCAAGCGATTGCAAATCCCTCTTGAAAAAGTATTTA
ACCAAGGAAGTCTTTGACAAGCTAAAGGGCAAGAAGACAAGTTTAGGAGCAACACTTCTG
GATGTCATTCAGTCAGGTGTTGAGAACTTAGACAGTGGCGTCGGTATCTATGCTCCTGAT
GCAGATTCCTACAATGTCTTCGCCGATCTCTTTAACCCCATCATTGACGACTACCACGGT
GGTTTCAAGGCCACTGACAAACATCCTCAAACTGACTTTGGTGACATGAAAACCATTGTC
AATGTAGATCCAGCTGGCGAGTTTGTGGTATCCACAAGAGTACGATGCGGCCGCAGTCTG
AAGGGCTATTCATTCAACCCTTGCCTCACAGAAGCAAACTACAAGGAGATGGAAGAAAAA
GTGAGCAGCACTCTCGGCGGCATGGAAGGAGAACTGAAGGGCACCTA
||
TYPE: EST
STATUS:  New
CONT_NAME: Hu SN
EST#: Ah_SkM_12D05_T3
CITATION:
Analysis of tarantula skeletal muscle protein sequences and identification of transcriptional isoforms
HIQUAL_START: 1
HIQUAL_STOP: 476
SEQ_PRIMER: T3 primer
P_END: 5'
DNA_TYPE: cDNA
LIBRARY: Tarantula skeletal muscle library
PUBLIC: 05/01/2009
SEQUENCE:
ACCAGCGTCTGGTCAACGCAGTGAACATAATTGAGTCAAAATTACCATTCTCCCGAGATG
ACAGACTTGGTTTCTTAACCTTCTGCCCCACTAACTTGGGCACAACCATCCGTGCTTCTG
TCCACATTGCTCTGCCCAAACTGGCAAAGGACAAGAAGGTTCTTGAAGATATTGCTGCCA
AATTCAACTTGCAAGTCCGTGGCACACGTGGTGAGCACACAGAGAGCGAGGGAGGAGTTT
ATGACATCTCCAACAAGAGGAGGATGGGTCTCACTGAGTATGAGGCCGTAAAGGAGATGC
AGGACGGCATCCTGGAGATGATCAAAATGGAGAAGGCAGCTGCTTAAGCAGAAATTTCTA
CAATTTGACAAGTCTCAAATTCATCCAAAAATGTACTATTTTTGTAGTCAACTTCTGTGA
CTGAATTTCTACTTTCACTTCTCTGTTTCCTGAAAAAAAAAAAAAAAA
||
TYPE: EST
STATUS:  New
CONT_NAME: Hu SN
EST#: Ah_SkM_12D06_T3
CITATION:
Analysis of tarantula skeletal muscle protein sequences and identification of transcriptional isoforms
HIQUAL_START: 1
HIQUAL_STOP: 476
SEQ_PRIMER: T3 primer
P_END: 5'
DNA_TYPE: cDNA
LIBRARY: Tarantula skeletal muscle library
PUBLIC: 05/01/2009
SEQUENCE:
TTTTTTTTTTTTAAAGATTTTACAATATGCTTCTTATAAATAAGAGAATAAGTTAAGGGA
AAACACCCTCGGTGCAGATTCGGACTGCCCTTAATTTTTGTTTTTTACTTTCCTTGTGTG
TCTTCGTTCCGCAGAAATGATTGACAAAACAGTACAAACAGAAAAGTAAAATGCACAAAA
TGAATACATGCGATTACAGCTGACAGCAAGTAATTTTTTTTTTTTTCGAGGAAGCGAAGT
TCAAAGGACATCACGATTTCTACTTTTTTTTTTCTTCTTTATGTAAAATGATCACAAGTT
CGTATTTTGCGCTTTTTTATGCACAGTTTCGACTTTTAGCGTGATTTAATGTTCGTTGTG
GTCAGGTGTTCTGCCGCTTGTTCGTCTGAGGATCACGGGTTAATTGAATCTAATGTTTCC
TGCAGTCCTCCTTCTATATTGATAGGGTGGGGCACACAGTGAATGGGT
||
TYPE: EST
STATUS:  New
CONT_NAME: Hu SN
EST#: Ah_SkM_12D07_T3
CITATION:
Analysis of tarantula skeletal muscle protein sequences and identification of transcriptional isoforms
HIQUAL_START: 1
HIQUAL_STOP: 528
SEQ_PRIMER: T3 primer
P_END: 5'
DNA_TYPE: cDNA
LIBRARY: Tarantula skeletal muscle library
PUBLIC: 05/01/2009
SEQUENCE:
GTTAGCCATCGAGCAGCACAGGGCACCCGCTGGATCCTTGCTGACTGGCACTTCTTTCCT
CTCCATTTAATCCGTTTTTAATTTCATTCATATTATCAGGTGAAAATTAATAAGCCGCCA
AGATGTCTGCGGATGTGACATCCTTTTTGAAGGATTTTTTGGCTGGAGGTATTGCAGCTG
CAATTTCCAAGACTGCTGTGGCCCCCATCGAGAGAGTCAAGCTCCTTTTACAAGTGCAGC
ACGTTTCGAAACAAATCACCAAGGAGGCCCAGTACAAAGGAATCTTTGATTGCCTCGTCC
GAATCCCTAAGGAGCAAGGATTTCTAAGCTTCTGGAGAGGAAACTTAGCCAACGTAATCC
GATACTTCCCCACCCAGGCGCTCAATTTTGCTTTCAAGGACAAATACAAGACAATTTTCT
TAGGAGGAGTTGACAAGAACAAGCAATTCTGGAGATACTTTTTAGGAAATCTTGCATCAG
GTGGCGCTGCAGGAGCAACCTCTTTGTGCTTTGTGTACC
||
TYPE: EST
STATUS:  New
CONT_NAME: Hu SN
EST#: Ah_SkM_12D08_T3
CITATION:
Analysis of tarantula skeletal muscle protein sequences and identification of transcriptional isoforms
HIQUAL_START: 1
HIQUAL_STOP: 559
SEQ_PRIMER: T3 primer
P_END: 5'
DNA_TYPE: cDNA
LIBRARY: Tarantula skeletal muscle library
PUBLIC: 05/01/2009
SEQUENCE:
AGAATTAACAATTTCTAAGTACTCTCGCATTTAATATTTCACATTCGTTTCCATTAACTT
ATGAAAAATGTGAACAACGAATCTCCCAGTTAAACATTCATTGCATAAATTCAGTCATAG
GTGTCACAGTGATGCAATATGCTGTGTACAGAAAGTGTTTTTAATACCTTACGATTTTAT
TTCACATTAAATCGATACAATCATGTTTGTAACGAGATGTGTTGTTCTCCCACACTGTGT
AAGTTGTGACGGCGTATACCATTGGTCCGATCAGGCCCAATCAGGACTCAAGCGACTCGC
CTGAATGGGACTGTTTGTGGTCTACGAGTGCCTCAAATGCAAGTGTACGTCCTTCCACTT
GCACAAGTCCTTTATGTGGCAAATGTCAAGCCCATGATCAAATTTTGTACATTGATCCCT
GTACAGTAGGAAAAAAAAATACATTAAAAATTATACATACTGAAAATAAGTGTCTTGCTT
TACCTTCTTTGTTGTTGTTAATTCTGTACTCAGATTTAATGAAAAGCATACACGCTTTTC
TTACAAAGC
||
TYPE: EST
STATUS:  New
CONT_NAME: Hu SN
EST#: Ah_SkM_12D09_T3
CITATION:
Analysis of tarantula skeletal muscle protein sequences and identification of transcriptional isoforms
HIQUAL_START: 1
HIQUAL_STOP: 547
SEQ_PRIMER: T3 primer
P_END: 5'
DNA_TYPE: cDNA
LIBRARY: Tarantula skeletal muscle library
PUBLIC: 05/01/2009
SEQUENCE:
CAATGGTTGAAGCTGATTTGGAACGTGCTGAAGAGCGTGCAGAGACAGGTGAAAACAAAA
TCGTGGAGCTTGAGGAAGAACTGAGAGTTGTTGGCAACAACTTAAAGTCTCTGGAAGTCA
GTGAAGAGAAGGCCTTACAAAAGGAAGAAACCTATGAAATGACCATCAGGCAGATGACCC
AGAGGCTCCAGGAGGCTGAAGCCAGAGCAGAATTTGCTGAGAGGTCTGTACAAAAACTCC
AGAAGGAGGTTGACAGATTGGAAGATGAACTGGTTCAAGAAAAGGAGAAATACAAGGCCA
TTTCCGACGAATTGGACCAGACTTTTGCAGAGCTTACTGGCTATTAAAAGCTTTCCATGC
TTATGTATTTCTGTGTATCTTGACAAATTCCATTTTGTATGTCACTTACAACATGGATAT
GCTATCAACCATCCAAATGTGTTTTTGAAAGTGGTATTAGTGGCTAATTGGCATCCTGTT
TCTTTTAGTTTTCATAAACAGATTTGGTTCAGTATGGTTTGTATAGGCATGCCTTGAT
||
TYPE: EST
STATUS:  New
CONT_NAME: Hu SN
EST#: Ah_SkM_12D10_T3
CITATION:
Analysis of tarantula skeletal muscle protein sequences and identification of transcriptional isoforms
HIQUAL_START: 1
HIQUAL_STOP: 599
SEQ_PRIMER: T3 primer
P_END: 5'
DNA_TYPE: cDNA
LIBRARY: Tarantula skeletal muscle library
PUBLIC: 05/01/2009
SEQUENCE:
AAAGTATTTAACCAAGGAAGTCTTTGACAAGCTAAAGGGCAAGAAGACAAGTTTAGGAGC
AACACTTCTGGATGTCATTCAGTCAGGTGTTGAGAACTTAGACAGTGGCGTCGGTATCTA
TGCTCCTGATGCAGATTCCTACAATGTCTTCGCCGATCTCTTTAACCCCATCATTGACGA
CTACCACGGTGGTTTCAAGGCCACTGACAAACATCCTCAAACTGACTTTGGTGACATGAA
AACCATCGTCAATGTAGATCCAGCTGGCGAGTTTGTGGTATCCACAAGAGTACGATGCGG
CCGTAGTCTGAAGGGCTATTCATTCAACCCTTGCCTCACAGAAGCAAACTACAAGGAGAT
GGAAGAAAAAGTGAGCAGCACTCTCGGCGGCATGGAAGGAGAACTGAAGGGCACCTACTA
CCCACTCACAGGCATGGACAAAGCCACACAACAGAAACTCATTGACGATCACTTCCTGTT
CAAAGAGGGTGACAGATTCTTGCAAGCCGCAAATGCTTGCCGTTACTGGCCCACAGGCCG
TGGCATCTTCCACAATGACGCCAAAACTTTCCTGGTGTGGGTAAATGAG
||
TYPE: EST
STATUS:  New
CONT_NAME: Hu SN
EST#: Ah_SkM_12D11_T3
CITATION:
Analysis of tarantula skeletal muscle protein sequences and identification of transcriptional isoforms
HIQUAL_START: 1
HIQUAL_STOP: 574
SEQ_PRIMER: T3 primer
P_END: 5'
DNA_TYPE: cDNA
LIBRARY: Tarantula skeletal muscle library
PUBLIC: 05/01/2009
SEQUENCE:
TTTTTTTTTCTTTATGTAAAATGATCACAAGTTCGTATTTTGCGCTTTTTTATGCACAGT
TTCGACTTTTAGCGTGATTTAATGTTCGTTGTGGTCAGGTGTTCTGCCGCTTGTTCGTCT
GAGGATCACGGGTTAATTGAATCTAATGTTTCCTGCAGTCCTCCTTCTATATTGATAGGG
TGGGGCACACAGTGAATGGGTAGCAGAAGAGGGTCGACGACGTGAGCGATTTTACCTGGG
AGAAGGTGAACACCAGATGGCTATAATGTAATTACAGTGGTTCCTTCATTTACTCTTCAT
CAATTTTGGATTTTGGGCGCCCTGGTTTTCCCATGGGTATTGGGCTCATTGCTCGTCCTA
CAGATGCGGAACTGCGGTTCTTGGCGCGGAGTTTGGCAGCTACGTTCTCAGCCATGTCAG
CACGTTCCTCGGCATCCTCCAGCTCTTGTTGGACTTTGCGGAATTTGGCAAGATTCAGAG
CAGCAATTTCTTCGGCTTCCTCAATCTGTCTCTTGTATGTCTTGATCTTCTGCTGGAGTT
TATCTACAAGGTCTTGCATGCGCT
||
TYPE: EST
STATUS:  New
CONT_NAME: Hu SN
EST#: Ah_SkM_12D12_T3
CITATION:
Analysis of tarantula skeletal muscle protein sequences and identification of transcriptional isoforms
HIQUAL_START: 1
HIQUAL_STOP: 540
SEQ_PRIMER: T3 primer
P_END: 5'
DNA_TYPE: cDNA
LIBRARY: Tarantula skeletal muscle library
PUBLIC: 05/01/2009
SEQUENCE:
AAATGGATATTTTATTATAAAGAAGAGATGTACCATCTTAAAAGCCATCGCTGTTTTTTT
TTTTTTATCCGAAATGACGAATTTCACTTTAGCAAGAGTAAATACAAAGTCTAAATTAAA
AAGTTTTTACAAAACACGACTGTCCTTTGTTTTTAATGAGTTTTCTTCCTCAAAGGCATA
TCTAAATATTTTATACTTATGTGAAGAAAATGTGCCGCATGAGAATTTTGTCGATGGTAC
ATATTGTTATATGAATTACAAAAAAAGTGCCTTTGTGAGGATTTATTCTTTAAACATCAG
TTACAAAATATTCTGTTGCGTAGGATGCGAAAACTGAAAATTTCTCAGCAATGGCAGTCT
TCACCGATTGGTTAAAATTTCCGTCCCAGTGATGTTTTTCAGTTTGAAACATCCCAGGAT
CTTCTGCTGGTCTAATGTGAGAACTGAAGCCACCAGGTTGACAAATGACAAAAATTCGGC
AGTGCGATGACACGAAGAGGACGTAAATAGCCAGAAGGTCTTTACTTAGGA
||
TYPE: EST
STATUS:  New
CONT_NAME: Hu SN
EST#: Ah_SkM_12E01_T3
CITATION:
Analysis of tarantula skeletal muscle protein sequences and identification of transcriptional isoforms
HIQUAL_START: 1
HIQUAL_STOP: 169
SEQ_PRIMER: T3 primer
P_END: 5'
DNA_TYPE: cDNA
LIBRARY: Tarantula skeletal muscle library
PUBLIC: 05/01/2009
SEQUENCE:
CGTAGAAAACAGATTCTTGCGATTTGTACAATGAACACCCAATGCAGTAGAAAGGTGATT
TGTATGCAAATATAATGAACAAGACGTCACAGGCTACGTGAGGCCACGCAAAACGCGTGC
AATCAGCGCGCGCACTGCAAGAGTCGAATAAAAAAAAAAAAAAAAA
||
TYPE: EST
STATUS:  New
CONT_NAME: Hu SN
EST#: Ah_SkM_12E02_T3
CITATION:
Analysis of tarantula skeletal muscle protein sequences and identification of transcriptional isoforms
HIQUAL_START: 1
HIQUAL_STOP: 420
SEQ_PRIMER: T3 primer
P_END: 5'
DNA_TYPE: cDNA
LIBRARY: Tarantula skeletal muscle library
PUBLIC: 05/01/2009
SEQUENCE:
TTTTTTTTTTTTTGGTTTACAGTTTTATCAATAGACTTGGAAAACCTGAAGAAGTCATGC
TGAAGTTCCGAAGTGGACAAAGCACTAGACTTTTGCTTATCCTTTTCTAACAGCTGATTT
TCATCACATGTCTCTTCATCAACCTCCTGTATTTCGTCAAAAGTAACTGGTTGTGTCCTG
TACCTATTTCCACGCCGATTACGAGCATTTTTCTTTTGAGTTTTATACAGTTTGGGATAC
TCGGCGAGGAGTGAGTGACGATGGAGTCTGGAAAGGGGTTCTGGATAAGCAATGTCCATA
TCCGAACGAACGTTACCAGTGGATCCCCGAGGCGATCCCGACATATTTATTTCCGTGTGA
AACTTTCTACTGAAGATTTCACTTGTTTCAAGTTTTTTTTTTTCTTGGGAGAA
||
TYPE: EST
STATUS:  New
CONT_NAME: Hu SN
EST#: Ah_SkM_12E03_T3
CITATION:
Analysis of tarantula skeletal muscle protein sequences and identification of transcriptional isoforms
HIQUAL_START: 1
HIQUAL_STOP: 504
SEQ_PRIMER: T3 primer
P_END: 5'
DNA_TYPE: cDNA
LIBRARY: Tarantula skeletal muscle library
PUBLIC: 05/01/2009
SEQUENCE:
AAATCTTAGTAGCTATGGTGGTGTTTGGAGCATTGGAACAGTGGGAATCAGTTCTTTGGA
GGGATGAATCGCAATTCCTCTATTTCACTCAAATGTATGGATGTATTTGGTTGTATTTTA
TTCTATGGATGTATTTGGTTGTATTTTATTCTATGGATGTATTTGGTTGTCGCGCCATAA
TCCATAGTGGGCAATTGTGATCCATAGTGGGCAATTGTGATTGTAATCCATAGTGGGCAA
TCCTGCTATTTCCAGGATGATAATGCCAGGAGTCACGCTGCTGCGGACTATGGTGGTATG
AGGGCAACAGTGTTCGCCGACTGGACTGGCTCGCTCATATCCCTGACTTGAACCCTATCG
AGCAGGGGTGGGACGAAGTAGACCGCTGGGTGAGGTCCAGGTAAACGCGTCCAACATCTG
TGTCACAACTGGGTGACATGTTGCAGGAGTAATGGAGAAATTTGCTAGGTGCAGTCTTTC
GCCAATTTGTGGAAA
||
TYPE: EST
STATUS:  New
CONT_NAME: Hu SN
EST#: Ah_SkM_12E04_T3
CITATION:
Analysis of tarantula skeletal muscle protein sequences and identification of transcriptional isoforms
HIQUAL_START: 1
HIQUAL_STOP: 460
SEQ_PRIMER: T3 primer
P_END: 5'
DNA_TYPE: cDNA
LIBRARY: Tarantula skeletal muscle library
PUBLIC: 05/01/2009
SEQUENCE:
TTTAATGTTGTCTTTTATAATGAATATTTCAAATTTACAATTTCAGATAACTTAGGTTTC
TTTTTCATTAATTAAACTTCATCTGGACATTTCCTGTAGTCAGAATTCTACAACTCCAAT
TTCACAGATCTGTTGCAGAACAAATCAAGGCATGCCTATACAAACCATACTGAACCAAAT
CTGTTTATGAAAACTAAAAGAAACAGGATGCCAATTAGCCACTAATACCACTTTCAAAAA
CACATTTGGATGGTTGATAGCATATCCATGTTGTAAGTGACATACAAAATGGAATTTGTC
AATATACACAGAAATACATAAGCATGGAAAGCTTTTAATACCCAGTAAGCTCTGCAAAAG
TCTGGTCCAATTCGTCGGAAATGGCCTTGTATTTCTCCTTTTCTTGAACCAGTTCATCTT
CCAATCTGTCAACCTCCTTCTGGAGTTTTTGT
||
TYPE: EST
STATUS:  New
CONT_NAME: Hu SN
EST#: Ah_SkM_12E05_T3
CITATION:
Analysis of tarantula skeletal muscle protein sequences and identification of transcriptional isoforms
HIQUAL_START: 1
HIQUAL_STOP: 480
SEQ_PRIMER: T3 primer
P_END: 5'
DNA_TYPE: cDNA
LIBRARY: Tarantula skeletal muscle library
PUBLIC: 05/01/2009
SEQUENCE:
GTGGTTTGTCCCGGCGTTTGTAGTTGGTGTGTGGTAATAATTGAAAATATACAATGTCAA
GAGTCGCGCGTAAAGTAAAGGGTTTTAAAAAAGTGATGCCGAAAGTTATACACGGCCCTC
TTATAAGAACGGATGTTCCAGCTGGGAAAGCGACACCTGGGTATCCCTTAGGTCCTCAAC
TTGGTAAAAGGAATATAGATGTTGCTAAGTTTTGTAAGGAATTCAATGAAAAAACCAAAG
ATATAAAAGAAGGAATACCATTACCTTGCCGTATAACTGTAAATCCAGACCGTACATACA
AGCTTGAGATGTACAAACCTCCTGTAAGTTACTTTGTGAAGCAGGCAGCGGGTGCTATAA
AGGGTTCTATGAAACCAGGTCCAGATGATCTTGCTGGAAAGATCACAGTGAAACATGTTT
ATGAAATAGCTAAGATCAAAAGTGAAGATCCATGCTTTGACTGTGTTCCCTT
||
TYPE: EST
STATUS:  New
CONT_NAME: Hu SN
EST#: Ah_SkM_12E06_T3
CITATION:
Analysis of tarantula skeletal muscle protein sequences and identification of transcriptional isoforms
HIQUAL_START: 1
HIQUAL_STOP: 552
SEQ_PRIMER: T3 primer
P_END: 5'
DNA_TYPE: cDNA
LIBRARY: Tarantula skeletal muscle library
PUBLIC: 05/01/2009
SEQUENCE:
TCATCCGTCTCTTCGCTCTCTTCTCCAGAACCCAGAGGGTTTAGGCCAAATTCGGTGAAT
CATGGCGGATGACGCGAAACAGAAGGCTCTTGATGAGAAAGAGCGTAAGAAAGCCGAGGT
CAGAGCACGGCTGGAAGCCGCTGCTGCTGGCAAGAAGGCGAAGAAGGGTTTCATGACCCC
CGCCCGTAAGAAGAAGTTGAGGACCTTGCTGAGGAAAAAGGCCGCTGAAGAATTGAAGCG
AGAACAAGAGAGGAAAGCAGAAGAGAGGAAGAAAACTATTGCAAGTAGGTGCGGACCTCA
GAATAATCTCGATGGAATTAATGAAGCTGAATTAATAAATATCTGCAAAGAATACCATGA
TCGCACAGCTGAACTGGAAGGTCAGAAGTACGACATGGAATTCCAGGCTAGACACAAAGA
ATACAAGATCAATGAGCTGAACATCCAAGTCAGTGATCTCCGGGGAAAATTCGTCAAACC
TGTACTGAAGAAGGTATCCAGATTCGAATACGGCAAATTTGAGAAACTCATGCGAGCAGC
CA
||
TYPE: EST
STATUS:  New
CONT_NAME: Hu SN
EST#: Ah_SkM_12E07_T3
CITATION:
Analysis of tarantula skeletal muscle protein sequences and identification of transcriptional isoforms
HIQUAL_START: 1
HIQUAL_STOP: 302
SEQ_PRIMER: T3 primer
P_END: 5'
DNA_TYPE: cDNA
LIBRARY: Tarantula skeletal muscle library
PUBLIC: 05/01/2009
SEQUENCE:
TCCAGCAGATGTGGATCTCCAAGCAAGAGTACGATGAGTCTGGACCCAGCATTGTACATC
GCAAGTGCTTCTAAACATCTGCTATTTATATCTTTAATGTTATTTTCTGGGTTACGTTTC
GTGACTTTCAGCATCAACTGCCGTCTACTAAGATCAGACTGTACTTGACAATAGCCCTGT
TGCCGTAAAACGTGCTGAGCTAATAAAACCTAATCTGATCTCAGTGCCTTACAGTCATCT
GGCCACGAAATTTTATGTACAAACAAAGGCTGTTGTAATAAATACTTTTTGAGTACA
||
TYPE: EST
STATUS:  New
CONT_NAME: Hu SN
EST#: Ah_SkM_12E08_T3
CITATION:
Analysis of tarantula skeletal muscle protein sequences and identification of transcriptional isoforms
HIQUAL_START: 1
HIQUAL_STOP: 533
SEQ_PRIMER: T3 primer
P_END: 5'
DNA_TYPE: cDNA
LIBRARY: Tarantula skeletal muscle library
PUBLIC: 05/01/2009
SEQUENCE:
ATGTTTATTCTCATGGTATATTTATCAAACAAAAATACATTTTTTCTATTGTTTAAATAG
TGGAAGTTTGATTTCGCATTATTTTCAAAATTTGTGGCGAGAAACCAACTATAACAGAAA
AAGTCCCATCAGTTTATTGCTGAAGCATAAAGTTCATGTTTTTGTTCAAGTGAAGTGTTC
CACCATAATGAGGAAAAGAGATTACAAAAGAGAAGAGAACTTTTCCTGCATTCTAGACTA
GAGAGCACTCAGAAATCTACATTCAAGCAAGTGAGAACAGCCTTTGCATGTGGTGAACTG
TATCATGCCAAATTCAGTGCTCAAAGTCATCCAAATATTCATGGGAAGTAAATTTTCTGC
CCAAAGTGTGAGGGACGTCAGGAAAGTTGAGTTTAGAGAAGACTTTTGATGATGGCTAGG
GAAAAAGAAAGAAAAGTGCTGGAGGACTGGCAAGAAATTACTCTTCTATTGGTTTAATTT
TACGTGCAGCAGGTTTCATAACAGGCCCAGGGCTTAATGCACGG
||
TYPE: EST
STATUS:  New
CONT_NAME: Hu SN
EST#: Ah_SkM_12E09_T3
CITATION:
Analysis of tarantula skeletal muscle protein sequences and identification of transcriptional isoforms
HIQUAL_START: 1
HIQUAL_STOP: 493
SEQ_PRIMER: T3 primer
P_END: 5'
DNA_TYPE: cDNA
LIBRARY: Tarantula skeletal muscle library
PUBLIC: 05/01/2009
SEQUENCE:
TTTTTTTTTTTTGTGCAGATTAAAATGACTCAAACATACAGTAATTTACCGCACAATGAA
CAGAGTTAAAAACACTTTTTTTTTTTTTTACAGATTTGTTTACAATATTATCTAAGCTAG
GCTCTAAACGCCAGGAGTTAAATCATACTAACAACATTCTTTTGAACATCACTGTACAAT
GATTAAAAAAAAAAAAAACATTTTGCAACCCTGAAACTCTAGCTAAATTGCTCTAGGAAA
AACACTCATTTGAAAAAACCAGACACCTCTCTTCGTTTGACCAGATAATACTCAAAAAAT
TATTCTTTAGGTTACAATCATGCAAAGGAATATCCTTGGATGCTGACAAGGCTTGTTCGT
GGCCGTTTCTGGTATCACAATCCAAAAAAATAAAGTCCTGGATGACAAGGCTCCAGATTA
CAGCTCAGTAGGACAGCGTCGGCAGTTTCCAAGGCTCGCTATGTTTTCCAAGGCAACGGG
ACCC
||
TYPE: EST
STATUS:  New
CONT_NAME: Hu SN
EST#: Ah_SkM_12E10_T3
CITATION:
Analysis of tarantula skeletal muscle protein sequences and identification of transcriptional isoforms
HIQUAL_START: 1
HIQUAL_STOP: 569
SEQ_PRIMER: T3 primer
P_END: 5'
DNA_TYPE: cDNA
LIBRARY: Tarantula skeletal muscle library
PUBLIC: 05/01/2009
SEQUENCE:
CTCTTCTCCAGAACCCAGAGGGTTTAGGCCAAATTCGGTGAATCATGGCGGATGACGCGA
AACAGAAGGCTCTTGATGAGAAAGAGCGTAAGAAAGCCGAGGTCAGAGCTCGGCTGGAAG
CCGCTGCTGCTGGCAAGAAGGCGAAGAAGGGTTTCATGACCCCCGCCCGTAAGAAGAAGT
TGAGGACCTTGCTGAGGAAAAAGGCCGCTGAAGAATTGAAGCGAGAACAAGAGAGGAAAG
CAGAAGAGAGGAAGAAAACTATTGCAAGTAGGTGCGGACCTCAGAAGAATCTCGATGGAA
TTAATGAAGCTGAATTAATAAATATCTGCAAAGAATACCATGATCGCATAGCTGAACTGG
AAGGTCAGAAGTACGACATGGAATTCCAGGCTAGACACAAAGAATACAAGATCAATGAGC
TGAACATCCAAGTCAGTGATCTCCGGGGAAAATTCGTCAAACCTGTACTGAAGAAGGTAT
CCAGATTCGAATACGGCAAATTTGAGAAACTCATGCGAGCAGCCAAGAAGGCCGACAATG
ATTTCCGTACCAACCTGAA
||
TYPE: EST
STATUS:  New
CONT_NAME: Hu SN
EST#: Ah_SkM_12E11_T3
CITATION:
Analysis of tarantula skeletal muscle protein sequences and identification of transcriptional isoforms
HIQUAL_START: 1
HIQUAL_STOP: 571
SEQ_PRIMER: T3 primer
P_END: 5'
DNA_TYPE: cDNA
LIBRARY: Tarantula skeletal muscle library
PUBLIC: 05/01/2009
SEQUENCE:
CGACATTCTTCCGGGGCCATTTGAGAATCGGTTTTCTCTTTGCTCAGCTGTACCTGATAT
TTACCTTGATGACTTCTCTGCCTCCGCTTCATGCAGAAAGGAGTTAATCCAGTGACGGAA
TTCAACTGGTTCTTAAAAGTCTCCCTCGGTGACTCAAGCACTCATTCTCCGACAAGCGTC
GGGTGAACTACTTACATCGATTATTCTCCATGTAAAAAATACTCACTTGCCTCGAAGGTG
AACTTCACAGCTCTAAAAGAATCAGCAAACATGGTTGCTACAAAAATCATTGTTATCTTA
ACTGTTTTTTTGATGCTGAGTCTTGCTGATGACTCCAAGAGTATCGATGGAGGATTTCAT
TATGATTATGGGAAAGATCGAAACGTAACAACAGAAGTGCAAGAGAAGAAAAATGCTACA
CAACCTCTGAGATTTATCATCAAGAAACGCAAAAGGACAAAACCCCAGACGGTCGATGGA
CTGCCAGTATATCGAGATTGAAATGAAAAGAACTGCATTCAACTTCCAATCATTCAAAAA
TAATACACAGTCATAAACACG
||
TYPE: EST
STATUS:  New
CONT_NAME: Hu SN
EST#: Ah_SkM_12E12_T3
CITATION:
Analysis of tarantula skeletal muscle protein sequences and identification of transcriptional isoforms
HIQUAL_START: 1
HIQUAL_STOP: 537
SEQ_PRIMER: T3 primer
P_END: 5'
DNA_TYPE: cDNA
LIBRARY: Tarantula skeletal muscle library
PUBLIC: 05/01/2009
SEQUENCE:
TATGAAGAGTACTGATAGCTGAAATGTGGATATTATTTGCATAACTCTCCTCCAAAATCA
ACTGGAATATTATGTTATATATATATAAAAAAAATCTAGAAAATTATGAGTCAGATGGTC
GTGAAAAGGAAATAATTTCCATTTGTGAGAGTAATGATAATTAATAAGAAATTTATCGCT
GCTGGTGGCTTTATTCTTGGTTGTTTAGTTCATGTTGAAGCTATGAAATGAATTAGAAAA
ACATGAAACACTTGTGACGTGTAGGTGTTTCGTGTATTTTACGTTAAAAGTGAATATCCA
GCATTTGGCTATTCCAAGCAGTGATTTCCAATTGTCCCTACGGTTAAAAAATCCCTTCTA
GGACATAGACTTTGCTTTCTTGAATGGCTTGTTCCGGTAAGACGTTGTATTAACCGAAAA
CAAATATTTGCTGTCTCCTAATATTCTGTGTCCTAAAGTGGCAAATATCCATCGTTCTGC
GCTTAGCTAAAGAAATTCACGTGGTGACGTAATCCGCGGTTATGATGA
||
TYPE: EST
STATUS:  New
CONT_NAME: Hu SN
EST#: Ah_SkM_12F01_T3
CITATION:
Analysis of tarantula skeletal muscle protein sequences and identification of transcriptional isoforms
HIQUAL_START: 1
HIQUAL_STOP: 488
SEQ_PRIMER: T3 primer
P_END: 5'
DNA_TYPE: cDNA
LIBRARY: Tarantula skeletal muscle library
PUBLIC: 05/01/2009
SEQUENCE:
AATTGGGACTTGCGTCTTTATTCATAATAAATGACAGTATCATATCATCTTGCATATAAT
TACACTGATTCGAAAACAACAATTCGGCACCCAAATCAAGGACTCGCACATGTAGAATTA
CTGGCAGTAAGTAGATTTTGTGAATAACAAGGCTATGACGGGCAAACATCTGACGAAAAA
ATAAAGTAGGGAAAGAAATACATACAAAAACCTAAAATATTGTTCAAGTCCTTCCACTTC
ATCACATCCACACCGTTGAAGGAGGAATTAAACTGGACCATTAGTTAAGGGGTGGCAGCT
GCCCCACTGTTGATGTCATCCACACACACCTTCTGGGTCAGCCAAAGGACTCACCGGAGA
GTTGGGAGGGACACGGCTGGGACTCGGTAATTAAAATATGTTCCTACTTTCATCTTCACC
AGAATTCAGCCCCCTTTGTTTATTAGTTTTATTGCTATGACTGCCACATCTGTTAAAATG
||
TYPE: EST
STATUS:  New
CONT_NAME: Hu SN
EST#: Ah_SkM_12F02_T3
CITATION:
Analysis of tarantula skeletal muscle protein sequences and identification of transcriptional isoforms
HIQUAL_START: 1
HIQUAL_STOP: 590
SEQ_PRIMER: T3 primer
P_END: 5'
DNA_TYPE: cDNA
LIBRARY: Tarantula skeletal muscle library
PUBLIC: 05/01/2009
SEQUENCE:
CTGCAGGAATTCGAATTCCGAGTTTTTTTTTTTTTTTTTTCAGGAAACAGAGAAGTGAAA
GTAGAAATTCAGTCACAGAAGTTGACTACAAAAATAGTACATTTTTGGATGAATTTGAGA
CTTGTCAAATTGTAGAAATTTCTGCTTAAGCAGCTGCCTTCTCCATTTTGATCATCTCCA
GGATGCCGTCCTGCATCTCCTTTACGGCCTCATACTCAGTGAGACCCATCCTCCTCTTGT
TGGAGATGTCATAAACTCCTCCCTCGCTCTCTGTGTGCTCACCACGTGTGCCACGGACTT
GCAAGTTGAATTTGGCAGCAATATCTTCAAGAACCTTCTTGTCCTTTGCCAGTTTGGGCA
GAGCAATGTGGACAGAAGCACGGATGGTTGTGCCCAAGTTAGTGGGACAGAAGGTTAAGA
AACCAAGTCTGTCATCTCGGGAGAATGGTAATTTTGACTCAATTATGTTCACTGCGTTGA
CCAGACGCTGGTAGACGGCATTAAGATCGCCACCCTTTTGCATGGAGATGATTCTCAAGT
GATCTTCCTCGTTTACCCACACCAGGAAAGTTTTGGCGTC
||
TYPE: EST
STATUS:  New
CONT_NAME: Hu SN
EST#: Ah_SkM_12F03_T3
CITATION:
Analysis of tarantula skeletal muscle protein sequences and identification of transcriptional isoforms
HIQUAL_START: 1
HIQUAL_STOP: 586
SEQ_PRIMER: T3 primer
P_END: 5'
DNA_TYPE: cDNA
LIBRARY: Tarantula skeletal muscle library
PUBLIC: 05/01/2009
SEQUENCE:
AAATAATATCTTATGCTTATACATGTTGTATATATGCAAACAATACACTAATAATTTACA
CACACATAACTGTTTACTGCACACAAAAAAAAAAAAAAAACTTTAAATACCCAAACTGCT
CAGCACCCTCAGGGGCACAAACACACTCGCTCCCGAACAGCAACTGATGCTCAAGTTCCT
GTGATGTTGCCCATGTATACCAGGTCTCAGCTTGCAACTAAAGTACAAAACCTGGTACAG
ATAAGCAGCATCAAAAGAACCCAAACATCAGCCACCATTCAGGAAAGAGAGAGCCCGCAT
CCCTGAAAGCGCCAAGCAGTTCAGGTATTCTTTTTTTTTTCATGTGCAGTAAACAGCATT
TGCGTATATAATTATTTGTATACCTTATGCTGTTACCAAAAGTTAATGCAGCATATTTAA
GGCACTTCAAACATAAAATTAAGATGCACTGATACTCTGGAACTTATCCACCACATGACA
TTTTCAGATATTAGGTTTTGAGGATTCTATATATACATGCCTCATATTAGTAATCAAGTT
GATTTACATCTGTTCTTTATGGCTGCATCTGGCATG
||
TYPE: EST
STATUS:  New
CONT_NAME: Hu SN
EST#: Ah_SkM_12F04_T3
CITATION:
Analysis of tarantula skeletal muscle protein sequences and identification of transcriptional isoforms
HIQUAL_START: 1
HIQUAL_STOP: 540
SEQ_PRIMER: T3 primer
P_END: 5'
DNA_TYPE: cDNA
LIBRARY: Tarantula skeletal muscle library
PUBLIC: 05/01/2009
SEQUENCE:
CTGCAGGCTGCCCAAACTGGCAAAGGACAAGAAGGTTCTTGAAGATATTGCTGCCAAATT
CAACTTGCAAGTCCGTGGCACACGTGGTGAGCACACAGAGAGCGAGGGAGGAGTTTATGA
CATCTCCAACAAGAGGAGGATGGGTCTCACTGAGTATGAGGCCGTAAAGGAGATGCAGGA
CGGCATCCTGGAGATGATCAAAATGGAGAAGGCAGCTGCTTAAGCAGAAATTTCTACAAT
TTGACAAGTCTCAAATTCATCCAAAAATGTACTATTTTTGTAGTCAACTTCTGTGACTGA
ATTTCTACTTTCACTTCTCTGTTTCCTGAAAAAAACAAAAGAAAGAAAATGTCTGTGCAT
ATAAAACAACCACAAGGGCATTTTTCCTTAGTGTGATAATTTTTACTTCGACAGTTCATC
ACTAAGTAGTCAGTATTTCGTCAATCACTTTTTCTTATTATCCACATGGCCGATAATTGT
ACATCACTTCAACCCTTATTCACGAAATAAAGTTTTTTTTGAATCATTGTT
||
TYPE: EST
STATUS:  New
CONT_NAME: Hu SN
EST#: Ah_SkM_12F05_T3
CITATION:
Analysis of tarantula skeletal muscle protein sequences and identification of transcriptional isoforms
HIQUAL_START: 1
HIQUAL_STOP: 597
SEQ_PRIMER: T3 primer
P_END: 5'
DNA_TYPE: cDNA
LIBRARY: Tarantula skeletal muscle library
PUBLIC: 05/01/2009
SEQUENCE:
CTGCAGGAATTCGAATTCATGTATTCAGTACTACTCAACTTTTAAATATAAATTTATAAA
TACATTTTCACCTAAAAAATTTTAAAACAAATAGGATTAACAGTGTCCCAGAAGTTTTAC
AACAACAAGCAAAAATTAAATAATTCTATTACAGAAATCCATTTATCAATTCTCATAATG
ATTTTATTAGTAAATTAGAAATATATACCTCTTCTAAAACCGCTATTTTATATTATTTTC
ACCTAAGATTATGAACTCGGCCCTAAATTTCTGACTGTTTACCAAAAACATTTCTAATTG
CTTCACAATTAGTAAGACCTGCTCAATGAATGTTTAAATGGCCAATTTAAGCTAAGGTAG
CACAATAACTCGCCTATCAATTGTAGGATAGAATGAAAGGTCTAACATGAAATTTTCTTT
ATTATCTTAGCTAATTGAATTTATCGTGAAAGTAAGAAGACTTTCATTTAAAGAGGGACG
ACAAGACCCTGTCGAGCTTCACTTATGTTTAGCTGGGGAGGCATAAAACTAAATCTTTAC
ATCACTTTCATCTTCAATCCTTTATTATTATAAATCAAGCTACCGCA
||
TYPE: EST
STATUS:  New
CONT_NAME: Hu SN
EST#: Ah_SkM_12F06_T3
CITATION:
Analysis of tarantula skeletal muscle protein sequences and identification of transcriptional isoforms
HIQUAL_START: 1
HIQUAL_STOP: 616
SEQ_PRIMER: T3 primer
P_END: 5'
DNA_TYPE: cDNA
LIBRARY: Tarantula skeletal muscle library
PUBLIC: 05/01/2009
SEQUENCE:
CTGCAGGAATTCGAATTCGCAGGTTGGGTGAGATTTGTGAAAATGGCTAAACCTGTAGTT
TTTTTCGATATGGTTGCTGACAATCAGCCTTTAGGTCGCATTGTCATGGAATTGAGGGCC
GATGTTGTTCCTCAAACTGCTGAGAACTTCCGAGCCCTTTGCACTGGAGAAAAGGGATTT
GGTTACAAGGGAAGCATTTTTCATCGTGTGATTCCTGGTTTTATGTGCCAAGGTGGTGAC
TTCACTAAGCACAATGGTACTGGAGGGAAATCCATTTATGGTGCTAAATTCAAAGATGAG
AACTTCATTCTGAAGCATACTGGTGCAGGTATTCTGTCTATGGCCAATGCTGGTGCAAAC
ACAAATGGCTCACAGTTCTTCATCACTACTGCTAAGACCAGTTGGCTTGATGGGAAGCAT
GTTGTTTTTGGTCAAGTTACAGATGGCCTGGATATTGTGAAGAAGATTGAAACTTTTGGT
AGCCAGAGTGGGAAGACAAGCAAAAGAATTGTTGTCGCAAACTGTGGTCAACTTTCTTAA
CCTTGTGCTGTGCTAAGCACTGCACTGTTGAATTATTTTGGATGTACATTTTTATGTACA
TAATG
||
TYPE: EST
STATUS:  New
CONT_NAME: Hu SN
EST#: Ah_SkM_12F07_T3
CITATION:
Analysis of tarantula skeletal muscle protein sequences and identification of transcriptional isoforms
HIQUAL_START: 1
HIQUAL_STOP: 536
SEQ_PRIMER: T3 primer
P_END: 5'
DNA_TYPE: cDNA
LIBRARY: Tarantula skeletal muscle library
PUBLIC: 05/01/2009
SEQUENCE:
TTAACGATCATCCGTCTCTTCGCTCTCTTCTCCAGAACCCAGAGGGTTTAGGCCAAATTC
GGTGAATCATGGCGGATGACGCGAAACAGAAGGCTCTTGATGAGAAAGAGCGTAAGAAAG
CCGAGGTCAGAGCACGGCTGGAAGCCGCTGCTGCTGGCAAGAAGGCGAAGAAGGGTTTCA
TGACCCCCGCCCGTAAGAAGAAGTTGAGGACCTTGCTGAGGAAAAAGGCCGCTGAAGAAT
TGAAGCGAGAACAAGAGAGGAAAGCAGAAGAGAGGAAGAAAACTATTGCAAGTAGGTGCG
GACCTCAGAAGAATCTCGATGGAATTAATGAAGCTGAATTAATAAATATCTGCAAAGAAT
ACCATGATCGCATAGCTGAACTGGAAGGTCAGAAGTACGACATGGAATTCCAGGCTAGAC
ACAAAGAATACAAGATCAATGAGCTGAACATCCAAGTCAGTGATCTCCGGGGAAAATTCG
TCAAACCTGTACTGAAGAAGGTATCCAGATTCGAATACGGCAAATTT
||
TYPE: EST
STATUS:  New
CONT_NAME: Hu SN
EST#: Ah_SkM_12F08_T3
CITATION:
Analysis of tarantula skeletal muscle protein sequences and identification of transcriptional isoforms
HIQUAL_START: 1
HIQUAL_STOP: 446
SEQ_PRIMER: T3 primer
P_END: 5'
DNA_TYPE: cDNA
LIBRARY: Tarantula skeletal muscle library
PUBLIC: 05/01/2009
SEQUENCE:
CTGCAGGCCCCCCCCCCTTTTTTTTTTTTTTTTTTTTTTTTTTTTTTTTTTTTCTAATGA
AATTACTTTATTGCCATTTAATTTCTGAAATCAGAGGCATCTTTAAAATTAGTTCAGTGT
CGTTTTGTTTACGTTGACGTATTGAAAAGAACCTGTTCTTAATTTAGTGGGGAATGACAC
TCTGTTGTCCAAAATTCGCTTGAACGGAAAAAAGAGGTCTAATTTTCATTTCAGTGAAAG
GTAAGGAATAATTATCATGGCGCCACTTGATCCAATTTATTCCTTGATAGAGCCTATCTG
CGTGATAGCCATTCAAGTACAAAGCATTCAGGTTGGAATTATAGCAGTTCTTATACCACC
AGGCTCCTCTACAGGTAACTGCGCAGTTTGAAAAGCGCTGGTCATTATCTCTGTCTTTTG
TGCTGAACTGTTGTCCCG
||
TYPE: EST
STATUS:  New
CONT_NAME: Hu SN
EST#: Ah_SkM_12F09_T3
CITATION:
Analysis of tarantula skeletal muscle protein sequences and identification of transcriptional isoforms
HIQUAL_START: 1
HIQUAL_STOP: 638
SEQ_PRIMER: T3 primer
P_END: 5'
DNA_TYPE: cDNA
LIBRARY: Tarantula skeletal muscle library
PUBLIC: 05/01/2009
SEQUENCE:
CCGGGCTGCAGGAATTCGAATTCCTCTCTCTCTCTCTCTCTCTCTCTCTCTCTCTCTCTC
TCTCTCTCTCTCTTTTTTTTTGCAAATTTGAAAATAAATAAAATTTTAATTAAATTGAGT
CTGACAAACGACTGCTTAAATGCCGCATCGTGCCAAATATCTTAAAAGGTGCACTGCCCA
GGATGAGATTGCAGAGTGTTGTTCTTGCTGCTCTTATATTCTGATAGGAGCCCAAAATGT
GAATTTTACTGTCTGCAACTACTATTCTAGTTTTTGTAGCATTTTCAATAAAATACTTTG
TTTTGCCTGATTTCCCTACTAATCTGCCAATGGCCCGAGACAAATGATCACCATGCAAAG
GCTTCACATCTTTGATATCAAAGGATTCCAAAAACAACTCATCCAAGCGAATCAATGCCA
AGGCATCTTCAACCTCAAAACCCATAGTAAAAGCTTGAACAAAATCACAGGCCTTCTGGA
GTGCAGCAATGTCTTTAGTTTCTTTGCATGTCTTTATCTCTACCATTCTTGTTTTCAAAT
TAAAACGTATCTGAAGATGCAACTGCTCAACAACTGGTGTGAAAATTTTCATCCAGTTTT
CTTTTAAAGGTGTGTACCTATGTGCTG
||
TYPE: EST
STATUS:  New
CONT_NAME: Hu SN
EST#: Ah_SkM_12F10_T3
CITATION:
Analysis of tarantula skeletal muscle protein sequences and identification of transcriptional isoforms
HIQUAL_START: 1
HIQUAL_STOP: 582
SEQ_PRIMER: T3 primer
P_END: 5'
DNA_TYPE: cDNA
LIBRARY: Tarantula skeletal muscle library
PUBLIC: 05/01/2009
SEQUENCE:
GCTGCAGGTTCACTCGGAATGGCCGATTGTGTTACACCCCCTCCCATTCCGAGTGAACTT
AACCCTCGCCGTGCTGCAAGTCCCGAAGCATGGGAGCATGGAACTTCTGCAAGAAAGGAG
CCTTTACAATGATTCTTTTTGTGCACGTGTGTAGTTTATCCTTCGCAAGCATTTTGGTGA
ATGTAGGCTTACTTACTCAAATTTACACTAAGACTAGTTTATTATTCAATATTTTTTTAA
AATGAATTCTGTGGATGTTTTATTAAAACAACCATTTTCTTCAAGACCTTTTGAATAAAA
AATTCAGATTAAATTGTTAGGAAGACCGACCGCCGAGTTGGAGATTGTTCCGGCTGCCAA
GGGAAGGAAAGATGGTTCTACGTTTAAAAGATATTTTCATAAAGAAATTTATGACAAACA
CTACTGACTTTATGGTTCTGAAATTAGAAATGCCCTATTTTGCTTTCCTTGTCTTTTAAC
TATGGGAGACAACAGAATGAATCATCTAGCCCTGCCATATTTCAGTAATAAAAAGGTATT
AATTTAATACTTTTATTTACATACAGCATTAT
||
TYPE: EST
STATUS:  New
CONT_NAME: Hu SN
EST#: Ah_SkM_12F11_T3
CITATION:
Analysis of tarantula skeletal muscle protein sequences and identification of transcriptional isoforms
HIQUAL_START: 1
HIQUAL_STOP: 534
SEQ_PRIMER: T3 primer
P_END: 5'
DNA_TYPE: cDNA
LIBRARY: Tarantula skeletal muscle library
PUBLIC: 05/01/2009
SEQUENCE:
ATTTTTTAATACACGAAAAACGAAAAGACACAGTTGTGACTTCATTTGTTTTCAAACTTT
CAGACACAATGTACAATCCTTTCTTTTATTCAAATGCAAAGATTTGCTTTAAGAGTTCAA
TGTCATCCCTTAAATGACTCGGAAGGATTTTTATTCCTCCTCTTCTTCCTCTTCTTCTTC
TTCCTCTTCCTCCTCTTCTTCACTTTCGTCCTCCTCTTCCTCTTCTTCCTCCTCTACCTC
TTCTTCTTCTTCGACTTCCTCTTCTTCCTCTTCCACTTCTTCCTCTTCTTCCCTCACTTG
TCGAGTTGTCGTCGTCGTGGTTGTGCTAACCACTTGCGCTACCTCGGCTGTTACGTAGTT
TTCAGTGTCCACAAACTGCACATGCTGCGTGCCAGGTGGAGGTCGATACGTCAGAGGTAC
GCTTTGGCTCGATCTATATTTTATATAATCTTCGAATCTCCCCACTCTCTTTATCGGACG
AGGAGAGGGTCTCTCCATAGGCTGGTACCCACTCTCTGGTGGAGG
||
TYPE: EST
STATUS:  New
CONT_NAME: Hu SN
EST#: Ah_SkM_12F12_T3
CITATION:
Analysis of tarantula skeletal muscle protein sequences and identification of transcriptional isoforms
HIQUAL_START: 1
HIQUAL_STOP: 334
SEQ_PRIMER: T3 primer
P_END: 5'
DNA_TYPE: cDNA
LIBRARY: Tarantula skeletal muscle library
PUBLIC: 05/01/2009
SEQUENCE:
TTTTTTTTTTTTTTTTTTTTTTTTTTTTTTTTTTTTTTTTTTTTTTAAGTTTTATTTAAA
AACGAAAAAGAAAGTTGTTATTGTACATACGGATGGTGATACAAGGTCTTGTGTCACACA
CACACCTTCTGTTCTGCACTGATGCAGCCCCTGTGCGATGACAATAACAATTGGTATCGA
TTTCCTTTTCCACACAGGGAGAGCCTATATAAATTAACATGTTAAGCAGCGGATATTGAA
GCAAAGCTGGAGGCTGTTAAATGAAAACATAGCTGTTACCATTTGATTTTGCAGCAACAA
CGTTAGGTGAGCGCGGGTTAACAGCAGC
||
TYPE: EST
STATUS:  New
CONT_NAME: Hu SN
EST#: Ah_SkM_12G02_T3
CITATION:
Analysis of tarantula skeletal muscle protein sequences and identification of transcriptional isoforms
HIQUAL_START: 1
HIQUAL_STOP: 407
SEQ_PRIMER: T3 primer
P_END: 5'
DNA_TYPE: cDNA
LIBRARY: Tarantula skeletal muscle library
PUBLIC: 05/01/2009
SEQUENCE:
AATTCTTTTTTTTTTTTTTTTTTTTTTTTTTTTTTTTTTTTTTTTTTTTTGTTAATTTTT
TAATACACGAAAAACGAAAAGACACAGTTGTGACTTCATTTGTTTTCAAACTTTCAGACA
CAATGTACAATCCTTTCTTTTATTCAAATGCAAAGATTTGCTTTAAGAGTTCAATGTCAT
CCCTTAAATGACTCGGAAGGATTTTTATTCCTCCTCTTCTTCCTCTTCTTCTTCTTCCTC
TTCCTCCTCTTCTTCACTTTCGTCCTCCTCTTCCTCTTCTTCCTCCTCTACCTCTTCTTC
TTCTTCGACTTCCTCTTCTTCCTCTTCCACTTCTTCCTCTTCTTCCCTCACTTGTCGATT
TGTCGTCGTCGTGGTTGTGCTAACCACTTGCGCTACCTCG
||
TYPE: EST
STATUS:  New
CONT_NAME: Hu SN
EST#: Ah_SkM_12G03_T3
CITATION:
Analysis of tarantula skeletal muscle protein sequences and identification of transcriptional isoforms
HIQUAL_START: 1
HIQUAL_STOP: 561
SEQ_PRIMER: T3 primer
P_END: 5'
DNA_TYPE: cDNA
LIBRARY: Tarantula skeletal muscle library
PUBLIC: 05/01/2009
SEQUENCE:
TTTTTTTTAGCACTACTTATGCCTCATATTCACAATTCACTCAGATTTCAATTCTGTATC
ATACTGTATCTAGTTCTAGCTCTTGTGAACTTTACATTCCCGCTGCATTAGGCACACTCA
TGCATTTCAGCCACTTCAGGAACGTATGGCTTTTATAGGACCGCACTACTGTGCTACTAC
AAACGTAAGTTGTTTTACTTACTTTGGGTTCTTTTTTTTTTTTTCCAGTTCTTTTTTGAA
CAGTCCCTCCGGCTTTTTGGCTTTTTGATTCTTTTTCCCTTGTTTGCCTCTTGCTCCGCT
CCTTTTCCGCTGAAAGCTCCTCCATGTCAATACTGTATCTTCGCTTTCACAAAAGACATG
AGCAGGGGCATCGCAACTGGAATTAGCGCCCAAGTGGCCAACAAGCTCGCTGGAAAAAGA
GACCCACAGCTTGAAGCCGAAGTCCTGCAATGGATCGAAGCAATTACGGGACAAAAATTG
CCTGCAGGCCCATACGAAGAAGTTCTACGGGATGGAGTTATTCTTTGCAACTTAATGAAC
GTTCTGATGCC
||
TYPE: EST
STATUS:  New
CONT_NAME: Hu SN
EST#: Ah_SkM_12G04_T3
CITATION:
Analysis of tarantula skeletal muscle protein sequences and identification of transcriptional isoforms
HIQUAL_START: 1
HIQUAL_STOP: 581
SEQ_PRIMER: T3 primer
P_END: 5'
DNA_TYPE: cDNA
LIBRARY: Tarantula skeletal muscle library
PUBLIC: 05/01/2009
SEQUENCE:
GCTGCAGGAATTCGAATTCGTTTTTTTTTTTTTTTTTTTTAATATTGAAAAAATATTTAT
TTATCGTGACGGAATTTTTCTACATAAAATAATTTAGTGGTCAGATGATTATGAGGCAGT
GAATTCGCATTGAATTTTCGTATATCTTTTAGTTGGTTCTCATCTGTTTGTGGCCATTCT
TAAAAGAAATTAAAACAATAAATAAATAAATAAGTAAATAAATAGTTTGATTTTGGTATG
CCAAAAGTTCAGTTTTAGAATTGAAGACTATGGAATACCAACAGCTGTGAAACAATAAGA
GGACGAATCGCTTAGAAGCACTTGCGATGTACAATGCTGGGTCCAGACTCATCGTACTCT
TGCTTGGAGATCCACATCTGCTGGAATGTGGACAGTGAGGCCAAGATGGAGCCACCGATC
CATACGGAGTACTTCCTCTCAGGGGGAGCGATGATCTTGATCTTCATGGTGCTGGGAGCG
AGAGCAGTGATTTCCTTCTGCATCCTGTCAGCAATACCGGGGTACATGGTGGTGCCACCG
GACAGGACAGTGTTGGCGTACAGATCCTTAC
||
TYPE: EST
STATUS:  New
CONT_NAME: Hu SN
EST#: Ah_SkM_12G05_T3
CITATION:
Analysis of tarantula skeletal muscle protein sequences and identification of transcriptional isoforms
HIQUAL_START: 1
HIQUAL_STOP: 507
SEQ_PRIMER: T3 primer
P_END: 5'
DNA_TYPE: cDNA
LIBRARY: Tarantula skeletal muscle library
PUBLIC: 05/01/2009
SEQUENCE:
GCTGCAGGAATTCGAATTGTTTTTTTTTTTTTTTTTGCTTTCCTCTCTTGTTCTCGCTTC
AATTCTTCAGCGGCCTTTTTCCTCAGCAAGGTCCTCAACTTCTTCTTACGGGCGGGGGTC
ATGAAACCCTTCTTCGCCTTCTTGCCAGCAGCAGCGGCTTCCAGCCGAGCTCTGACCTCG
GCTTTCTTACGCTCTTTCTCATCAAGAGCCTTCTGTTTCGCGTCATCCGCCATGATTCAC
CGAATTTGGCCTAAACCCTCTGGGTTCTGGAGAAGAGAGCGAAGAGACGGATGATCGGTT
TTTTTTTTTTTTTTTACTTTTTTTTTTTTTTTTAATTACATCAGCACTGCATTTTCAGCA
GAGTTTTATAATTACTTGAAGAATTTAATATGCTTCTCGTTTTTAAGCTGACATAAGTTG
CACAGTTTAGTGATGTTACTGGTAACATTCATTCCACACTTGATAGATGAAAGGAAAAAG
TCTTTGGATCCTCATTTC
||
TYPE: EST
STATUS:  New
CONT_NAME: Hu SN
EST#: Ah_SkM_12G06_T3
CITATION:
Analysis of tarantula skeletal muscle protein sequences and identification of transcriptional isoforms
HIQUAL_START: 1
HIQUAL_STOP: 530
SEQ_PRIMER: T3 primer
P_END: 5'
DNA_TYPE: cDNA
LIBRARY: Tarantula skeletal muscle library
PUBLIC: 05/01/2009
SEQUENCE:
TAAAATGATCACAAGTTCGTATTTTGCGCTTTTTTATGCACAGTTTCGACTTTTAGCGTG
ATTTAATGTTCGTTGTGGTCAGGTGTTCTGCCGCTTGTTCGTCTGAGGATCACGGGTTAA
TTGAATCTAATGTGTCCTGCAGTCCTCCTTCTATATTGATAGGGTGGGGCACACAGTGAA
TGGGTAGCAGAAGAGGGTCGACGACGTGAGCGATTTTACCTGGGAGAAGGTGAACACCAG
ATGGCTATAATGTAATTACAGTGGTTCCTTCATTTACTCTTCATCAATTTTGGATTTTGG
GCGCCCTGGTTTTCCCATGGGTATTGGGCTCATTGCTCGTCCTACAGATGCGGAACTGCG
GTTCTTGGCGCGGAGTTTGGCAGCTACGTTCTCAGCCATGTCAGCACGTTCCTCGGCATC
CTCCAGCTCTTGTTGGACTTTGCGGAATTTGGCAAGATTCAGAGCAGCAATTTCTTCGGC
TTCCTCAATCTGTCTCTTGTATGTCTTGATCTTCTGCTGGA
||
TYPE: EST
STATUS:  New
CONT_NAME: Hu SN
EST#: Ah_SkM_12G07_T3
CITATION:
Analysis of tarantula skeletal muscle protein sequences and identification of transcriptional isoforms
HIQUAL_START: 1
HIQUAL_STOP: 579
SEQ_PRIMER: T3 primer
P_END: 5'
DNA_TYPE: cDNA
LIBRARY: Tarantula skeletal muscle library
PUBLIC: 05/01/2009
SEQUENCE:
CTGCAGGAATTCGAATTCCTACAATGTCTTCGCCGATCTCTTTAACCCCATCATTGACGA
CTACCACGGTGGTTTCAAGGCCACTGACAAACATCCTCAAACTGACTTTGGTGACATGAA
AACCATTGTCAATGTAGATCCAGCTGGCGAGTTTGTGGTATCCACAAGAGTACGATGCGG
CCGCAGTCTGAAGGGCTATTCATTCAACCCTTGCCTCACAGAAGCAAACTACAAGGAGAT
GGAAGAAAAAGTGAGCAGCACTCTCGGCGGCATGGAAGGAGAACTGAAGGGCACCTACTA
CCCACTCACAGGCATGGACAAAGCCACACAACAGAAACTCATTGACGATCACTTCCTGTT
CAAAGAGGGTGACAGATTCTTGCAAGCCGCAAATGCTTGCCGTTACTGGCCCACAGGCCG
TGGCATCTTCCACAATGACGCCAAAACTTTCCTGGTGTGGGTAAATGAGGAAGATCACTT
GAGAATCATCTCCATGCAAAAGGGTGGCGATCTTAATGCCGTCTACCAGCGTCTGGTCAA
CGCAGTGAACATAATTGAGTCAAAATTAC
||
TYPE: EST
STATUS:  New
CONT_NAME: Hu SN
EST#: Ah_SkM_12G08_T3
CITATION:
Analysis of tarantula skeletal muscle protein sequences and identification of transcriptional isoforms
HIQUAL_START: 1
HIQUAL_STOP: 524
SEQ_PRIMER: T3 primer
P_END: 5'
DNA_TYPE: cDNA
LIBRARY: Tarantula skeletal muscle library
PUBLIC: 05/01/2009
SEQUENCE:
CAATGGACCATAAAGCTTTATTTTATCACTATAAACAATCAAATTATTGCAATCAATACC
AATATGTTTTACAAGGTATTCTAAATTCTGTGATGCCCATTTCCTCCATTATCTCTTGCT
CAAAGGTACGAAGCCTTGGCTGAAATGTTACTTTCTTAATATCTTTGGCAAGTGTGTCCT
TAGGTTGTTCCATATAATACTTTCTTTCTTTGTAGTCATGCGTTTCCTCAGCTTTTCTTG
GAATAGGAATAATGCGACCTGTTCTTAAAGAAACACGAACTTCTTCACCATCTTCAGTGA
AACGCCACTCTATGTTAGTTGCCTTGCTGTCAGCAGGATCCACTAGAGCTACTTCTCTGT
TTACCAGCAATGGCTGCTCATCCTTCACCAGGGTTCTTCCCACACCGTATGCAGTAACAT
ATTTGTATTTACAGTTGAGGCCTTCAACACAAACCCAGTTTCTTTCCTTCACTATATAAT
TCACAACGCCCTGCTTCCCTTTGTCTTTTCCAACA
||
TYPE: EST
STATUS:  New
CONT_NAME: Hu SN
EST#: Ah_SkM_12G09_T3
CITATION:
Analysis of tarantula skeletal muscle protein sequences and identification of transcriptional isoforms
HIQUAL_START: 1
HIQUAL_STOP: 259
SEQ_PRIMER: T3 primer
P_END: 5'
DNA_TYPE: cDNA
LIBRARY: Tarantula skeletal muscle library
PUBLIC: 05/01/2009
SEQUENCE:
CCCGGGCTGCAGGATTCGAATTCTTATGACATCTCCAACAAGAGGAGGATGGGTCTCACT
GAGTATGAGGCCGTAAAGGAGATGCAGGACGGCATCCTGGAGATGATCAAAATGGAGAAG
GCAGCTGCTTAAGCAGAAATTTCTACAATTTGACAAGTCTCAAATTCATCCAAAAATGTA
CTATTTTTGTAGTCAACTTCTGTGACTGAATTTCTACTTTCACTTCTCTGTTTCCTGAAA
AAAAAAAAAAAAAA
||
TYPE: EST
STATUS:  New
CONT_NAME: Hu SN
EST#: Ah_SkM_12G10_T3
CITATION:
Analysis of tarantula skeletal muscle protein sequences and identification of transcriptional isoforms
HIQUAL_START: 1
HIQUAL_STOP: 555
SEQ_PRIMER: T3 primer
P_END: 5'
DNA_TYPE: cDNA
LIBRARY: Tarantula skeletal muscle library
PUBLIC: 05/01/2009
SEQUENCE:
TTTTTTATGTAAAATGATCACAAGTTCGTATTTTGCGCTTTTTTATGCACAGTTTCGACT
TTTAGCGTGATTTAATGTTCGTTGTGGTCAGGTGTTCTGCCGCTTGTTCGTCTGAGGATC
ACGGGTTAATTGAATCTAATGTGTCCTGCAGTCCTCCTTCTATATTGATAGGGTGGGGCA
CACAGTGAATGGGTAGCAGAAGAGGGTCGACGACGTGAGCGATTTTACCTGGGAGAAGGT
GAACACCAGATGGCTATAATGTAATTACAGTGGTTCCTTCATTTACTCTTCATCAATTTT
GGATTTTGGGCGCCCTGGTTTTCCCATGGGTATTGGGCTCATTGCTCGTCCTACAGATGC
GGAACTGCGGTTCTTGGCGCGGAGTTTGGCAGCTACGTTCTCAGCCATGTCAGCACGTTC
CTCGGCATCCTCCAGCTCTTGTTGGACTTTGCGGAATTTGGCAAGATTCAGAGCAGCAAT
TTCTTCGGCTTCCTCAATCTGTCTCTTGTATGTCTTGATCTTCTGCTGGAGTTTATCTAC
AAGGT
||
TYPE: EST
STATUS:  New
CONT_NAME: Hu SN
EST#: Ah_SkM_12G11_T3
CITATION:
Analysis of tarantula skeletal muscle protein sequences and identification of transcriptional isoforms
HIQUAL_START: 1
HIQUAL_STOP: 545
SEQ_PRIMER: T3 primer
P_END: 5'
DNA_TYPE: cDNA
LIBRARY: Tarantula skeletal muscle library
PUBLIC: 05/01/2009
SEQUENCE:
CTGCAGGTCTCGAGTTTTTTTTTTTTTTTTTTTTTTTTTTTTTTTTTTTTTAGTAGATAA
CTAAAGTTTTTGTCCTTTCGTACTGAAAACTTTATAAAGAAGATAGAAACCGACCTGGCT
TGCGCCGGTCTGAACTCAAATCATGTAAATGTTTAAAAGTCGAACAGACTTTCTATTTTT
GAATTCTGCTTCAAAAAGAATTTTAATTCAACATCGAGGTCATAATCTCTTTTTTTGATA
AGGTCTCTTGAAAAGAATTATGCTGTTATCCCTGCGGTAGCTTGATTTATCATAATAAAG
GATTGAAGATGAAAGTGATGTAAAGATTTAGTTTTATGCCTCCCCAGCTAAACATAAGTG
AAGCTCGACAGGGATAACAGCATAATTCTTTTTAAATGAAAGTCTTCTTACTTTCACGAT
AAATTCAATTAGCTAAGATAATAAAGAAAATTTCATGTTAGACCTTTCATTCTATCCTAC
AATTGATAGGCGAGTTATTGTGCTACCTTAGCTTAAATTGGCCATTTAAACATTCA
||
TYPE: EST
STATUS:  New
CONT_NAME: Hu SN
EST#: Ah_SkM_12G12_T3
CITATION:
Analysis of tarantula skeletal muscle protein sequences and identification of transcriptional isoforms
HIQUAL_START: 1
HIQUAL_STOP: 576
SEQ_PRIMER: T3 primer
P_END: 5'
DNA_TYPE: cDNA
LIBRARY: Tarantula skeletal muscle library
PUBLIC: 05/01/2009
SEQUENCE:
CAAAGTGCACCTTTTGAACCAGTCATCGTAGGCCTTACACACTACATGCCCAAACCACCT
CAATCTGTTTCTTCTTACAACATCACTTACTGTCTCCATCCACCAAAGTGCACCACTTCC
ATCAAAGTGCACCAAAGTGCACCACTTCTACACAACATCACTTCCATCAAAGTGTACCTT
TTGAACCAGTCAGCATAGGCCTTACACACTACATACCCAAACCACCTCAATCTGTTTCTC
CTTACAACATCACTTACTGTCTCCACTCCAAACATCCAAATATCCACTAAATCATTCTCA
TTTTTGTCCTTTCTAACTTTTCAGCACACTCATTTTTTATTGCCCACATCTCACTGCTAT
ACATCACACAACTCCTCACATAGCTTTGGTAAATCTTTCCCTTTAACATCATGTAAATCT
GTTTTTAAGACGTTCAAGATTAAATTATTTTGTGAACACACCACTTCATATACAACTAAA
TGCCCAGTAATCGTATACACTGAATATTTACATATTCCAAACACAGCTGAACATTTCAGC
TATTAAAAACTTTTCATATAAAATAC
||
TYPE: EST
STATUS:  New
CONT_NAME: Hu SN
EST#: Ah_SkM_12H01_T3
CITATION:
Analysis of tarantula skeletal muscle protein sequences and identification of transcriptional isoforms
HIQUAL_START: 1
HIQUAL_STOP: 504
SEQ_PRIMER: T3 primer
P_END: 5'
DNA_TYPE: cDNA
LIBRARY: Tarantula skeletal muscle library
PUBLIC: 05/01/2009
SEQUENCE:
CTGCAGGAATTCGAATTTTTTTTTTTTTTGTTAAAAATCACAGCTTTATTATATACCTAA
AATTTATTAAGATACATTTCATAATTTTCTGGATTTCATACATTCATTAAATGCGGCTGA
AAATATAAATTAAGTATATCCATGGCTAAAGGGAATCACGAAGTTGTTTTGTACATTAAA
TTAAATAAATTATATCTTATTTTCTATTTGGCACAAGTAAAAATAGCTGTAATTCTCAAA
CTTAAAAATTTTGTTTGCACGTTTAATTTTTGTTTATGCACAAACGTCTGCGGAAAAAAA
AAAAAGTTTGCGTAATTCCAAAATTTCTGTAAACTCACTGCTGGAATTTGACCCCTACAA
ATATATTTTACAGGGAGGAAAAATTAGATAAAGAATGGGGGAAGAGAGAAATGAAGTAAG
AGAGAAATATTAATAAAGTTTAAGGAAATGAAAAAGGTATTTTAAAAATGGAAATCTGAA
AGGTTATGTTAAACA
||
TYPE: EST
STATUS:  New
CONT_NAME: Hu SN
EST#: Ah_SkM_12H02_T3
CITATION:
Analysis of tarantula skeletal muscle protein sequences and identification of transcriptional isoforms
HIQUAL_START: 1
HIQUAL_STOP: 597
SEQ_PRIMER: T3 primer
P_END: 5'
DNA_TYPE: cDNA
LIBRARY: Tarantula skeletal muscle library
PUBLIC: 05/01/2009
SEQUENCE:
CTGCAGGTCCCACACAGCCAGCGATCACGCCTGCAAAATCTGTGACACAAGACAGCTCCA
GCAGCCTTACATTTATTTAATGATGGAAGCTGAGCGTTATAAGGAAAAGTTAGCATTTAT
GCTGAAATCACCGCCGGCTAGTTCTGACGGCGATGACACAGAATTGCAGTATTCCCCAAC
GCTGTGGTCAAAGAAGTTTAACGAAGTTGAAGTTATAGATCACTACTTCTCTGTTCTTCG
AAAAAATACAGAGATTTCAAAAAAGACTGTACCATGTGAACTTGGTGTGAGTTATGGAGA
GTCGGATAACCAGAAAGTCGACATATTTGGTGCCAAGGATCTACCCGAAGATGCCCCAAT
CTTCGTATTCATTCACGGAGGTTACTGGATTGTCGGAAGCCGAGAAGAATCCAGTCACTT
TGCCAAACAGTTTTATGATAAAGGAATCGTATCAGTCACACTCGGATATGATTTAGTTGA
TGAAACAATTAGAATTCCTGACATAGTGAAACAAGTCACCAAAGGAATCGATTTCGTGCT
GGAATATGCCTCTACAAGGAAATCAAAAGGTGTCTATATCTGTGGAC
||
TYPE: EST
STATUS:  New
CONT_NAME: Hu SN
EST#: Ah_SkM_12H04_T3
CITATION:
Analysis of tarantula skeletal muscle protein sequences and identification of transcriptional isoforms
HIQUAL_START: 1
HIQUAL_STOP: 552
SEQ_PRIMER: T3 primer
P_END: 5'
DNA_TYPE: cDNA
LIBRARY: Tarantula skeletal muscle library
PUBLIC: 05/01/2009
SEQUENCE:
ATCATCTCCATGCAAAAGGGTGGCGATCTTAATGCCGTCTACCAGCGTCTGGTCAACGCA
GTGAACATAATTGAGTCAAAATTACCATTCTCCCGAGATGACAGACTTGGTTTCTTAACC
TTCTGCCCCACTAACTTGGGCACAACCATCCGTGCTTCTGTCCACATTGCTCTGCCCAAA
CTGGCAAAGGACAAGAAGGTTCTTGAAGATATTGCTGCCAAATTCAACTTGCAAGTCCGT
GGCACACGTGGTGAGCACACAGAGAGCGAGGGAGGAGTTTATGACATCTCCAACAAGAGG
AGGATGGGTCTCACTGAGTATGAGGCCGTAAAGGAGATGCAGGACGGCATCCTGGAGATG
ATCAAAATGGAGAAGGCAGCTGCTTAAGCAGAAATTTCTACAATTTGACAAGTCTCAAAT
TCATCCAAAAATGTACTATTTTTGTAGTCAACTTCTGTGACTGAATTTCTACTTTCACTT
CTCTGTTTCCTGAAAAAAACAAAAGAAAGAAAATGTCTGTGCATATAAAACAACCACAAG
GG
||
TYPE: EST
STATUS:  New
CONT_NAME: Hu SN
EST#: Ah_SkM_12H05_T3
CITATION:
Analysis of tarantula skeletal muscle protein sequences and identification of transcriptional isoforms
HIQUAL_START: 1
HIQUAL_STOP: 563
SEQ_PRIMER: T3 primer
P_END: 5'
DNA_TYPE: cDNA
LIBRARY: Tarantula skeletal muscle library
PUBLIC: 05/01/2009
SEQUENCE:
CTGCAGGATTCGAATTCTTTTTTTTTTTTTTAGTGATATTTTAATTTAATGGAAAAATGA
TTTAGATATGTCCGTATTGTTAGACTACAAAGCACAAGAAGCATCTTCTGTACAGGCTGA
AAAGTAAGGCTAATTTGGCCAGTAACTGTTTTGGTTGATTTGCCAATGTATTCAAGTTTT
TCCTTCATTTTCTCCTCACAAGGCTTTCTGCAAGATGTTTAGGTCTCGTGTTACTGAGCA
ATGACTGAACACAAAGGTAATGTCCACTAGCAGGTCATTTTCATTTTTTATATGCAAAAT
AAGATGGCTGTGGCTCATTCATCATAATTCTGAGATAAAAGGAAATTGGCTGCGAGGTTT
TCATTCTTGTCACACGCAAAATATGCCTGTACAACCAAATACTCAGGGAAGCCCAGAGCT
TTCAACCTTTCAATTGCTTCTTTGTCTTGAGGAGTAACATGTGTGGTCATCTGAGCTAAC
CCTGCTTCAATTGGTGATCCACCACCTGAACTAAGTCCTGTCCCCGTTCCACCATCTGCA
CCTGCAGAACTCC
||
TYPE: EST
STATUS:  New
CONT_NAME: Hu SN
EST#: Ah_SkM_12H06_T3
CITATION:
Analysis of tarantula skeletal muscle protein sequences and identification of transcriptional isoforms
HIQUAL_START: 1
HIQUAL_STOP: 642
SEQ_PRIMER: T3 primer
P_END: 5'
DNA_TYPE: cDNA
LIBRARY: Tarantula skeletal muscle library
PUBLIC: 05/01/2009
SEQUENCE:
CCGGGCTGCAGGAATTCGAATTCTACATCTCGTCCTTCCGGGCGAGACTACCCTGGCGAT
GAGGCCTATTCGAGAGGGGGCATTCGAGGAGTCGTGGAGACCGTGCGACTCCCGCCTTCC
CAACTCCAAACCGTGCAGGTGTGACGTGCGGGCACCAAATCGTCCGCAGACGGGTTGACC
AGGCTGTTCTCGACAAATTGGAAGCTGGTTTCAAAAAGCTTTCTGAAGCAAGCGATTGCA
AATCCCTCTTGAAAAAGTATTTAACCAAGGAAGTCTTTGACAAGCTAAAGGGCAAGAAGA
CAAGTTTAGGAGCAACACTTCTGGATGTCATTCAGTCAGGTGTTGAGAACTTAGACAGTG
GCGTCGGTATCTATGCTCCTGATGCAGATTCCTACAATGTCTTCGCCGATCTCTTTAACC
CCATCATTGACGACTACCACGGTGGTTTCAAGGCCACTGACAAACATCCTCAAACTGACT
TTGGTGACATGAAAACCATCGTCAATGTAGATCCAGCTGGCGAGTTTGTGGTATCCACAA
GAGTACGATGCGGCCGCAGTCTGAAGGGCTATTCATTCAACCCTTGCCTCACAGAAGCAA
ACTACAAGGAGATGGAAGAAAAAGTGAGCAG
||
TYPE: EST
STATUS:  New
CONT_NAME: Hu SN
EST#: Ah_SkM_12H07_T3
CITATION:
Analysis of tarantula skeletal muscle protein sequences and identification of transcriptional isoforms
HIQUAL_START: 1
HIQUAL_STOP: 566
SEQ_PRIMER: T3 primer
P_END: 5'
DNA_TYPE: cDNA
LIBRARY: Tarantula skeletal muscle library
PUBLIC: 05/01/2009
SEQUENCE:
GCTGCAGGGAGTTTTTTTTTTTTTTTTTGTCTACACGTTTGTGTCCAAGTCCGAAATAGC
GGCAGAAGAAAACACGTTTTTTTTTTTTTTCAGTTTCTGCGGTTAAATGTTTACTTCGTG
CACTCGAATTGTTTTGTGTTTTAATTTGTTTACATGTGCCTGGTGTTGCCGAAGTTTTGA
CCGGCCTGTGTGGCTCCCTTGTTGGTTCCGTATTGCAAGTTGATGATGCCCTCGCTGGCC
CTTAGCTGCTCCTCGGTAAACTGGCGCTTGTTTTCTTCAGATGGCTTAGGTCCCAGGCAT
GGGCCGTTGTAGTCTGGGTGCTGGTAGCACGCTCTTCCCAGAGCCATGAGGCACTGGGTG
ACCTGAGGAATATTCCTCCTCTCCCACAAGTCGACAGTTTGGAAGACATCAATCTCAGGA
ACGCCCCACTTCTTACAAGCCTCTTGGAATCGGTTAATGTTCTCCATCATCTTGAACTGA
CCTCCGGATGTGTTGACCTTCGGGATGCATCCAGGCATCAGAACGTTCATTAAGTTGCAA
AGAATAACTCCATCCC
||
TYPE: EST
STATUS:  New
CONT_NAME: Hu SN
EST#: Ah_SkM_12H08_T3
CITATION:
Analysis of tarantula skeletal muscle protein sequences and identification of transcriptional isoforms
HIQUAL_START: 1
HIQUAL_STOP: 616
SEQ_PRIMER: T3 primer
P_END: 5'
DNA_TYPE: cDNA
LIBRARY: Tarantula skeletal muscle library
PUBLIC: 05/01/2009
SEQUENCE:
CTGCAGGATTCGAATTCAGATGACCCAGATCATGTTTGAGACCTTCAACGCCCCCGCCAT
GTACGTTGCCATCCAGGCCGTACTGTCCCTGTACGCTTCCGGTAGGACCACCGGTATTGT
GCTCGACTCCGGTGATGGTGTTTCCCACACTGTACCCATCTATGAAGGTTACGCTCTTCC
CCATGCCATTCTCCGTCTGGACTTGGCTGGCCGTGATCTGACTGACTACCTCATGAAGAT
CTTGACTGAGAGGGGCTACTCTTTCGTAACCACAGCTGAGCGAGAAATCGTTCGTGACAT
CAAGGAAAAGCTGTGCTACGTCGCCCTGGACTTTGAGCAGGAGATGGCCACTGCCGCTTC
CTCCTCCACAGTAGAGAAGTCCTACGAGTTGCCTGACGGTCAGGTCATCACCATCGGCAA
TGAGAGGTTCCGTTGCCCTGAGACCCTCTTCCAGCCTTCCTTCATAGGTATGGAGTCTGT
TGGCATCCACGAGACCACCTTCAACTCCATCCAGAAGTGCGACATTGATATCCGTAAGGA
TCTGTACGCCAACACTGTCCTGTCCGGTGGCACCACCATGTACCCCGGTATTGCTGACAG
GATGC
||
TYPE: EST
STATUS:  New
CONT_NAME: Hu SN
EST#: Ah_SkM_12H09_T3
CITATION:
Analysis of tarantula skeletal muscle protein sequences and identification of transcriptional isoforms
HIQUAL_START: 1
HIQUAL_STOP: 602
SEQ_PRIMER: T3 primer
P_END: 5'
DNA_TYPE: cDNA
LIBRARY: Tarantula skeletal muscle library
PUBLIC: 05/01/2009
SEQUENCE:
CTGCAGGATTCGAATTCTTTTTTTTTTTAACATCTGAAGAGTAAATTTTATTACTTATTT
CTCCAAACACAGAACATTTACAACAGTTTTGTGACAAGTATGTTACAAAATGCCTTCACA
AATGTAAATTGTACCTGAAGGCAAAAATTTATTTCTTTGCAGTTCATCTGTCTGGAGGAC
TAAAAGGGAGTTGCTGTTTGGAAAATTCAATGCAATTTACATTAACTAAAAACAAATTTT
TATTGAAGTATGTACACATTTGCAAAGTAGACAAAATCGCCCATGTAAGGCACTTTTATT
TACTTTCCAGTGAAAAGGGTGGAATTCTGCATTCAAAGTTCAATCCATCTTCTCTATCCA
TACGAAATGTACCCCACATGTGACCACAAGGGGACTGCAAACTGACATGGCTGCTGTACT
GAAAAGCTGGCTGCATTTTGGAAAGGATTGGTTCCTGTCCAACAACTCCTCTGCCACGGA
CAGTTTCTAAAGAGCCAGAAAGACTAAATATTCTCCAATGACGCTCCCTAAGTTGTACTG
TTAATTCTCCCAAATTTTCTAGACGAATGCAGTACCTCCACCAATATACACT
||
TYPE: EST
STATUS:  New
CONT_NAME: Hu SN
EST#: Ah_SkM_12H10_T3
CITATION:
Analysis of tarantula skeletal muscle protein sequences and identification of transcriptional isoforms
HIQUAL_START: 1
HIQUAL_STOP: 553
SEQ_PRIMER: T3 primer
P_END: 5'
DNA_TYPE: cDNA
LIBRARY: Tarantula skeletal muscle library
PUBLIC: 05/01/2009
SEQUENCE:
CCGGGCTGCAGGAATTCGAATTCGAACTAGTCTCGATTTTTTTTTTTTTTTTTTCTTTTT
TTTTTTTTTTTTTTTTTTTTGTGTACTCAAAAAGTATTTATTACAACAGCCTTTGTTTGT
ACATAAAATTTCGTGGCCAGATGACTGTAAGGCACTGAAATCAGATTAGGTTTTATTAGC
TCAGCACGTTTTACGGCAACAGGGCTATTGTCAAGTACAGTCTGATCTTCGTAAACGGCA
GTTGATGCTGAAAGTCACGAAACGTAACCCAGAAAATAACATTAAAGATATAAATAGCAG
ATGTTTAAAAGCACTTGCGATGTACAATGCTGGGTCCAAACTCATCGTACTCTTGCTTGG
AGATCCACATCTGCTGGAATGTGGACAGTGAGGCCAAAATGGAGCCACCGATCCATACGG
AGTACTTCCTCTCAGGGGGAGCGATGATCTTGATCTTCATGGTGCTGGGAGCGAAAGCAG
TGATTTCCTTCTGCATCCTGTCAGCAATACCGGGGTACATGGTGGTGCCACCGGACAGGA
CAG
||
TYPE: EST
STATUS:  New
CONT_NAME: Hu SN
EST#: Ah_SkM_12H11_T3
CITATION:
Analysis of tarantula skeletal muscle protein sequences and identification of transcriptional isoforms
HIQUAL_START: 1
HIQUAL_STOP: 587
SEQ_PRIMER: T3 primer
P_END: 5'
DNA_TYPE: cDNA
LIBRARY: Tarantula skeletal muscle library
PUBLIC: 05/01/2009
SEQUENCE:
CCGGGCTGCAGGAATTCGAATTGGTTGACCAGGCTGTTCTCGACAAATTGGAAGCTGGTT
TCAAAAAGCTTTCTGAAGCAAGCGATTGCAAATCCCTCTTGAAAAAGTATTTAACCAAGG
AAGTCTTTGACAAGCTAAAGGGCAAGAAGACAAGTTTAGGAGCAACACTTCTGGATGTCA
TTCAGTCAGGTGTTGAGAACTTAGACAGTGGCGTCGGTATCTATGCTCCTGATGCAGATT
CCTACAATGTCTTCGCCGATCTCTTTAACCCCATCATTGACGACTACCACGGTGGTTTCA
AGGCCACTGACAAACATCCTCAAACTGACTTTGGTGACATGAAAACCATTGTCAATGTAG
ATCCAGCTGGCGAGTTTGTGGTATCCACAAGAGTACGATGCGGCCGCAGTCTGAAGGGCT
ATTCATTCAACCCTTGCCTCACAGAAGCAAACTACAAGGAGATGGAAGAAAAAGTGAGCA
GCACTCTCGGCGGCATGGAAGGAGAACTGAAGGGCACCTACTACCCACTCACAGGCATGG
ACAAAGCCACACAACAGAAACTCATTGACGATCACTT
||
TYPE: EST
STATUS:  New
CONT_NAME: Hu SN
EST#: Ah_SkM_12H12_T3
CITATION:
Analysis of tarantula skeletal muscle protein sequences and identification of transcriptional isoforms
HIQUAL_START: 1
HIQUAL_STOP: 558
SEQ_PRIMER: T3 primer
P_END: 5'
DNA_TYPE: cDNA
LIBRARY: Tarantula skeletal muscle library
PUBLIC: 05/01/2009
SEQUENCE:
TGTGATGAATATTTTTGTAAAACAAATAATATAAGTGGACTCAGTGGTGAGACTGCATAT
CAGAAACGAAGGAAGGCTTTAAAAATAAGCTGCAATATTGCTGTTTAGTACGGAAGAGGA
ACGCTTGAAAAACAAACATACTGAACACATCAGTGAGTGGATTTCAGTATTCATTCATAA
ATTCACAAATTAAGAAAGACACAAACTTTTTATCGTAGGACTTTCGGCACAGTTACAGAT
TTCCTTACCAAATGGTTTCGGTAGTACAGTTCGTCTACCCTGATTCACAGGTAGAAAAGA
TTTCCTTAAGGCACCTCCTTTCTCCTTTTTCTTGTTCCTTTGCCAGAATAGTCTTGCACA
GCTCTCCACCATTTTCTGCAAATTCCTCTCTGTTGCTGTTGTTTCCGTACTGATATAATT
TTCACTGGTTTTTATAAAGATGGATTCTTTTGACTGCCTTTTGATTGGATTAGGTTCTCT
TTCAATTATTTCCCATGGTGTAGTTTCAGATATGTCACATTTACATTCATTTATATGCTG
TACTAATA
||
TYPE: EST
STATUS:  New
CONT_NAME: Hu SN
EST#: Ah_SkM_13A01_T3
CITATION:
Analysis of tarantula skeletal muscle protein sequences and identification of transcriptional isoforms
HIQUAL_START: 1
HIQUAL_STOP: 494
SEQ_PRIMER: T3 primer
P_END: 5'
DNA_TYPE: cDNA
LIBRARY: Tarantula skeletal muscle library
PUBLIC: 05/01/2009
SEQUENCE:
TCCGTCGGTATCTATGCTCCTGATGCAGATTCCTACAATGTCTTCGCCGATCTCTTTAAC
CCCATCATTGACGACTACCACGGTGGTTTCAAGGCCACTGACAAACATCCTCAAACTGAC
TTTGGTGACATGAAAACCATTGTCAATGTAGATCCAGCTGGCGAGTTTGTGGTATCCACA
AGAGTACGATGCGGCCGCAGTCTGAAGGGCTATTCATTCAACCCTTGCCTCACAGAAGCA
AACTACAAGGAGATGGAAGAAAAAGTGAGCAGCACTCTCGGCGGCATGGAAGGAGAACTG
AAGGGCACCTACTACCCACTCACAGGCATGGACAAAGCCACACAACAGAAACTCATTGAC
GATCACTTCCTGTTCAAAGAGGGTGACAGATTCTTGCAAGCCGCAAATGCTTGCCGTTAC
TGGCCCACAGGCCGTGGCATCTTCCACAATGACGCCAAAACTTTCCTGGTGTGGGTAAAT
GAGGA
||
TYPE: EST
STATUS:  New
CONT_NAME: Hu SN
EST#: Ah_SkM_13A02_T3
CITATION:
Analysis of tarantula skeletal muscle protein sequences and identification of transcriptional isoforms
HIQUAL_START: 1
HIQUAL_STOP: 488
SEQ_PRIMER: T3 primer
P_END: 5'
DNA_TYPE: cDNA
LIBRARY: Tarantula skeletal muscle library
PUBLIC: 05/01/2009
SEQUENCE:
CACCGGTATTGTGCTCGACTCCGGTGATGGTGTTTCCCACACTGTACCCATCTATGAAGG
TTACGCTCTTCCCCATGCCATTCTCCGTCTGGACTTGGCTGGCCGTGATCTGACTGACTA
CCTCATGAAGATCTTGACTGAGAGGGGCTACTCTTTCGTAACCACAGCTGAGCGAGAAAT
CGTTCGTGACATCAAGGAAAAGCTGTGCTACGTCGCCCTGGACTTCGAGCAGGAGATGGC
CACTGCCGCTTCCTCCTCCACAGTAGAGAAGTCCTACGAGTTGCCTGACGGTCAGGTCAT
CACCATCGGCAATGAGAGGTTCCGTTGCCCTGAGACCCTCTTCCAGCCTTCCTTCATAGG
TATGGAGTCTGTTGGCATCCACGAGACCACCTTCAACTCCATCCAGAAGTGCGACATTGA
TATCCGTAAGGATCTGTACGCCAACACTGTCCTGTCCGGTGGCACCACCATGTACCCCGG
||
TYPE: EST
STATUS:  New
CONT_NAME: Hu SN
EST#: Ah_SkM_13A03_T3
CITATION:
Analysis of tarantula skeletal muscle protein sequences and identification of transcriptional isoforms
HIQUAL_START: 1
HIQUAL_STOP: 510
SEQ_PRIMER: T3 primer
P_END: 5'
DNA_TYPE: cDNA
LIBRARY: Tarantula skeletal muscle library
PUBLIC: 05/01/2009
SEQUENCE:
CTGCAGGAATTCGAATTCCCACAACAGTTTCCTTCTCAGGAATGCCAGAAACCGTGGCCA
ACAATTTGTCCCAGAACTCATCTTTCTCAACATCACTCATACCAGACTGTGGGGCATATG
CTGATACTACATTCAGTAATCTCCCACCCATGATCATTTTCACAAGGATTACATGCTTGT
TAACTCTTCTTACCTCCACAACTTTGTCTTTCCATTTTTCTGCTACCAGTACCCCAACAC
CACCAAGACCATCAGTGGCTCCCTGCCAGAAGAACTTGTACCTACTTCCTCTTTCACCAA
TCATCTTGGTCCCATTCCCTTTCCACCTGGTTTCCTGTACACAACAAACATCAACTCTCC
TGCTGTCCAATGCCCTCACTATCTCTACAAATCTACCTGTCATGCTCCCTACATTCCAAG
TTGTTATTCTTACAGTTTGGTCATCACGATCTCCACTAAATTTCCTGAATCCCTCTCTCT
TCTTGCTGTTGCAGGTAGTCG
||
TYPE: EST
STATUS:  New
CONT_NAME: Hu SN
EST#: Ah_SkM_13A04_T3
CITATION:
Analysis of tarantula skeletal muscle protein sequences and identification of transcriptional isoforms
HIQUAL_START: 1
HIQUAL_STOP: 491
SEQ_PRIMER: T3 primer
P_END: 5'
DNA_TYPE: cDNA
LIBRARY: Tarantula skeletal muscle library
PUBLIC: 05/01/2009
SEQUENCE:
CTGCAGGGAGCTGGTCGCTGCTCTCGTGTCTTCCTCTTTCATCTCTGCTCTCGGTGTTCA
CCCGTCCGACGATCCACGATGGAGGCCATCAAGAAGAAGATGCAAGGTATGAAGTTGGAG
AAGGACAATGCCGTCGACAGGGCAGAAACCGCAGAGAACCAGTCACGAGATGCAAATCTA
CGAGCCGACAAGGCTGAAGAGGAAGTACGTTCGCTGCAAAAGAAGATCCAGCAAATTGAA
AATGAGTTGGATCAAGTGCAGGAGCAGCTGGCTCAAGCCAACAACAAACTGGAAGAGAAG
GACAAAGCTCTTCAAGCCGCTGAAGGTGAAGTAGCTGCTCTGAACAGGCGCATCCAACTG
CTAGAGGAGGACCTTGAGCGTTCAGAAGAGCGTCTCAAGACTGCAACAGCAAAACTTGAA
GAAGCCTCCCAAGCTGCAGACGAAAGTGAACGTATGCGTAAGATGCTTGAGCACAGGAGT
AT
||
TYPE: EST
STATUS:  New
CONT_NAME: Hu SN
EST#: Ah_SkM_13A05_T3
CITATION:
Analysis of tarantula skeletal muscle protein sequences and identification of transcriptional isoforms
HIQUAL_START: 1
HIQUAL_STOP: 548
SEQ_PRIMER: T3 primer
P_END: 5'
DNA_TYPE: cDNA
LIBRARY: Tarantula skeletal muscle library
PUBLIC: 05/01/2009
SEQUENCE:
GGCGTTTGGTTCATCCCACAGCGCCAGTTCTGCTTACCAAAAGTGGCCCACTGGGCGCTC
TCATCCTTAAAACGTCCGGGCTTCGACCAGGCAAGCCGGACTTCTCACCCATTTAAAGTT
TGAGAATAGGTTGAGGTCGTTTCGGCCCCAAGGCCTCTAATCATTCGCTTTACCGGATGA
GACTGATACCTCCGAGCGCCAGCTATCCTGAGGGAAACTTCGGAGGGAACCAGCTACTAG
ATGGTTCGATTAGTCTTTCGCCCCTATACCCAGGTCTGACGATCGATTTGCACGTCAGAA
CCGCTACGGACCTCCACCAGAGTTTCCTCTGGCTTCGTCCTGCCCAGGCATAGTTCACCA
TCTTTCGGGTCCCAACGTGTACGCTCGCGCTTCGCCCAACCGATCAATCGGACAGGGCGA
GCCGTTGGTGCTTCCCCGCCCTCTGACCAGGCGGAGAGTCCCAACTCGGACCGCTTGCGC
GGCCCTTCACTTTCATTGCGCCGATGGGCCTGAACAAGACCCACTGACTCGCGCACATG
||
TYPE: EST
STATUS:  New
CONT_NAME: Hu SN
EST#: Ah_SkM_13A07_T3
CITATION:
Analysis of tarantula skeletal muscle protein sequences and identification of transcriptional isoforms
HIQUAL_START: 1
HIQUAL_STOP: 573
SEQ_PRIMER: T3 primer
P_END: 5'
DNA_TYPE: cDNA
LIBRARY: Tarantula skeletal muscle library
PUBLIC: 05/01/2009
SEQUENCE:
AATGTTTTTGAGAATAAGGGAGGGTATCCTATATCTTAAAAAGTTTACGTGATGGAGCAA
AACTGGGGTCATTTTTGGATTCAAAAGCCAAAATTTAGTCAAAAATAAGTATCAGATCTA
ACTCAACAAAATGTGTGTTCCCCAGTGGGAAACTATACAAACTCTATTTTTTTTAATATA
AACATACTTTTAAGCAGATTACAACTCTACTAATATGTATTTATCAGTGTTTATTAGACA
TTGTGTCAACTGTACAGGAAATGATTCACCGTGCACATCTGGATTATCCTGCTTTATTGC
TATCCGGCCTGGCTGACTGCCACATTATTCTAGATAGTTTAGAGTCTGCTGTATTTTTAT
TCTAAATATGTTCAACACCACCGGCAGAAGAGAGGGTGCGCTTCAGCCTTGGGAACCACA
ACTGAGTTAGAATAAAAATACTTGACTATAAAAGCCGGTCACAGTGATGGGAGTTATGCC
CAAAGCCATGCTGCCTTGAGCGGTTTTCTGAGTTTTTCTGTTTTCTTTGTGTTTGGCTTT
GGTAGCTTCCTTTGAAAGAATTA
||
TYPE: EST
STATUS:  New
CONT_NAME: Hu SN
EST#: Ah_SkM_13A08_T3
CITATION:
Analysis of tarantula skeletal muscle protein sequences and identification of transcriptional isoforms
HIQUAL_START: 1
HIQUAL_STOP: 586
SEQ_PRIMER: T3 primer
P_END: 5'
DNA_TYPE: cDNA
LIBRARY: Tarantula skeletal muscle library
PUBLIC: 05/01/2009
SEQUENCE:
CTGCAGGAATTCGAATTCACCAAAGGTATCTGACACTGTAGTTGAACCCTACAATGCCAC
CCTTTCCGTACATCAGTTAGTTGAAAATACAGATGAAACATACTGCATTGACAATGAAGC
CTTGTACGACATCTGCTTCCGTACCTTAAAACTTACAACTCCCACCTATGGTGACTTGAA
CCACCTCGTCTCAGTGACTATGTCTGGTGTAACAACTTGCTTAAGGTTCCCTGGTCAACT
AAACGCAGATCTCAGAAAACTGGCAGTTAACATGGTTCCTTTCCCTCGTCTTCACTTCTT
TATGCCAGGCTTTGCCCCTCTAACATCAAGAGGCAGCCAACAGTACAGAGCTCTTACAGT
TCCCGAACTAACGCAGCAGATGTTTGACGCCAAGAACATGATGGCTGCATGTGATCCACG
TCACGGACGTTATTTGACTGTTGCCACAATTTTCAGAGGCCGTATGAGTATGAAGGAAGT
AGATGAGCAGATGCTCAATGTGCAAAACAAGAACAGTAGCTACTTCGTTGAATGGATTCC
AAACAATGTGAAGACAGCAGTTTGTGACATACCTCC
||
TYPE: EST
STATUS:  New
CONT_NAME: Hu SN
EST#: Ah_SkM_13A09_T3
CITATION:
Analysis of tarantula skeletal muscle protein sequences and identification of transcriptional isoforms
HIQUAL_START: 1
HIQUAL_STOP: 538
SEQ_PRIMER: T3 primer
P_END: 5'
DNA_TYPE: cDNA
LIBRARY: Tarantula skeletal muscle library
PUBLIC: 05/01/2009
SEQUENCE:
TGTCATTCAGTCAGGTGTTGAGAACTTAGACAGTGGCGTCGGTATCTATGCTCCTGATGC
AGATTCCTACAATGTCTTCGCCGATCTCTTTAACCCCATCATTGACGACTACCACGGTGG
TTTCAAGGCCACTGACAAACATCCTCAAACTGACTTTGGTGACATGAAAACCATCGTCAA
TGTAGATCCAGCTGGCGAGTTTGTGGTATCCACAAGAGTACGATGCGGCCGCAGTCTGAA
GGGCTATTCATTCAACCCTTGCCTCACAGAAGCAAACTACAAGGAGATGGAAGAAAAAGT
GAGCAGCACTCTCGGCGGCATGGAAGGAGAACTGAAGGGCACCTACTACCCACTCACAGG
CATGGACAAAGCCACACAACAGAAACTCATTGACGATCACTTCCTGTTCAAAGAGGGTGA
CAGATTCTTGCAAGCCGCAAATGCTTGCCGTTACTGGCCCACAGGCCGTGGCATCTTCCA
CAATGACGCCAAAACTTTCCTGGTGTGGGTAAATGAGGAAGATCACTTG
||
TYPE: EST
STATUS:  New
CONT_NAME: Hu SN
EST#: Ah_SkM_13A10_T3
CITATION:
Analysis of tarantula skeletal muscle protein sequences and identification of transcriptional isoforms
HIQUAL_START: 1
HIQUAL_STOP: 578
SEQ_PRIMER: T3 primer
P_END: 5'
DNA_TYPE: cDNA
LIBRARY: Tarantula skeletal muscle library
PUBLIC: 05/01/2009
SEQUENCE:
CCTTCATAGGTATGGAGTCTGTTGGCATCCACGAGACCACCTTCAACTCCATCCAGAAGT
GCGACATTGATATCCGTAAGGATCTGTACGCCAACACTGTCCTGTCCGGTGGCACCACCA
TGTACCCCGGTATTGCTGACAGGATGCAGAAGGAAATCACTGCTCTCGCTCCCAGCACCA
TGAAGATCAAGATCATCGCTCCCCCTGAGAGGAAGTACTCCGTATGGATCGGTGGCTCCA
TCTTGGCCTCACTGTCCACATTCCAGCAGATGTGGATCTCCAAGCAAGAGTACGATGAGT
CTGGACCCAGCATTGTACATCGCAAGTGCTTCTAAACATCTGCTATTTATATCTTTAATG
TTATTTTCTGGGTTACGTTTCGTGACTTTCAGCATCAACTGCCGTCTACGAAGATCAGAC
TGTACTTGACAATAGCCCTGTTGCCGTAAAACGTGCTGAGCTAATAAAACCTAATCTGAT
CTCAGTGCCTTACAGTCATCTGGCCACGAAATTTTATGTACAAACAAAGGCTGTTGTAAT
AAATACTTTTTGAGTAAAAAAAAAAAAA
||
TYPE: EST
STATUS:  New
CONT_NAME: Hu SN
EST#: Ah_SkM_13A11_T3
CITATION:
Analysis of tarantula skeletal muscle protein sequences and identification of transcriptional isoforms
HIQUAL_START: 1
HIQUAL_STOP: 621
SEQ_PRIMER: T3 primer
P_END: 5'
DNA_TYPE: cDNA
LIBRARY: Tarantula skeletal muscle library
PUBLIC: 05/01/2009
SEQUENCE:
CCGGGCTGCAGGAATTCGAATTCGGCAGTGTTTTTATAATTGTTAACAGTTTGGTTAACA
TTTGAACTTATCGAAAGCAGTTTATTTTCGATAATAGGAAGCTTGTGAAACGGTTTGAGT
GAAAAAAAATTGTCTGTAGTGAGAAATTACAGTTTCTTTTGCCTTCTACCGCAGCAGCCA
TGAAGTGTGTCTTGGTATTACTCGTGGTCCCCATTGTTTATGGTCTTGTTGATAACGAGT
TGAACAAGCCCCGTAAGGATAAGTATGTGCTTCAGACGCAGTGTGAAGTACTTATCCAGA
AACAAGTGAACGAAGAAATGCATGCCAGTTTAGTTTATGCCAATATGGCCGCCCACTTCG
ATCACAACAGTGTGGCTAGAAAAGGCTTCACAAAATTTTTTTCAGAGAATTCTGTTGAAG
AACGTGAACATGCTCACAAATTCATCGACTACTTAAACCGTCGAGGAGCAAGATTTACAA
CCTTCGACATTAAGATGCCTACCAAGTACATGTGGAGTAATGCTTTGGAAGCCCTTAGAG
ATGCTGTGAATCTGGAGAAACATGTCAATAATAAGCTTCATCATTTGCATGATGTTGCAG
CCTCACACTG
||
TYPE: EST
STATUS:  New
CONT_NAME: Hu SN
EST#: Ah_SkM_13A12_T3
CITATION:
Analysis of tarantula skeletal muscle protein sequences and identification of transcriptional isoforms
HIQUAL_START: 1
HIQUAL_STOP: 515
SEQ_PRIMER: T3 primer
P_END: 5'
DNA_TYPE: cDNA
LIBRARY: Tarantula skeletal muscle library
PUBLIC: 05/01/2009
SEQUENCE:
TGTATGTATTTAATATCAACCTTCAACATATTATAATGACAAGGAAAAATGTTAAAGTTT
GCTGGACGTATATTATATTTATTTTATGATATATATACAGTTTCAATAGTTATACGCACC
TGAGCGCTTTATTTTTTGACGTTATAAAGAGGATCCTAATGTGCACAAACACACACAACA
TATCGGTGAAATGATTCAAACACAAAAGATGTAACACAACTAATAAAGGAAACTTCCCGT
CAGTCGCTTTAATTCTAGCTGTTATTTGGATAAAAAAAAAATGTAGGATACTGTCCGACA
TTTTAGCTTAGACAGCTCTTTGGGTACTGAACATTTGGTTTCACAAACACATGTGCATGT
TTGTAGTAACGATGATGGTTTCCAGAAGGCTTGACCAGTACTTGAACCCAGAGTGTTGCC
CGAATTCTATACTGAACTATTCACTCAAAGGAAGGTTGGCTTGTGTAGGAATTTCGTCTC
CGTTTTCAAGGGCATCCTTTGAAAAA
||
TYPE: EST
STATUS:  New
CONT_NAME: Hu SN
EST#: Ah_SkM_13B01_T3
CITATION:
Analysis of tarantula skeletal muscle protein sequences and identification of transcriptional isoforms
HIQUAL_START: 1
HIQUAL_STOP: 524
SEQ_PRIMER: T3 primer
P_END: 5'
DNA_TYPE: cDNA
LIBRARY: Tarantula skeletal muscle library
PUBLIC: 05/01/2009
SEQUENCE:
TTCATCGCAGGAGTTATACACGTATTTGTCTAATCCAACTTTTCCACCGCTTCAAAATGG
CAGATGTTGAGAAGACCGCATGCTGCACCACCGAAGAAGACTGCTGCAAAGGCAGCGACT
GCGCTACAGAGGGAAAAGACTGCAGCAAAGAGCATGATTGCTGCAAAGACGGTTCAGCTC
AGAAACCTTGCGGCTGCAAGCAAGGAGAAGATTGCAAATGCCAAGAAGGGAAATGTGCCT
GCTAGCACAAAGACCTCTTTTTCACCCTGTATAGCATCCTATGTATGACTGACTAAGCTT
TCTTCGTGTTTCTGTCCTTCGTTCTAAGGTTATTAATGTACCCGTGCACATGTTTTATGT
CAAAGAAAGAAAGAAAGATAAAAAAAATGTATTTTTATGAGTCAATGACCATGTCACCAG
ATTTTAAAAACGAAGAATCCGCTGTGGTGTGGCTTTAATGTCGTGATTGTATCTTACTGC
CGCCAGCACGGCTTTTCTTGCGAACCAAAGCACGC
||
TYPE: EST
STATUS:  New
CONT_NAME: Hu SN
EST#: Ah_SkM_13B02_T3
CITATION:
Analysis of tarantula skeletal muscle protein sequences and identification of transcriptional isoforms
HIQUAL_START: 1
HIQUAL_STOP: 578
SEQ_PRIMER: T3 primer
P_END: 5'
DNA_TYPE: cDNA
LIBRARY: Tarantula skeletal muscle library
PUBLIC: 05/01/2009
SEQUENCE:
TTCCAGGCTAGACACAAAGAATACAAGATCAATGAGCTGAACATCCAAGTCAGTGATCTC
CGGGGAAAATTCGTCAAACCTGTACTGAAGAAGGTATCCAGATTCGAATACGGCAAATTT
GAGAAACTCATGCGAGCAGCCAAGAAGGCCGACAATGATTTCCGTACCAACCTGAAGTCC
GTTGGACCATCCACAAAATACAAGCTTGAGGATGATGTTAAAGAGTCTAAACCCGAATGG
GCCGCGGGAGTCAAGGAAGCAGCCAAGAAAGGAGAAGAATAAAAAGATTTGTGCCATTGT
CTTCATATCTGTGTATATCGTCATATAAATATTCTTACATCGAAAGAATTCTAGGTTTCT
CCGACAATAAATTCAGCGGCTGACCTTCGACGTCATCAAAACCAAAGAAGAAATTCCAAA
GATAGTGCATCCAAATTCAGGAGAGAAGAAAACTTGATTTCGCTGCTGGCAAGAATAGTC
ACGAACTTACAAATAATAGTAATCAGTACATTCAATTCCTGTGAGCTTTTTAGGCGAAAA
GCTACAAATAATTATGAAGAGCTACAAG
||
TYPE: EST
STATUS:  New
CONT_NAME: Hu SN
EST#: Ah_SkM_13B03_T3
CITATION:
Analysis of tarantula skeletal muscle protein sequences and identification of transcriptional isoforms
HIQUAL_START: 1
HIQUAL_STOP: 523
SEQ_PRIMER: T3 primer
P_END: 5'
DNA_TYPE: cDNA
LIBRARY: Tarantula skeletal muscle library
PUBLIC: 05/01/2009
SEQUENCE:
GACTATCGGCTAGATCGTACCACCGACAAAACTTCAAGAGCTCGTGCAGTCCCCCAAGCG
GACAAACTTCGCCTAGTGCTTCTTTAAGGTCGCGGTCAAAAGAGAGAAAAAAGAAAGCCA
CCATGCCCTTCAAGCCCGTAGAACAAGCCAAATGTCCGAAATGCGGCAAGTCTGTCTACG
CCGCTGAGGAAATGTTGGCAGCAGGTGCCAAATGGCACAAGACATGCTTTAAATGCGGTC
TCTGCCACAAGAGGTTAGACAGCACAAACGCCACAGAGCACGCAGGCGACCTGTTCTGCA
AACAATGCTACGGTAGGAAGTTCGGCCCTAAGGGATACGGATTTGGTGGTGGCGCAGGAT
GCCTTACCATGGACAAAGGTGAACAGTTCGGAAACACAGAATGTGCAGGAAACAAGCCAA
CCTTGGACCCAACCTATGGTTAAACCATTCAGCCAATACTATGTATAGAACTCTGAGTGA
TGTGCTCTCGTATCGTTCCGAAAACATAAAGGAA
||
TYPE: EST
STATUS:  New
CONT_NAME: Hu SN
EST#: Ah_SkM_13B04_T3
CITATION:
Analysis of tarantula skeletal muscle protein sequences and identification of transcriptional isoforms
HIQUAL_START: 1
HIQUAL_STOP: 570
SEQ_PRIMER: T3 primer
P_END: 5'
DNA_TYPE: cDNA
LIBRARY: Tarantula skeletal muscle library
PUBLIC: 05/01/2009
SEQUENCE:
TTCATTGCTATACCACTTGTGCTCTACCGGGCTCCAAAATGGTTGACCAGGCTGTTCTCG
ACAAATTGGAAGCTGGTTTCAAAAAGCTTTCTGAAGCAAGCGATTGCAAATCCCTCTTGA
AAAAGTATTTAACCAAGGAAGTCTTTGACAAGCTAAAGGGCAAGAAGACAAGTTTAGGAG
CAACACTTCTGGATGTCATTCAGTCAGGTGTTGAGAACTTAGACAGTGGCGTCGGTATCT
ATGCTCCTGATGCAGATTCCTACAATGTCTTCGCCGATCTCTTTAACCCCATCATTGACG
ACTACCACGGTGGTTTCAAGGCCACTGACAAACATCCTCAAACTGACTTTGGTGACATGA
AAACCATTGTCAATGTAGATCCAGCTGGCGAGTTTGTGGTATCCACAAGAGTACGATGCG
GCCGCAGTCTGAAGGGCTATTCATTCAACCCTTGCCTCACAGAAGCAAACTACAAGGAGA
TGGAAGAAAAAGTGAGCAGCACTCTCGGCGGCATGGAAGGAGAACTGAAGGGCACCTACT
ACCCACTCACAGGCATGGAC
||
TYPE: EST
STATUS:  New
CONT_NAME: Hu SN
EST#: Ah_SkM_13B05_T3
CITATION:
Analysis of tarantula skeletal muscle protein sequences and identification of transcriptional isoforms
HIQUAL_START: 1
HIQUAL_STOP: 516
SEQ_PRIMER: T3 primer
P_END: 5'
DNA_TYPE: cDNA
LIBRARY: Tarantula skeletal muscle library
PUBLIC: 05/01/2009
SEQUENCE:
TTTTTTTTTTTTTTTGAAAGAAAACAATGCAGTTTTAATAAATATGGGATTACATTAACA
GGCAACACCATGCTTACAAGATCTAAACGATCCTATATACATAGCATTCCATGTACATTT
CATTTTTTCTGAAATACGTTACAAAATTCCGTCAACCAGTAGTTTTCCGAATGCATTTTC
AGCAGAAAAAATTTTACAAATCTTCGAAGAAAATTGATTGCCCATCGGTAATGTTATTTA
AATTTTCCAGAAAAATTTTATGATGATATGATTTTCAGACACAGAAGCCGCAGGTAAATG
AATCGAAAAAGACATAGAAACTTCTTTTCCCCCTTTACAGGGTATTCCCTGTATTAATAT
TTTCTTCAGCAGTTTTCCAGGCCGACTTATTCTGGTGCATGTGACGATGTCTCAACAAGA
AGAAGACATAATGACAGCTGCAGTGATTTTTTTATGTTTTTGTTTGCCGTTTTTTTTTAA
AGAAATATGAGGAAGACACGACTACTC
||
TYPE: EST
STATUS:  New
CONT_NAME: Hu SN
EST#: Ah_SkM_13B06_T3
CITATION:
Analysis of tarantula skeletal muscle protein sequences and identification of transcriptional isoforms
HIQUAL_START: 1
HIQUAL_STOP: 461
SEQ_PRIMER: T3 primer
P_END: 5'
DNA_TYPE: cDNA
LIBRARY: Tarantula skeletal muscle library
PUBLIC: 05/01/2009
SEQUENCE:
CCTCGACTTGCACTTGCGGTTTAGGTCGGTTTTGTGTTCTAAAGACAGGAATAATGGGTG
ACGAGGAGAAGAAAGAGAAGAAGAAGAAGAGCAAGAAGAAGTCAGAGGAAGAGGGTGGAG
ATGCCGCCCCTGCACCTCCCCCACCTAAGCCCCCGTCCCAGAAAAGGAGAGCACAAAGAT
CAGGCAGTAATGTCTTTGCCATGTTCACTCAGCACCAGGTCCAGGAGTTCAAAGAAGCTT
TCCAACTTATTGACCAGGACAAGGATGGTTTCATCTCCAAAAATGACATCAGAGCTACAT
TCGATTCCCTTGGCCGTCTATGCACAGAGCAGGAGCTTGATTCCATGGTTGCTGAAGCAC
CCGGCCCCATCAACTTCACCATGTTCCTGACCATCTTCGGTGACAGAATTGCTGGAACCG
ATGAAGAAGATGTGATTGTTAACGCTTTCAACC
||
TYPE: EST
STATUS:  New
CONT_NAME: Hu SN
EST#: Ah_SkM_13B07_T3
CITATION:
Analysis of tarantula skeletal muscle protein sequences and identification of transcriptional isoforms
HIQUAL_START: 1
HIQUAL_STOP: 607
SEQ_PRIMER: T3 primer
P_END: 5'
DNA_TYPE: cDNA
LIBRARY: Tarantula skeletal muscle library
PUBLIC: 05/01/2009
SEQUENCE:
TAATGAACCTCAGAGAATCACAGATTGAGTCTCAACTGTCAGTAAGTAATTTATTTGAAC
CGAAATAAAAATTTTACACACTGAGAAAAAAAATGTGACGCCAGAAGATTGTGAAGTAAT
TTACATTTAGAAATTAAAGAAAAACAACTGTTGAGTCTACACTTTAAACTTAGTAGTGAA
AATACTATAATGGAAGGCGGCTAACAAAATTTTCGTCCTTAAAAGATTGATATTTAAATC
CAAAGTACATTATGAATCACTTTTGTCTATACATGTGCGGAAAAATCTGGCGTATGAAGT
AATTAATGCGTATGAAACTGGCTACATTTAATTACATATTTCATTACAATAAATCCTACA
CTTAGCTTTACAGAGCGGTATTTGACAAAGAGAGTGAGATGTTGCCACTTGCGATTTATT
TTTAAGAAACTTAGTAGTTGAGATAATTTGAAGATGTTACAAAGCTGATATCGAAGTCCA
CATGCGACATCTAGCGGCTAATTTTTACAGTTTGATGTATGTCTGAGAATGGAGTACTGC
TGGCTTTATAGAACACAAACAAAAAAAAGGTCCTGTAGCTGCAATTGGAACGAAAAA
||
TYPE: EST
STATUS:  New
CONT_NAME: Hu SN
EST#: Ah_SkM_13B08_T3
CITATION:
Analysis of tarantula skeletal muscle protein sequences and identification of transcriptional isoforms
HIQUAL_START: 1
HIQUAL_STOP: 606
SEQ_PRIMER: T3 primer
P_END: 5'
DNA_TYPE: cDNA
LIBRARY: Tarantula skeletal muscle library
PUBLIC: 05/01/2009
SEQUENCE:
CTGCAGGAATTCGAATTCTAAAATTTTCATTGCTATACCACTTGTGCTCTACCGGGCTCC
AAAATGGTTGACCAGGCTGTTCTCGACAAATTGGAAGCTGGTTTCAAAAAGCTTTCTGAA
GCAAGCGATTGCAAATCCCTCTTGAAAAAGTATTTAACCAAGGAAGTCTTTGACAAGCTA
AAGGGCAAGAAGACAAGTTTAGGAGCAACACTTCTGGATGTCATTCAGTCAGGTGTTGAG
AACTTAGACAGTGGCGTCGGTATCTATGCTCCTGATGCAGATTCCTACAATGTCTTCGCC
GATCTCTTTAACCCCATCATTGACGACTACCACGGTGGTTTCAAGGCCACTGACAAACAT
CCTCAAACTGACTTTGGTGACATGAAAACCATTGTCAATGTAGATCCAGCTGGCGAGTTT
GTGGTATCCACAAGAGTACGATGCGGCCGCAGTCTGAAGGGCTATTCATTCAACCCTTGC
CTCACAGAAGCAAACTACAAGGAGATGGAAGAAAAAGTGAGCAGCACTCTCGGCGGCATG
GAAGGAGAACTGAAGGGCACCTACTACCCACTCACAGGCATGGACAAAGCCACACA
||
TYPE: EST
STATUS:  New
CONT_NAME: Hu SN
EST#: Ah_SkM_13B09_T3
CITATION:
Analysis of tarantula skeletal muscle protein sequences and identification of transcriptional isoforms
HIQUAL_START: 1
HIQUAL_STOP: 562
SEQ_PRIMER: T3 primer
P_END: 5'
DNA_TYPE: cDNA
LIBRARY: Tarantula skeletal muscle library
PUBLIC: 05/01/2009
SEQUENCE:
CTGCAGGATTCGAATTCTCTGCTGACTGTTTCAGGACCAGCTGCTGAAGATCTGCCTAGT
CCTCCAACTGCAACTCCAGCTCGTACAACTAAAGCAAAAGTCCAGGAAGAGGAAGATGAT
GATTTGAAGGAACTGGCTGCCTGGGCTTCCTAATGCTGTTATCAGAATCTCCGAAACTGC
AGAGATTTTCTGTTTATTGGAAGTTTAGCAAGTTTAAAAATGCTGATAACTGGAACCGAA
CCTGAGGTACTAGCCTTATCTCCAAACACGAAAAAAAAATATCTGCCTGCCAGACTGAAC
ATAACACAACTGATTTTTGCAATAGCACTTTAAAAAAATTTTGTAGTAACTTTGCTGATG
ATAATTGTAATGACATTTTATAAGTTATTAAATTCCTGACTTGCACAATGATATATTGTA
ATAACTTTTCCCTGTTTATTCACTGATTAGGACCTAGGGTTGTCATATTTTTGTTAAAAA
GATTAATTTTGATCCAAGATATTCATATCTCTTCAAAGCTGTGTGATAACTGGTAATTTT
CTTGTTCGAAAG
||
TYPE: EST
STATUS:  New
CONT_NAME: Hu SN
EST#: Ah_SkM_13B10_T3
CITATION:
Analysis of tarantula skeletal muscle protein sequences and identification of transcriptional isoforms
HIQUAL_START: 1
HIQUAL_STOP: 573
SEQ_PRIMER: T3 primer
P_END: 5'
DNA_TYPE: cDNA
LIBRARY: Tarantula skeletal muscle library
PUBLIC: 05/01/2009
SEQUENCE:
CTGCAGGCGGGTTAACGATCATCCGTCTCTTCGCTCTCTTCTCCAGAACCCAGAGGGTTT
AGGCCAAATTCGGTGAATCATGGCGGATGACGCGAAACAGAAGGCTCTTGATGAGAAAGA
GCGTAAGAAAGCCGAGGTCAGAGCACGGCTGGAAGCCGCTGCTGCTGGCAAGAAGGCGAA
GAAGGGTTTCATGACCCCCGCCCGTAAGAAGAAGTTGAGGACCTTGCTGAGGAAAAAGGC
CGCTGAAGAATTGAAGCGAGAACAAGAGAGGAAAGCAGAAGAGAGGAAGAAAACTATTGC
AAGTAGGTGCGGACCTCAGAAGAATCTCGATGGAATTAATGAAGCTGAATTAATAAATAT
CTGCAAAGAATACCATGATCGCATAGCTGAACTGGAAGGTCAGAAGTACGACATGGAATT
CCAGGCTAGACACAAAGAATACAAGATCAATGAGCTGAACATCCAAGTCAGTGATCTCCG
GGGAAAATTCGTCAAACCTGTACTGAAGAAGGTATCCAGATTCGAATACGGCAAATTTGA
GAAACTCATGCGAGCAGCCAAGA
||
TYPE: EST
STATUS:  New
CONT_NAME: Hu SN
EST#: Ah_SkM_13B11_T3
CITATION:
Analysis of tarantula skeletal muscle protein sequences and identification of transcriptional isoforms
HIQUAL_START: 1
HIQUAL_STOP: 578
SEQ_PRIMER: T3 primer
P_END: 5'
DNA_TYPE: cDNA
LIBRARY: Tarantula skeletal muscle library
PUBLIC: 05/01/2009
SEQUENCE:
GCTAAAGGGCAAGAAGACAAGTTTAGGAGCAACACTTCTGGATGTCATTCAGTCAGGTGT
TGAGAACTTAGACAGTGGCGTCGGTATCTATGCTCCTGATGCAGATTCCTACAATGTCTT
CGCCGATCTCTTTAACCCCATCATTGACGACTACCACGGTGGTTTCAAGGCCACTGACAA
ACATCCTCAAACTGACTTTGGTGACATGAAAACCATCGTCAATGTAGATCCAGCTGGCGA
GTTTGTGGTATCCACAAGAGTACGATGCGGCCGCAGTCTGAAGGGCTATTCATTCAACCC
TTGCCTCACAGAAGCAAACTACAAGGAGATGGAAGAAAAAGTGAGCAGCACTCTCGGCGG
CATGGAAGGAGAACTGAAGGGCACCTACTACCCACTCACAGGCATGGACAAAGCCACACA
ACAGAAACTCATTGACGATCACTTCCTGTTCAAAGAGGGTGACAGATTCTTGCAAGCCGC
AAATGCTTGCCGATACTGGCCCACAGGCCGTGGCATCTTCCACAATGACGCCAAAACTTT
CCTGGTGTGGGTAAACGAGGAAGATCAC
||
TYPE: EST
STATUS:  New
CONT_NAME: Hu SN
EST#: Ah_SkM_13B12_T3
CITATION:
Analysis of tarantula skeletal muscle protein sequences and identification of transcriptional isoforms
HIQUAL_START: 1
HIQUAL_STOP: 568
SEQ_PRIMER: T3 primer
P_END: 5'
DNA_TYPE: cDNA
LIBRARY: Tarantula skeletal muscle library
PUBLIC: 05/01/2009
SEQUENCE:
CTGCAGGAATTCGAATTGCCGTTTTTTTTTAAAGAAATATGAGGAAGACACGACTACTCA
GTTCTACACTCGAAACCCGCAAAATTCAGATCCTTTTTCCAAAAATTAGTCGTTTATTCT
TCCTCTTCTTCCTCTTCATCCTCCTCCTCTTCCTCTTCTTCTTCTTCTTCTTCCTCCTGA
GGTGGAGGAGGTGAAGGAGCTCTGGGAGCGGGCTCGGGCTCTGCTGGTGCTCCGAAGGAT
GGTGGTTCTAAGTCAAGAAGGTCATCATCTTCATCGTACGTCCTTGCCTCAATAACTTCT
TTGACTTTCGGAGCAGTGGGATCCCATTTGGGTAGCTGTTTAGGACCTCTTTCCTTAAAC
GAGGTCATTCTGTCTTTCCAGCATTTCTCCAATTTAGCTTTAATGTCCTCCTCAAGACCT
CCATCATAAAACTGTTTCTTGTCGCCGAATGTTCTCCTGTCAACCCGTCGCTCAAACTTG
CTAGCCACGTGGATTTTAGGCGGGTATTTTCCCTCAGCTTCTGCTGGATCAATGCCTTTC
TTGAGTGCCTTCTGCCTA
||
TYPE: EST
STATUS:  New
CONT_NAME: Hu SN
EST#: Ah_SkM_13C01_T3
CITATION:
Analysis of tarantula skeletal muscle protein sequences and identification of transcriptional isoforms
HIQUAL_START: 1
HIQUAL_STOP: 507
SEQ_PRIMER: T3 primer
P_END: 5'
DNA_TYPE: cDNA
LIBRARY: Tarantula skeletal muscle library
PUBLIC: 05/01/2009
SEQUENCE:
CCTCGACTTGCACTTGCGGTTTAGGTCGGTTTTGTGTTCTAAAGACAGGAATAATGGGTG
ACGAGGAGAAGAAAGAGAAGAAGAAGAAGAGCAAGAAGAAGTCAGAGGAAGAGGGTGGAG
ATGCCGCCCCTGCACCTCCCCCACCTAAGCCCCCGTCCCAGAAAAGGAGAGCACAAAGAT
CAGGCAGTAATGTCTTTGCCATGTTCACTCAGCACCAGGTCCAGGAGTTCAAAGAAGCTT
TCCAACTTATTGACCAGGACAAGGATGGTTTCATCTCCAAAAATGACATCAGAGCTACAT
TCGATTCCCTTGGCCGTCTATGCACAGAGCAGGAGCTTGATTCCATGGTTGCTGAAGCAC
CCGGCCCCATCAACTTCACCATGTTCCTGACCATCTTCGGTGACAGAATTGCTGGAACCG
ATGAAGAAGATGTGATTGTTAACGCTTTCAACCTGTTTGATGAAGGTGAAGGCAAATGCA
AAGAAGAAACATTGAAAC
||
TYPE: EST
STATUS:  New
CONT_NAME: Hu SN
EST#: Ah_SkM_13C02_T3
CITATION:
Analysis of tarantula skeletal muscle protein sequences and identification of transcriptional isoforms
HIQUAL_START: 1
HIQUAL_STOP: 280
SEQ_PRIMER: T3 primer
P_END: 5'
DNA_TYPE: cDNA
LIBRARY: Tarantula skeletal muscle library
PUBLIC: 05/01/2009
SEQUENCE:
TTTTTTTACCAGTAAATACTTTATTTGTCAGATTCTAAAAATATACATGTTTTTATATTA
TCCCAGCACCGACAAAATGCTTTTATATAAAAAAGGAAGCTTAATAGTTATTTAAAACAA
TAATACAATTCTAAAAATAAATTCCTCATAAATATCAACGAACCCGTAAAATATATGTGC
ATATAAAAAGATAACATTAAAAAAAAGTATGAAATATAGAGAGATTCTTCGTTTCTTCGG
AATTACGAACAGTAAAAAGATCTGAATCCTGTTGT
||
TYPE: EST
STATUS:  New
CONT_NAME: Hu SN
EST#: Ah_SkM_13C03_T3
CITATION:
Analysis of tarantula skeletal muscle protein sequences and identification of transcriptional isoforms
HIQUAL_START: 1
HIQUAL_STOP: 504
SEQ_PRIMER: T3 primer
P_END: 5'
DNA_TYPE: cDNA
LIBRARY: Tarantula skeletal muscle library
PUBLIC: 05/01/2009
SEQUENCE:
ATCGAATCAGAGGAAGAGGGTGGAGATGCCGCCCCTGCACCTCCCCCACCTAAGCCCCCG
TCCCAGAAAAGGAGAGCACAAAGATCAGGCAGTAATGTCTTTGCCATGTTCACTCAGCAC
CAGGTCCAGGAGTTCAAAGAAGCTTTCCAACTTATTGACCAGGACAAGGATGGTTTCATC
TCCAAAAATGACATCAGAGCTACATTCGATTCCCTTGGCCGTCTATGCACAGAGCAGGAG
CTTGATTCCATGGTTGCTGAAGCACCCGGCCCCATCAACTTCACCATGTTCCTGACCATC
TTCGGTGACAGAATTGCTGGAACCGATGAAGAAGATGTGATTGTTAACGCTTTCAACCTG
TTTGATGAAGGTGAAGGCAAATGCAAAGAAGAAACATTGAAACGTTCTCTAACAACATGG
GGAGAGAAATTCTCTCAAGATGAGGTTGAGGAAGCCCTGTCTGAAGCTCCTATTGATGGA
AACGGCTTGATTGAC
||
TYPE: EST
STATUS:  New
CONT_NAME: Hu SN
EST#: Ah_SkM_13C04_T3
CITATION:
Analysis of tarantula skeletal muscle protein sequences and identification of transcriptional isoforms
HIQUAL_START: 1
HIQUAL_STOP: 378
SEQ_PRIMER: T3 primer
P_END: 5'
DNA_TYPE: cDNA
LIBRARY: Tarantula skeletal muscle library
PUBLIC: 05/01/2009
SEQUENCE:
ACATGAGAGGTGTAGTATAAGTGGGAGACGCCTTCGGACGTCGTCGGTGAAATACCACTA
CTTTCATCGTTTCTTTACTGACTCGGTGAAGCGGAGAGCGGACCGCAGGGTCCACGTTTC
TAGCCTTAAGTGCGGGGCCCCCGCGCCCTGCACGATCCGCTCCGAGGACAGTGTCAGGCA
GGGAGTTTGACTGGGGCGGTACATCTGTCAAAAGGTAACGCAGGTGTCCTAAGGCGAGCT
CAGCGAGGACAGAAACCTCGCGTGGAGCAAAAGGGCAAATGCTGGCTTGATCTTGATTTT
CAGTACGAAAGGACAAAAACTTTAGTTATCTACTAAAAAAAAAAAAAAAAAAAAAAAAAA
AAAAAAAAAAA
||
TYPE: EST
STATUS:  New
CONT_NAME: Hu SN
EST#: Ah_SkM_13C05_T3
CITATION:
Analysis of tarantula skeletal muscle protein sequences and identification of transcriptional isoforms
HIQUAL_START: 1
HIQUAL_STOP: 486
SEQ_PRIMER: T3 primer
P_END: 5'
DNA_TYPE: cDNA
LIBRARY: Tarantula skeletal muscle library
PUBLIC: 05/01/2009
SEQUENCE:
TTTTTTTCTGTCAAATGTCAGTACACGACATATTTATTTCAATTTGAGACCAATAGATGT
TAATAATAATTTAAACAAATGTAAAATGCCAATGTTTGAAGCAAAATTCTCAGGGTAATT
GATTTTCATCAGTGCGGCCGCAGATTTAACAAATAAAAAGTTTTTTGATTTTGACGTAAA
AATTTGAACATGACGAGGAAAATACTGACAACGTCCATTTCTTTTCAGATTTCACATCAC
CCACGAAAGATGAAGATAGATTTCAGAGAGAAAATGGACATCAAAACAACGGTTTCCAAG
GTAGGCATCATCTTGTGACCACTAGGTGAAAGCAAGAAAAAAAAAAGTCCACTGCTAGAT
ACACTTCCTTTGAAAGACAGGTGTTCACATGAGGCTACGGGTGACAGTAACTGTAGTCCT
TTCTATTTACAGTGGTCTTTGCTTGGAAGAATGAAATATGCGTAGTTCTTTGATTTCT
||
TYPE: EST
STATUS:  New
CONT_NAME: Hu SN
EST#: Ah_SkM_13C06_T3
CITATION:
Analysis of tarantula skeletal muscle protein sequences and identification of transcriptional isoforms
HIQUAL_START: 1
HIQUAL_STOP: 533
SEQ_PRIMER: T3 primer
P_END: 5'
DNA_TYPE: cDNA
LIBRARY: Tarantula skeletal muscle library
PUBLIC: 05/01/2009
SEQUENCE:
AAAGTTTCCAGCACAAGTTTTAAGAACAGCCTCTGGGTCAAAAGAGAGAAAAAAGAAAGC
CACCATGCCCTTCAAGCCCGTAGAACAAGCCAAATGTCCGAAATGCGGCAAGTCTGTCTA
CGCCGCTGAGGAAATGTTGGCAGCAGGTGCCAAATGGCACAAGACATGCTTTAAATGCGG
TCTCTGCCACAAGAGGTTAGACAGCACAAACGCCACAGAGCACGCAGGCGACCTGTTCTG
CAAACAATGCTACGGTAGGAAGTTCGGCCCTAAGGGATACGGATTTGGTGGTGGCGCAGG
ATGCCTTAGCATGGACAAAGGTGAACAGTTCGGAAACACAGAATGTGCAGGAAACAAGCC
AACCTTGGACCCAACCTATGGTTAAACCATTCAGCCAATACTATGTATAGAACTCTGAGT
GATGTGCTCTCGTATCGTTCCGAAAACATAAAGGAAAATAATTCTGGAAATATCTCAAGA
AATTAAATATTTTTCGTTCCAATTGCAGCTACAGGACCTTTTTT
||
TYPE: EST
STATUS:  New
CONT_NAME: Hu SN
EST#: Ah_SkM_13C07_T3
CITATION:
Analysis of tarantula skeletal muscle protein sequences and identification of transcriptional isoforms
HIQUAL_START: 1
HIQUAL_STOP: 598
SEQ_PRIMER: T3 primer
P_END: 5'
DNA_TYPE: cDNA
LIBRARY: Tarantula skeletal muscle library
PUBLIC: 05/01/2009
SEQUENCE:
CTGCAGGAATTCGAATTCGTCAGGGGTGACAGCTCTTCTCTTCACATTATCAAGCAGTTT
CAGTATTGGTTTTGAAGCACCACCCCAAATGTGAGAACAATACACAAAGGTAAGATGAAC
TTGAGATTTGTAAAGGGCAGGAGATGTTTTGGAAATGAGTGTAGTCTAGCTTGAGAAAGG
AAGAGTAATTTTGTACATGCAGATCGTGCAATAGATCTGTGCCATGTGACCGTGCCAAGA
CAGATCACATGCAGTGCAATAAAGAACAGAAAGTGAAATGTTTTGCATCAAAGAGTTCCC
TGACATGTGTTGGTAGAAAGAAAAATGTTACCCCTTTGTGTTTGCTGTTTTCATTATGTC
TTTTTCAAAGAACTGTTCTTTGTGTGTGGAGTTTGCTGCTAATGGTACCAGTGTTGTTAT
TCCACACAATTGGTGCTGACATAATGTTCCATAAAGATGGTGACCTATGGTGCCAAATTT
GGGTCACATTGTGAGTACTGTGAATATTACTCATTTTCTCCCTTCTGCAGTTCTGTTCAA
AATGCCTCTTTCTCTGGTCCAAAGGAGTTTTTATGTGCAATATTCTAT
||
TYPE: EST
STATUS:  New
CONT_NAME: Hu SN
EST#: Ah_SkM_13C08_T3
CITATION:
Analysis of tarantula skeletal muscle protein sequences and identification of transcriptional isoforms
HIQUAL_START: 1
HIQUAL_STOP: 568
SEQ_PRIMER: T3 primer
P_END: 5'
DNA_TYPE: cDNA
LIBRARY: Tarantula skeletal muscle library
PUBLIC: 05/01/2009
SEQUENCE:
AAAGTTTCCAGCACAAGTTTTAAGAACAGCCTCTGGGTCAAAAGAGAGAAAAAAGAAAGC
CACCATGCCCTTCAAGCCCGTAGAACAAGCCAAATGTCCGAAATGCGGCAAGTCTGTCTA
CGCCGCTGAGGAAATGTTGGCAGCAGGTGCCAAATGGCACAAGACATGCTTTAAATGCGG
TCTCTGCCACAAGAGGTTAGACAGCACAAACGCCACAGAGCACGCAGGCGACCTGTTCTG
CAAACAATGCTACGGTAGGAAGTTCGGCCCTAAGGGATACGGATTTGGTGGTGGCGCAGG
ATGCCTTAGCATGGACAAAGGTGAACAGTTCGGAAACACAGAATGTGCAGGAAACAAGCC
AACCTTGGACCCAACCTATGGTTAAACCATTCAGCCAATACTATGTATAGAACTCTGAGT
GATGTGCTCTCGTATCGTTCCGAAAACATAAAGGAAAATGATTCTGGAAATATCTCAAGA
AATTAAATATTTTTCGTTCCAATTGCAGCTACAGGACCTTTTTTTTTGTTTGTGTTCTAT
AAAGCCAGCAGTACTCCA
||
TYPE: EST
STATUS:  New
CONT_NAME: Hu SN
EST#: Ah_SkM_13C09_T3
CITATION:
Analysis of tarantula skeletal muscle protein sequences and identification of transcriptional isoforms
HIQUAL_START: 1
HIQUAL_STOP: 599
SEQ_PRIMER: T3 primer
P_END: 5'
DNA_TYPE: cDNA
LIBRARY: Tarantula skeletal muscle library
PUBLIC: 05/01/2009
SEQUENCE:
CTGCAGGAATTCGAATTCACAATGATTCAAAAAAAACTTTATTTCGTGAATAAGGGTTGA
AGTGATGTACAATTATCGGCCATGTGGATAATAAGAAAAAGTGATTGACGAAATACTGAC
TACTTAGTGATGAACTGTCGAAGTAAAAATTATCACACTAAGGAAAAATGCCCTTGTGGT
TGTTTTATATGCACAGACATTTTCTTTCTTTTGTTTTTTTCAGGAAACAGAGAAGTGAAA
GTAGAAATTCAGTCACAGAAGTTGACTACAAAAATAGTACATTTTTGGATGAATTTGAGA
CTTGTCAAATTGTAGAAATTTCTGCTTAAGCAGCTGCCTTCTCCATTTTGATCATCTCCA
GGATGCCGTCCTGCATCTCCTTTACGGCCTCATACTCAGTGAGACCCATCCTCCTCTTGT
TGGAGATGTCATAAACTCCTCCCTCGCTCTCTGTGTGCTCACCACGTGTGCCACGGACTT
GCAAGTTGAATTTGGCAGCAATATCTTCAAGAACCTTCTTGTCCTTTGCCAGTTTGGGCA
GAGCAATGTGGACAGAAGCACGGATGGTTGTGCCCAAGTTAGTGGGGCA
||
TYPE: EST
STATUS:  New
CONT_NAME: Hu SN
EST#: Ah_SkM_13C10_T3
CITATION:
Analysis of tarantula skeletal muscle protein sequences and identification of transcriptional isoforms
HIQUAL_START: 1
HIQUAL_STOP: 552
SEQ_PRIMER: T3 primer
P_END: 5'
DNA_TYPE: cDNA
LIBRARY: Tarantula skeletal muscle library
PUBLIC: 05/01/2009
SEQUENCE:
CTGCAGGTTTTTTTTTTTTTTTTTGAAAGAAAACAATGCAGTTTTAATAAATATGGGATT
ACATTAACAGGCAACACCATGCTTACAAGATCTAAACGATCCTATATACATAGCATTCCA
TGTACATTTCATTTTTTCTGAAATACGTTACAAAATTCCGTCAACCAGTAGTTTTCCGAA
TGCATTTTCAGCAGAAAAAATTTTACAAATCTTCGAAGAAAATTGATTGCCCATCGGTAA
TGTTATTTAAATTTTCCAGAAAAATTTTATGATGATATGATTTTCAGACACAGAAGCCGC
AGGTAAATGAATCGAAAAAGACATAGAAACTTCTTTTCCCCCTTTACAGGGTATTCCCTG
TATTAATATTTTCTTCAGCAGTTTTCCAGGCCGACTTATTCTGGTGCATGTGACGATGTC
TCAACAAGAAGAAGACATAATGACAGCTGCAGTGATTTTTTTATGTTTTTGTTTGCCGTT
TTTTTTTAAAGAAATATGAGGAAGACACGACTACTCAGTTCTACACTCGAAACCCGCAAA
AT
||
TYPE: EST
STATUS:  New
CONT_NAME: Hu SN
EST#: Ah_SkM_13C11_T3
CITATION:
Analysis of tarantula skeletal muscle protein sequences and identification of transcriptional isoforms
HIQUAL_START: 1
HIQUAL_STOP: 603
SEQ_PRIMER: T3 primer
P_END: 5'
DNA_TYPE: cDNA
LIBRARY: Tarantula skeletal muscle library
PUBLIC: 05/01/2009
SEQUENCE:
CCGGGCTGCAGGAATTCGAATTCTACCGGGCTCCAAAATGGTTGACCAGGCTGTTCTCGA
CAAATTGGAAGCTGGTTTCAAAAAGCTTTCTGAAGCAAGCGATTGCAAATCCCTCTTGAA
AAAGTATTTAACCAAGGAAGTCTTTGACAAGCTAAAGGGCAAGAAGACAAGTTTAGGAGC
AACACTTCTGGATGTCATTCAGTCAGGTGTTGAGAACTTAGACAGTGGCGTCGGTATCTA
TGCTCCTGATGCAGATTCCTACAATGTCTTCGCCGATCTCTTTAACCCCATCATTGACGA
CTACCACGGTGGTTTCAAGGCCACTGACAAACATCCTCAAACTGACTTTGGTGACATGAA
AACCATCGTCAATGTAGATCCAGCTGGCGAGTTTGTGGTATCCACAAGAGTACGATGCGG
CCGCAGTCTGAAGGGCTATTCATTCAACCCTTGCCTCACAGAAGCAAACTACAAGGAGAT
GGAAGAAAAAGTGAGCAGCACTCTCGGCGGCATGGAAGGAGAACTGAAGGGCACCTACTA
CCCACTCACAGGCATGGACAAAGCCACACAACAGAAACTCATTGACGATCACT
||
TYPE: EST
STATUS:  New
CONT_NAME: Hu SN
EST#: Ah_SkM_13C12_T3
CITATION:
Analysis of tarantula skeletal muscle protein sequences and identification of transcriptional isoforms
HIQUAL_START: 1
HIQUAL_STOP: 552
SEQ_PRIMER: T3 primer
P_END: 5'
DNA_TYPE: cDNA
LIBRARY: Tarantula skeletal muscle library
PUBLIC: 05/01/2009
SEQUENCE:
CCGGAAACCTTATCGTCTCATTCAGCTTCTTTACCATTTTGCAGTATCTAACTTCTCACT
TTAACCATGCGTGAATGTATCAGTATCCATGTTGGCCAAGCTGGTGTCCAGATTGGTAAT
GCCTGCTGGGAGCTGTACTGCCTTGAACATGGCATTCAGCCTGATGGGCAGATGCCTAGC
GACAAAACCATTGGTGGTGGTGATGACTCCTTCAATACCTTCTTCAGTGAAACTGGTGCA
GGAAAACATGTTCCCAGGGCAGTCTATGTAGATCTGGAGCCTACTGTAGTAGATGAAGTC
CGCACTGGAACATACAGGCAGCTGTTCCATCCCGAGCAGTTGATCACTGGCAAGGAAGAT
GCTGCTAACAACTATGCTAGAGGCCACTACACCATTGGCAAAGAAATCGTAGACTTAGTT
CTTGACCGCATTCGCAAGCTTGCTGACCAATGCACTGGGCTCCAGGGATTTTTGATCTTC
CACAGTTTTGGAGGAGGAACTGGATCAGGTTTTACATCTCTTCTTATGGAAAGGTTGTCT
GT
||
TYPE: EST
STATUS:  New
CONT_NAME: Hu SN
EST#: Ah_SkM_13D01_T3
CITATION:
Analysis of tarantula skeletal muscle protein sequences and identification of transcriptional isoforms
HIQUAL_START: 1
HIQUAL_STOP: 268
SEQ_PRIMER: T3 primer
P_END: 5'
DNA_TYPE: cDNA
LIBRARY: Tarantula skeletal muscle library
PUBLIC: 05/01/2009
SEQUENCE:
TTTTTTTTAGGTTATTGCAGTAAACAAATGTTTTGAAACATTTAATGATACAGAGGCTTA
ACATTGCTATACATATGTTCACAGCATGGGAATAACTCCCCGCAAAATATGGGCAGGTTA
AACAGATTTACAAGCTAACAGGTAATTTACATTGCACATTTTCGATGTAAATATGCTATA
TTTGTTGCTGAAAAAAGCTGGAACAGCAGATGAAAACTTGGAACAGTGACAGCTATTATT
TTAGTAATCATGATTTTTGATGA
||
TYPE: EST
STATUS:  New
CONT_NAME: Hu SN
EST#: Ah_SkM_13D02_T3
CITATION:
Analysis of tarantula skeletal muscle protein sequences and identification of transcriptional isoforms
HIQUAL_START: 1
HIQUAL_STOP: 495
SEQ_PRIMER: T3 primer
P_END: 5'
DNA_TYPE: cDNA
LIBRARY: Tarantula skeletal muscle library
PUBLIC: 05/01/2009
SEQUENCE:
TCTTGTATGTTTTGATCTTTTGCTGCAGTTTATCAACAAGATCTTGCATTCTTTCATGGT
TCTTACGCTCTTCTTCTTGCTGGAACTGAACCTCCTTTAGTCGCCTTTCTGCTTTGCGGT
AATTCTTAAAAGCTTCAGAATGCCTTCGTTGTTCATTCTCAAGCTCATTTTCAAGCTCTC
GAACCTTTGACTCCAATTTCTGGATGATCTTCTTGCCACCTTTCAGAGCAGCTTGTTCAG
CCTCATCTAACCTGACTTGTAAGTCTTTTACTTGTTGTTCCAAAGATTTCCTCATCTTCT
CTTGCTGCATGGCATGTTCTTGTTCAGACCTGAGTTCATCTGCAAGTCTTGCAGCATCCA
CCATGGCTTTCTTACCCTTCTCTTCTGAATTCTTGGCTTCATTCAGCATTTCATCCAAGA
CGGCATGTAGTGCTTGCATTTCTCCCTCCAACTTCTTCTTGGCCATGGAAAGTGATGCAT
TTCCTG
||
TYPE: EST
STATUS:  New
CONT_NAME: Hu SN
EST#: Ah_SkM_13D03_T3
CITATION:
Analysis of tarantula skeletal muscle protein sequences and identification of transcriptional isoforms
HIQUAL_START: 1
HIQUAL_STOP: 423
SEQ_PRIMER: T3 primer
P_END: 5'
DNA_TYPE: cDNA
LIBRARY: Tarantula skeletal muscle library
PUBLIC: 05/01/2009
SEQUENCE:
CTCAAATCTCCCTTGGTTGGTTAGTCTTTGCTTTGTGCTTGTCTTGAAACCTTCGACTAT
CGGCTAGATCGTACCACCGACAAAACTTCAAGAGCTCGTGCAGTCCCCCAAGCGGACAAA
CTTCGCCTAGTGTTTCTTTCAGTCGCGGTCAAAAGAGAGAAAAAAGAAAGCCACCATGCC
CTTCAAGCCCGTAGAACAAGCCAAATGTCCGAAATGCGGCAAGTCTGTCTACGCCGCTGA
GGAAATGTTGGCAGCAGGTGCCAAATGGCACAAGACATGCTTTAAATGCGGTCTCTGCCA
CAAGAGGTTAGACAGCACAAACGCCACAGAGCACGCAGGCGACCTGTTCTGCAAACAATG
CTACGGTAGGAAGTTCGGCCCTAAGGGATACGGATTTGGTGGTGGCGCAGGATGCC
||
TYPE: EST
STATUS:  New
CONT_NAME: Hu SN
EST#: Ah_SkM_13D04_T3
CITATION:
Analysis of tarantula skeletal muscle protein sequences and identification of transcriptional isoforms
HIQUAL_START: 1
HIQUAL_STOP: 536
SEQ_PRIMER: T3 primer
P_END: 5'
DNA_TYPE: cDNA
LIBRARY: Tarantula skeletal muscle library
PUBLIC: 05/01/2009
SEQUENCE:
CCAGGAAAAAACCGTAACAGTCCAGAATGTGTGACGACGACATTGCCGCACTTGTTGTTG
ACAATGGCTCTGGCATGTGCAAGGCCGGGTTCGCCGGAGATGACGCTCCCAGGGCTGTCT
TCCCCTCCATCGTCGGCCGTCCCAGGCATCAGGGTGTCATGGTGGGTATGGGTCAAAAGG
ACAGCTACGTAGGTGATGAGGCCCAGAGCAAGAGAGGTATCCTCTCCCTGAAGTACCCCA
TCGAGCACGGCATCATCACTAACTGGGACGACATGGAGAAGATCTGGCATCACACCTTCT
ACAACGAGCTCCGAGTTGCCCCCGAGGAGCACCCCATCCTTCTCACCGAAGCTCCCCTTA
ACCCCAAGGCTAACAGGGAAAAGATGACCCAGATCATGTTTGAGACCTTCAACGCCCCCG
CCATGTACGTTGCCATCCAGGCCGTACTGTCCCTGTACGCTTCCGGTAGGACCACCGGTA
TTGTGCTCGACTCCGGTGATGGTGTTTCCCACACTGTACCCATCTAT
||
TYPE: EST
STATUS:  New
CONT_NAME: Hu SN
EST#: Ah_SkM_13D05_T3
CITATION:
Analysis of tarantula skeletal muscle protein sequences and identification of transcriptional isoforms
HIQUAL_START: 1
HIQUAL_STOP: 433
SEQ_PRIMER: T3 primer
P_END: 5'
DNA_TYPE: cDNA
LIBRARY: Tarantula skeletal muscle library
PUBLIC: 05/01/2009
SEQUENCE:
AAAGTGTTGGTGCAAAACTTTACCAATACCTGTGTTTTTAAACAGTAACATATAAATACT
CTATATTTTGTCACTATTATGTGGCACATTTCAACCAATTATACTATCAGTCGAAAATTT
CACAAAATGTGATCTGCATATATAACATTTCCTAGCTGATACTTCATTCCATTTACTTTA
ATTTGACCTCATATATAATAATAATAATACCATTGAGTATCTGTTTTCTGACATTCCAAT
GGACTGGAGGCACCATTTTCACTTTGAAAGTCAGACATGTGAAGCTACTTCAACTTGGGA
ATGTGTTCAGAATACCAATTTATGTACCACAAAAAAAAAAAAAAAAAAATCGAGTCCCAG
GCATCAGGGTGTCATGGTGGGTATGGGTCAAAAGGACAGCTACGTAGGTGATGAGGCCCA
AAGCA
||
TYPE: EST
STATUS:  New
CONT_NAME: Hu SN
EST#: Ah_SkM_13D06_T3
CITATION:
Analysis of tarantula skeletal muscle protein sequences and identification of transcriptional isoforms
HIQUAL_START: 1
HIQUAL_STOP: 507
SEQ_PRIMER: T3 primer
P_END: 5'
DNA_TYPE: cDNA
LIBRARY: Tarantula skeletal muscle library
PUBLIC: 05/01/2009
SEQUENCE:
CCCGGGCTGCAGGAATCGAATCCCAGCACCATGAAGATCAAGATCATCGCTCCCCCTGAG
AGGAAGTACTCCGTATGGATCGGTGGCTCCATCTTGGCCTCACTGTCCACATTCCAGCAG
ATGTGGATCTCCAAGCAAGAGTACGATGAGTCTGGACCCAGCATTGTACATCGCAAGTGC
TTCTAAACATCTGCTATTTATATCTTTAATGTTATTTTCTGGGTTACGTTTCGTGACTTT
CAGCATCAACTGCCGTCTACTAAGATCAGACTGTACTTGACAATAGCCCTGTTGCCGTAA
AACGTGCTGAGCTAATAAAACCTAATCTGATCTCAGTGCCTTACAGTCATCTGGCCACGA
AATTTTATGTACAAACAAAGGCTGTTGTAATAAATACTTTTTGAGTACAAAAAAAAAAAA
AAAAGCGCTCTCTCAAAAAAAAGTTCACTGTTTCGGCGGAGATCTTCCATAGGTGTTTGG
GAAAAAGTGTTTGAAAAG
||
TYPE: EST
STATUS:  New
CONT_NAME: Hu SN
EST#: Ah_SkM_13D07_T3
CITATION:
Analysis of tarantula skeletal muscle protein sequences and identification of transcriptional isoforms
HIQUAL_START: 1
HIQUAL_STOP: 590
SEQ_PRIMER: T3 primer
P_END: 5'
DNA_TYPE: cDNA
LIBRARY: Tarantula skeletal muscle library
PUBLIC: 05/01/2009
SEQUENCE:
CTGCAGGATTCGAATTCCGAAAGTCACCGGACGCAACTTCTGCTTTTCTCCTCGCTTTCG
TAGCATCTCTGCACCTCTCGAATCCGAAAATGTTCAGGTGGAGGAAACCACTGTTGGTAA
TGTACGACGAAAACTACAGATATGGAACGAATCTGTACGTTCCCACCGTGAATTCACTGG
ATTCCAGAAACAGAGACTACTACTTACCAATGCTCCCACCACCAGTTCTCGCACCTCCTC
CCAGAGTATCTCTGGTGGACTATGACCTGTATGCACCTATTTCCTTCGGATATGGAAGGA
ATTTGCTGAAACCACGAGAACCACCGAAAAGCCGAATGTCCAGCAGATACTACCCTTTCT
ATTATGGACTGGAAGGACTTTGAGCTAATGTGTTCCAGAGTGACAAATAAATAAAATGTG
CTCGTCCTTCTTTTGTAAGGTTGATCCACCTAAGTCTTGTTCTCTACTCTATTGGTGACC
TTTCTTTTTTCTACTTTAAACACCAGTGGGAGATCCCAAGTGCCGTAACTGCGACGACTT
CACGTTTGCTTTTGAAGGCACATGTGTGACTCTGTCATTT
||
TYPE: EST
STATUS:  New
CONT_NAME: Hu SN
EST#: Ah_SkM_13D08_T3
CITATION:
Analysis of tarantula skeletal muscle protein sequences and identification of transcriptional isoforms
HIQUAL_START: 1
HIQUAL_STOP: 574
SEQ_PRIMER: T3 primer
P_END: 5'
DNA_TYPE: cDNA
LIBRARY: Tarantula skeletal muscle library
PUBLIC: 05/01/2009
SEQUENCE:
CTGCAGGAAACTACAAGAACATCTCCTCCCAGTCATACAGAGAGAGTTAGACTGGAGACA
ATGTGGAGGGATATTGACAAATGCTAATGTTGTGTCAGGTCTTTGGTGAAAAATGAAGAA
GTGGGTAGCCTATGTCTGTGGGAAGTCATTTACAGGAACTGAACTGTTGAACTGATGATG
ATGTAATCATTGTGTAATCTTGCTGAAGTGGAATTGTTTTCATTGTTTGCGGTTGTCAGA
CACATATTTGAGCTTTTTCCAAAGCATACATAGAATCTACAACAACCAGTTTACAGCCAT
TTTCCAGGTTTACCAGGGTTAGCCGGTTTCCCCATATTCCTTTCCTCCACTTCTCCCTGT
CTTGTGCATCAGTGGCGACAAGACCCATTCTCATCATGTCATTTCTCACAACTTCCAATT
AAGTTTTCCTTGGCATTCCCCTAGGTCTCTTCCCTTCTACTTTCATCAAAGTGCACTTTT
TGACCCAATCATCACAGGCCTTATGCTCCACATGCCCAAACCACCTCAGTCTATTTCTCC
TTAAAACATTGCTAATTGCCTCCA
||
TYPE: EST
STATUS:  New
CONT_NAME: Hu SN
EST#: Ah_SkM_13D09_T3
CITATION:
Analysis of tarantula skeletal muscle protein sequences and identification of transcriptional isoforms
HIQUAL_START: 1
HIQUAL_STOP: 517
SEQ_PRIMER: T3 primer
P_END: 5'
DNA_TYPE: cDNA
LIBRARY: Tarantula skeletal muscle library
PUBLIC: 05/01/2009
SEQUENCE:
TTGCATTCTGATTGGTTATTATAGTTTGCATCAATCTTCCAAGTTAGAAAAAACACACTG
AAAATCATTTACTCCAGTAGTGAGATTTATAATCTCATCTGTTAGACCTGTAACCTTATT
TTCAATAGCAGCTGTTTTGAACACCTTCGTTTATTACCGTGATATTTAATTCACCGTATT
TATTTTTAGCATCTGTACTTACATTGTGGATTTGTTCTACAAAGTCTGCTTGAGCAGGGG
GAGGTTTGATCACTATGGAAACGGTCCTCGACCAACATCTCCAAAGAACCCAAATAGGCT
TAAAATTGGCTGCCTGCAGTATGATGGTAGCTGCTCCTTGGAAAAACACAAAATGGACAG
AGGCCTGGGAAGCCACATGCCAAGCTGCCTTAGTGCTGATACGTGTGTGATCATTACCAT
TAGATGAGGAATGCAGCCTGCTATCCTGCCCATGGTGATCACACCTCTGTAACCACTGCC
AATGGTTTTGCTGACATTGTATTTTGTC
||
TYPE: EST
STATUS:  New
CONT_NAME: Hu SN
EST#: Ah_SkM_13D10_T3
CITATION:
Analysis of tarantula skeletal muscle protein sequences and identification of transcriptional isoforms
HIQUAL_START: 1
HIQUAL_STOP: 580
SEQ_PRIMER: T3 primer
P_END: 5'
DNA_TYPE: cDNA
LIBRARY: Tarantula skeletal muscle library
PUBLIC: 05/01/2009
SEQUENCE:
CTGCAGGATTATTTTCACCTAAGATTATGAACTCGGCCCTAAATTTCTGACTGTTTACCA
AAAACATTTCTAATTGCTTCACAATTAGTAAGACCTGCTCAATGAATGTTTAAATGGCCA
ATTTAAGCTAAGGTAGCACAATAACTCGCCTATCAATTGTAGGATAGAATGAAAGGTCTA
ACATGAAATTTTCTTTATTATCTTAGCTAATTGAATTTATCGTGAAAGTAAGAAGACTTT
CATTTAAAGAGGGACGACAAGACCCTGTCGAGCTTCACTTATGTTTAGCTGGGGAGGCAT
AAAACTAAATCTTTACATCACTTTCATCTTCAATCCTTTATTATGATAAATCAAGCTACC
GCAGGGATAACAGCATAATTCTTTTCAAGAGACCTTATCAAAAAAAGAGATTATGACCTC
GATGTTGAATTAAAATTCTTTTTGAAGCAGAATTCAAAAATAGAAAGTCTGTTCGACTTT
TAAACATTTACATGATTTGAGTTCAGACCGGCGCAAGCCAGGTCGGTTTCTATCTTCTTT
ATAAAGTTTTCAGTACGAAAGGACAAAAAC
||
TYPE: EST
STATUS:  New
CONT_NAME: Hu SN
EST#: Ah_SkM_13D11_T3
CITATION:
Analysis of tarantula skeletal muscle protein sequences and identification of transcriptional isoforms
HIQUAL_START: 1
HIQUAL_STOP: 492
SEQ_PRIMER: T3 primer
P_END: 5'
DNA_TYPE: cDNA
LIBRARY: Tarantula skeletal muscle library
PUBLIC: 05/01/2009
SEQUENCE:
GGACCATTCTAACAAAGCCAACGCAGAAGCCCAGAAGAATATTAAGAAATACCAAATTCA
ACTCAAAGAGACACAGCAGGCATTGGAAGAGGAACAAAGAGCCAGAGATGAAGTTAGGGA
ACAGTATGCCATGTCTGAGAGGAGATGCAATGCCATGCACGGAGAACTGGAAGAGAGTAG
GCAGCTTCTGGAACAAGCTGACCGTGCCCGCCGTGCCGCAGACAGCGAACTTGCTGAACT
CCACGAGAACGTAAATGAACTGTCTGCCCAGAACTCTTCCCTGTCCATGGCCAAGAGGAA
GCTGGAAGGTGAGATGCAGGCCCTGCATGCTGATCTCGATGAAATGCTCAATGAAGCCAA
GTCTTCTGAGGAGAAGGCCAAAAAAGCCATGGTCGACGCAGCCCGCCTTGCTGACGAACT
CCGCGCCGAACAAGAACACGCTCAACAACAAGAGAAGATGCGCAAGGCAATGGAAGGACA
GAT
||
TYPE: EST
STATUS:  New
CONT_NAME: Hu SN
EST#: Ah_SkM_13D12_T3
CITATION:
Analysis of tarantula skeletal muscle protein sequences and identification of transcriptional isoforms
HIQUAL_START: 1
HIQUAL_STOP: 516
SEQ_PRIMER: T3 primer
P_END: 5'
DNA_TYPE: cDNA
LIBRARY: Tarantula skeletal muscle library
PUBLIC: 05/01/2009
SEQUENCE:
AAGGAAAAGCTGTGCTACGTCGCCCTGGACTTCGAGCAGGAGATGGCCACTGCCGCTTCC
TCCTCCACAGTAGAGAAGTCCTACGAGTTGCCTGACGGTCAGGTCATCACCATCGGCAAT
GAGAGGTTCCGTTGCCCTGAGACCCTCTTCCAGCCTTCCTTCATAGGTATGGAGTCTGTT
GGCATCCACGAGACCACCTTCAACTCCATCCAGAAGTGCGACATTGATATCCGTAAGGAT
CTGTACGCCAACACTGTCCTGTCCGGTGGCACCACCATGTACCCCGGTATTGCTGACAGG
ATGCAGAAGGAAATCACTGCTCTCGCTCCCAGCACCATGAAGATCAAGATCATCGCTCCC
CCTGAGAGGAAGTACTCCGTATGGATCGGTGGCTCCATCTTGGCCTCACTGTCCACATTC
CAGCAGATGTGGATCTCCAAGCAAGAGTACGATGAGTCTGGACCCAGCATTGTACATCGC
AAGTGCTTCTAAGCGATTCGTCCTCTT
||
TYPE: EST
STATUS:  New
CONT_NAME: Hu SN
EST#: Ah_SkM_13E01_T3
CITATION:
Analysis of tarantula skeletal muscle protein sequences and identification of transcriptional isoforms
HIQUAL_START: 1
HIQUAL_STOP: 448
SEQ_PRIMER: T3 primer
P_END: 5'
DNA_TYPE: cDNA
LIBRARY: Tarantula skeletal muscle library
PUBLIC: 05/01/2009
SEQUENCE:
GCTGCCCGCCGAGTCATTTGAGGAACTCAGGCGGATCGCTGGTTGGCATCGTTTATGGTT
AGAACTAGGGCGGTATCTGATCGCCTTCGAACCTCTAACTTTCGTTCTTGATTAATGAAA
ACATTCTTGGCAAATGCTTTCGCAGTAGTTCGTCTTGCGACGGTCCAAGAATTTCACCTC
TAGCGTCGCAATACGAATGCCCCCGTCTGTCCCTCTTAATCATTACCTCGTATTCCGAAA
ACCAACAAAATAGAAACGAAGTCCTATTCCATTATTCCATGCACCATTATTCAGGCTACA
CGCCTGCTTTGAGCACTCTAATTTTTTCAAAGTAAACGTGCCGGTCACCCAGGACAACCG
GTGAAGATCATCTAGGGAAACCGGCTGGCTGTTCAGGCCAGGCAGTAACCACCGTTAGGC
GGACCGCCCGTCTGGAACTG
||
TYPE: EST
STATUS:  New
CONT_NAME: Hu SN
EST#: Ah_SkM_13E02_T3
CITATION:
Analysis of tarantula skeletal muscle protein sequences and identification of transcriptional isoforms
HIQUAL_START: 1
HIQUAL_STOP: 515
SEQ_PRIMER: T3 primer
P_END: 5'
DNA_TYPE: cDNA
LIBRARY: Tarantula skeletal muscle library
PUBLIC: 05/01/2009
SEQUENCE:
ATATCACAGATTCATCGACAATATCTTCCAGAAATACATAGCCACTTTGCCTCATTACAC
TCCAGAAGATTTGACATGTCCAGGAGTTCACGTAGTCAACGTAACAGTGAATGCCAAGGT
TCCAAATGTAGTAACAACTTTCATGAAGGAAGCTGAACTGGAACTCTCATATGGCATCGA
CTTTGGAAGTGACCATTCTGTGAAGGTACTGTACCGCCATTTGGATCACGAACCCTTCAC
TTACAACATCAGCGTCGAGAACTCATCTGGTGGTGCTAAGGACGTGACAATGCGTATTTT
CCTCGGCCCTAAGTATGACGAATTGGGCAACCGTCTGCAACCAGAACAGCAGAGGACCCT
GAACATCGAACTGGACAAGTTCAAGGCCACTCTCGACCCTGGTAAGAACGTCGTCACACG
TGACCACCGTAATTCAACTGTAACTGTTGAACAAAGCGTCCCAGTAAAGAAACTGCGTGA
GGAAGGAGGCGTTGCTGGAGAATACT
||
TYPE: EST
STATUS:  New
CONT_NAME: Hu SN
EST#: Ah_SkM_13E03_T3
CITATION:
Analysis of tarantula skeletal muscle protein sequences and identification of transcriptional isoforms
HIQUAL_START: 1
HIQUAL_STOP: 542
SEQ_PRIMER: T3 primer
P_END: 5'
DNA_TYPE: cDNA
LIBRARY: Tarantula skeletal muscle library
PUBLIC: 05/01/2009
SEQUENCE:
CCTAAAAAATTTTAAAACAAATAGGATTAACAGTGTCCCAGAAGTTTTACAACAACAAGC
AAAAATTAAATAATTCTATTACAGAAATCCATTTATCAATTCTCATAATGATTTTATTAG
TAAATTAGAAATATATACCTCTTCTAAAACCGCTATTTTATATTATTTTCACCTAAGATT
ATGAACTCGGCCCTAAATTTCTGACTGTTTACCAAAAACATTTCTAATTGCTTCACAATT
AGTAAGACCTGCTCAATGAATGTTTAAATGGCCAATTTAAGCTAAGGTAGCACAATAACT
CGCCTATCAATTGTAGGATAGAATGAAAGGTCTAACATGAAATTTTCTTTATTATCTTAG
CTAATTGAATTTATCGTGAAAGTAAGAAGACTTTCATTTAAAGAGGGACGACAAGACCCT
GTCGAGCTTCACTTATGTTTAGCTGGGGAGGCATAAAACTAAATCTTTACATCACTTTCA
TCTTCAATCCTTTATTATGATAAATCAAGCTACCGCAGGGATAACAGCATAAT
||
TYPE: EST
STATUS:  New
CONT_NAME: Hu SN
EST#: Ah_SkM_13E04_T3
CITATION:
Analysis of tarantula skeletal muscle protein sequences and identification of transcriptional isoforms
HIQUAL_START: 1
HIQUAL_STOP: 490
SEQ_PRIMER: T3 primer
P_END: 5'
DNA_TYPE: cDNA
LIBRARY: Tarantula skeletal muscle library
PUBLIC: 05/01/2009
SEQUENCE:
TTTTTTTTTTTTTTAAGCAATTGGGACTTGCGTCTTTATTCATAATAAATGACAGTATCA
TATCATCTTGCATATAATTACACTGATTCGAAAACAACAATTCGGCACCCAAATCAAGGA
CTCGCACATGTAAAATTACTGGCAGTAAGTAAATTTTGTGAATAACAAGGCTATGACGGG
CAAACATCTGACGAAAAAATAAAGTAGGGAAAGAAATACATACAAAAACCTAAAATATTG
TTCAAGTCCTTCCACTTCATCACATCCACACCGTTGAAGGAGGAATTAAACTGGACCATT
AGTTAAGGGGTGGCAGCTGCCCCACTGTTGATGTCATCCACACACACCTTCTGGGTCAGC
CAAAGGACTCACCGGAGAGTTGGGAGGGACACGGCTGGGACTCGGTAATTAAAATATGTT
CCTACTTTCATCTTCACCAGAATTCAGCCCCCTTTGTTTATTAGTTTTATTGCTATGACT
G
||
TYPE: EST
STATUS:  New
CONT_NAME: Hu SN
EST#: Ah_SkM_13E05_T3
CITATION:
Analysis of tarantula skeletal muscle protein sequences and identification of transcriptional isoforms
HIQUAL_START: 1
HIQUAL_STOP: 388
SEQ_PRIMER: T3 primer
P_END: 5'
DNA_TYPE: cDNA
LIBRARY: Tarantula skeletal muscle library
PUBLIC: 05/01/2009
SEQUENCE:
AAGTAAGTGTACTTCAAATTAATGATCTTGCTCGTTAAAGTTAAGTATAGCAGACACAGC
CATTCCAAGTAAAGTTACATTACATTATGTACCATTCAAATTTCTGGTTCAGTTTCTGGT
ACATTATGTACCATTCAAATTTCAGAGTCACAGGCAGAACTTACAGGTGTTGTTCAGCTG
TTCATTTCTTGGAACAGCGTTTAATAACTGAACCACATCTCAGTCACTGCGTTTGTTGTG
ATAAAATCATAATCAGATACTGCGTTCTATGTGAGAGTCAATAATAGGTCTCAATTACCA
ACTTTTTTTACAAACTGCTTAGAAGCAATTTATGAAATGCTTCAAAGAAATTTATGATCA
TTCTAAGTAATTTTCTAAGCA
||
TYPE: EST
STATUS:  New
CONT_NAME: Hu SN
EST#: Ah_SkM_13E06_T3
CITATION:
Analysis of tarantula skeletal muscle protein sequences and identification of transcriptional isoforms
HIQUAL_START: 1
HIQUAL_STOP: 345
SEQ_PRIMER: T3 primer
P_END: 5'
DNA_TYPE: cDNA
LIBRARY: Tarantula skeletal muscle library
PUBLIC: 05/01/2009
SEQUENCE:
CGCCGTTTGCAGAAGAACTTATATTTGGACTTTTTCTCTTCATGGAAACTCTTTGCAAAT
CAAATCGCCTAATGTAAAACTGCACTGCCAGGTATTGAAATAACTTCAGTTTTGATAGCA
GCAAGAAACTGTGTTTATGACACAAGACAGTTATCGAAGAAGTACAACTTGACATGCTTT
GACCAATTCTGCACATACTTATATGACAAAAAAAAAAAAAAAAAGAAGCTGAACCAGTGT
AAAATTTGTACGGCATTTCTAAAATCTTAGGGAAATGTTTTCACATCCAAATAATACTAC
ACATGGATAACAAACGAAAAAAAAAGTACAAAAAAAGAA
||
TYPE: EST
STATUS:  New
CONT_NAME: Hu SN
EST#: Ah_SkM_13E07_T3
CITATION:
Analysis of tarantula skeletal muscle protein sequences and identification of transcriptional isoforms
HIQUAL_START: 1
HIQUAL_STOP: 486
SEQ_PRIMER: T3 primer
P_END: 5'
DNA_TYPE: cDNA
LIBRARY: Tarantula skeletal muscle library
PUBLIC: 05/01/2009
SEQUENCE:
TTACTTCGTGCACTCGAATTGTTTTGTGTTTTAATTTGTTTACATGTGCCTGGTGTTGCC
GAAGTTTTGACCGGCCTGTGTGGCTCCCTTGTTGGTTCCGTATTGCAAGTTGATGATGCC
CTCGCTGGCCCTTAGCTGCTCCTCGGTAAACTGGCGCTTGTTTTCTTCAGATGGCTTAGG
TCCCAGGCATGGGCCGTTGTAGTCTGGGTGCTGGTAGCACGCTCTTCCCAGAGCCATGAG
GCACTGGGTGACCTGAGGAATATTCCTCCTCTCCCACAAGTCGACAGTTTGGAAGACATC
AATCTCAGGAACGCCCCACTTCTTACAAGCCTCTTGGAATCGGTTAATGTTCTCCATCAT
CTTGAACTGACCTCCGGATGTGTTGACCTTCGGGATGCATCCAGGCATCAGAACGTTCAT
TAAGTTGCAAAGAATAACTCCATCCCGTAAAACTTCTTCGTATGGGCCTGCAGGCAAT
||
TYPE: EST
STATUS:  New
CONT_NAME: Hu SN
EST#: Ah_SkM_13E08_T3
CITATION:
Analysis of tarantula skeletal muscle protein sequences and identification of transcriptional isoforms
HIQUAL_START: 1
HIQUAL_STOP: 281
SEQ_PRIMER: T3 primer
P_END: 5'
DNA_TYPE: cDNA
LIBRARY: Tarantula skeletal muscle library
PUBLIC: 05/01/2009
SEQUENCE:
AAAACAAGGCCCACTTGAATATTTTTTATGTGTTGCTGAAAAACTGTGGCTTTTATGACT
TAACAGGATAATGTTTACTGAAATGTGCCGGCTTTTATGCCTATATTTTTAAAAAGAAAT
TAGCCGAATTGTGCTTACATAAAACGATGGCGAAAATGCCATTTTAAACTTGATGATGCT
CAGAAAATGCAGTGGTTGCCATTGTGGGCACATGCAAAGTGATGGATTGATGTGATCCAT
CTTTATGAAGTAAGAAATAATTTAGGGGGCCCACTT
||
TYPE: EST
STATUS:  New
CONT_NAME: Hu SN
EST#: Ah_SkM_13E10_T3
CITATION:
Analysis of tarantula skeletal muscle protein sequences and identification of transcriptional isoforms
HIQUAL_START: 1
HIQUAL_STOP: 543
SEQ_PRIMER: T3 primer
P_END: 5'
DNA_TYPE: cDNA
LIBRARY: Tarantula skeletal muscle library
PUBLIC: 05/01/2009
SEQUENCE:
CTATCGGTTAGATCGTACCACCGACAAAACTTCAAGAGCTCGTGCAGTCCCCCAAGCGGA
CAAACTTCGCCTAGTGTTTCTTTCAGTCGCGGTCAAAAGAGAGAAAAAAGAAAGCCACCA
TGCCCTTCAAGCCCGTAGAACAAGCCAAATGTCCGAAATGCGGCAAGTCTGTCTACGCCG
CTGAGGAAATGTTGGCAGCAGGTGCCAAATGGCACAAGACATGCTTTAAATGCGGTCTCT
GCCACAAGAGGTTAGACAGCACAAACGCCACAGAGCACGCAGGCGACCTGTTCTGCAAAC
AATGCTACGGTAGGAAGTTCGGCCCTAAGGGATACGGATTTGGTGGTGGCGCAGGATGCC
TTAGCATGGACAAAGGTGAACAGTTCGGAAACACAGAATGTGCAGGAAACAAGCCAACCT
TGGACCCAACCTATGGTTAAACCATTCAGCCAATACTATGTATAGAACTCTGAGTGATGT
GCTCTCGTATCGTCCCGAAAACATAAAGGAAAATAATTCTGGAAATATCTCAAG
||
TYPE: EST
STATUS:  New
CONT_NAME: Hu SN
EST#: Ah_SkM_13E11_T3
CITATION:
Analysis of tarantula skeletal muscle protein sequences and identification of transcriptional isoforms
HIQUAL_START: 1
HIQUAL_STOP: 530
SEQ_PRIMER: T3 primer
P_END: 5'
DNA_TYPE: cDNA
LIBRARY: Tarantula skeletal muscle library
PUBLIC: 05/01/2009
SEQUENCE:
CAGCAATTGAGTTTAATATCAGTCCATTACTTAATACAGATTGGCATATTTACTTGAAAA
TTTTTCCTTGATTGAATTTCTTTCCACCGAAGTCTCCTGACCACGAAAGATATTCATTGA
CTAACTTCTTTGCGGATCTATTCCGGATCTCTTCGTGCGTTCCCAGGAAAAAACCGTAAC
AGTCCAGAATGTGTGACGACGACATTGCCGCACTTGTTGTTGACAATGGCTCTGGCATGT
GCAAGGCCGGGTTCGCCGGAGATGACGCTCCCAGGGCTGTCTTCCCCTCCATCGTCGGCC
GTCCCAGGCATCAGGGTGTCATGGTGGGTATGGGTCAAAAGGACAGCTACGTAGGTGATG
AGGCCCAGAGCAAGAGAGGTATCCTCTCCCTGAAGTACCCCATCGAGCACGGCATCATCA
CTAACTGGGACGACATGGAGAAGATCTGGCATCACACCTTCTACAACGAGCTCCGAGTTG
CCCCCGAGGAGCACCCCATCCTTCTCACCGAAGCTCCCCTT
||
TYPE: EST
STATUS:  New
CONT_NAME: Hu SN
EST#: Ah_SkM_13E12_T3
CITATION:
Analysis of tarantula skeletal muscle protein sequences and identification of transcriptional isoforms
HIQUAL_START: 1
HIQUAL_STOP: 524
SEQ_PRIMER: T3 primer
P_END: 5'
DNA_TYPE: cDNA
LIBRARY: Tarantula skeletal muscle library
PUBLIC: 05/01/2009
SEQUENCE:
AATCACAGCTTTATTATATACCTAAAATTTATTAAGATACATTTCATAATTTTCTGGATT
TCATACATTCATTAAATGCGGCTGAAAATATAAATTAAGTATATCCATGGCTAGAGGGAA
TCACGAAGTTGTTTTGTACATTAAATTAAATAAATTATATCTTATTTTCTATTTGGCACA
AGTAAAAATAGCTGTAATTCTCAAACTTAAAAATTTTGTTTGCACGTTTAATTTTTTTTT
ATGCACAAACGTCTGCGGAAAAAAAAAAAAGTTTGCGTAATTCCAAGATTTTTGTAAACT
CACTGCTGGAATTTGAGCCCTACGAATATATTTTACAGGGAGGAAAAATTAGATAAAGAA
TGGGGGAAGAGAGAAATGAAGTAAGAGAGAAATATTAATAAAGTTTAAGGAAATGAGAAA
GGTATTTTAAGAATGGAAATCTGAAAGGTTATGTTAAACAAGTAAGCTGTTCTTTAAGAC
TGAAATAAACAACATTTCTGCCATAACAACACGAT
||
TYPE: EST
STATUS:  New
CONT_NAME: Hu SN
EST#: Ah_SkM_13F01_T3
CITATION:
Analysis of tarantula skeletal muscle protein sequences and identification of transcriptional isoforms
HIQUAL_START: 1
HIQUAL_STOP: 477
SEQ_PRIMER: T3 primer
P_END: 5'
DNA_TYPE: cDNA
LIBRARY: Tarantula skeletal muscle library
PUBLIC: 05/01/2009
SEQUENCE:
TTTTTTTTTTTTGGCTGTTTTAGAAAACATTTTAATAATTCAATGGAAACCTTTCAGCAA
TTTCTTTGTTAGCACTTTACATGGTGATACCCGTAAAGATGATATTTAATAATCAAACAG
TCCTTAAGATTTTGTCTTTTGATGCGGGAAAAAAGTTTCCAAGTTAGTGATTTATTGATA
GTCTTCGATACCGTTAGCTTTCTTGATTTGAAATACCAGCTGAGACATTACTGGTGGTGT
GTTATGGTAACTTCGGAGAAGTGCATGTTGGGATGAAGCCATTCTGGGATAGAATCAGCT
TTGATATCTCTATCGAATGGGAATCCCATGGGATATCTGTCAGGATACAACTGATCCTTA
GCTCCGCAGTAACTCACAGCATCAGTACACAGTCCCGTTGCACCATGGTCACCAACCTGT
CCTTGAACGGCATCAGTCAACATGACGAAGAGGCGGAATTTCATTCCGT
||
TYPE: EST
STATUS:  New
CONT_NAME: Hu SN
EST#: Ah_SkM_13F02_T3
CITATION:
Analysis of tarantula skeletal muscle protein sequences and identification of transcriptional isoforms
HIQUAL_START: 1
HIQUAL_STOP: 471
SEQ_PRIMER: T3 primer
P_END: 5'
DNA_TYPE: cDNA
LIBRARY: Tarantula skeletal muscle library
PUBLIC: 05/01/2009
SEQUENCE:
CCTAAGGATTCCAAAACTTTCTCTGTGATTTTTTTGACTCCAAATATCGAAACAAGATGT
CTTTCGAGCGTCGCCTTCCTTTGCTGAGGACAGACTTCAGTGTCGTGGACCGAGAGTTCA
GTTCCATCCGGGAGAAATTCGAGCAAGAGATGAGACTGATGGAGGAGGAAATGGCCCGCT
TCCGTTCCCAACTCCTGGACCGGGAGCAGTCGTTGTTCTCTAACCGTCTCACGGCTTCCC
CCAGCCAGCCACAGACTACCAGTCACACGGCCACTACCACCAACGAAGGAACAACACATC
GATCGGAAGTCCGAACGTGGCTTGATGGACTCAACTCTCCTCTCATCCAAGAAGGAGAAG
AGGGCAAGAAACTCAGGCTTCGATTTGACGTTAGCCAGTACCAGCCCGAGGAAATCGTCG
TCAAGACCATAGATAATAAGTTGCAGGTCCATGCGAAACACGA
||
TYPE: EST
STATUS:  New
CONT_NAME: Hu SN
EST#: Ah_SkM_13F03_T3
CITATION:
Analysis of tarantula skeletal muscle protein sequences and identification of transcriptional isoforms
HIQUAL_START: 1
HIQUAL_STOP: 513
SEQ_PRIMER: T3 primer
P_END: 5'
DNA_TYPE: cDNA
LIBRARY: Tarantula skeletal muscle library
PUBLIC: 05/01/2009
SEQUENCE:
CTCGATTTTTTTTTTTTTTTTTTGCCGTTTTTTTTTAAAGAAATATGAGGAAGACACGAC
TACTCAGTTCTACACTCGAAACCCGCAAAATTCAGATCCTTTTTCCAAAAATTAGTCGTT
TATTCTTCCTCTTCTTCCTCTTCATCCTCCTCCTCTTCCTCTTCTTCTTCTTCTTCTTCC
TCCTGAGGTGGAGGAGGTGAAGGAGCTCTGGGAGCGGGCTCGGGCTCTGCTGGTGCTCCG
AAGGATGGTGGTTCTAAGTCAAGAAGGTCATCATCTTCATCGTACGTCCTTGCCTCAATA
ACTTCTTTGACTTTCGGAGCAGTGGGATCCCATTTGGGTAGCTGTTTAGGACCTCTTTCC
TTAAACGAGGTCATTCTGTCTTTCCAGCATTTCTCCAATTTAGCTTTAATGTCCTCCTCA
AGACCTCCATCATAAAACTGTTTCTTGTCGCCGAATGTTCTCCTGTCAACCCGTCGCTCA
AACTTGCTAGCCACGTGGATTTTA
||
TYPE: EST
STATUS:  New
CONT_NAME: Hu SN
EST#: Ah_SkM_13F04_T3
CITATION:
Analysis of tarantula skeletal muscle protein sequences and identification of transcriptional isoforms
HIQUAL_START: 1
HIQUAL_STOP: 336
SEQ_PRIMER: T3 primer
P_END: 5'
DNA_TYPE: cDNA
LIBRARY: Tarantula skeletal muscle library
PUBLIC: 05/01/2009
SEQUENCE:
GTATTTATTTATTCATTCATTCATTAAATTATTTACATTTTTTTACACTTTCATTTTTTT
CTGTATTTGTCATACATGGCATAAAGAACATCACTTAACACAAGTGTGAAAAGATGAAAG
AATGAAATGTTACGCTTTAACTAAGTAATGTGAACTAAAACACAGTTTTGCCATTAACCA
TTTTCATAAAGCTGGTCCTTCTCTCTCTCTCTCTCTCTTTTTTTTTTCCTACCTATGTTC
CACTAAATTCTAAATGTGATTTTAGGCACTTTTTGCAAACAAGATAAAGTAAAGAAAGAC
GAGACAGAAAATAATTCCCCCCAAGTTTTA
||
TYPE: EST
STATUS:  New
CONT_NAME: Hu SN
EST#: Ah_SkM_13F06_T3
CITATION:
Analysis of tarantula skeletal muscle protein sequences and identification of transcriptional isoforms
HIQUAL_START: 1
HIQUAL_STOP: 600
SEQ_PRIMER: T3 primer
P_END: 5'
DNA_TYPE: cDNA
LIBRARY: Tarantula skeletal muscle library
PUBLIC: 05/01/2009
SEQUENCE:
CTGCAGGAAAATTTCATTGCTATACCACTTGTGCTCTACCGGGCTCCAAAATGGTTGACC
AGGCTGTTCTCGACAAATTGGAAGCTGGTTTCAAAAAGCTTTCTGAAGCAAGCGATTGCA
AATCCCTCTTGAAAAAGTATTTAACCAAGGAAGTCTTTGACAAGCTAAAGGGCAAGAAGA
CAAGTTTAGGAGCAACACTTCTGGATGTCATTCAGTCAGGTGTTGAGAACTTAGACAGTG
GCGTCGGTATCTATGCTCCTGATGCAGATTCCTACAATGTCTTCGCCGATCTCTTTAACC
CCATCATTGACGACTACCACGGTGGTTTCAAGGCCACTGACAAACATCCTCAAACTGACT
TTGGTGACATGAAAACCATTGTCAATGTAGATCCAGCTGGCGAGTTTGTGGTATCCACAA
GAGTACGATGCGGCCGCAGTCTGAAGGGCTATTCATTCAACCCTTGCCTCACAGAAGCAA
ACTACAAGGAGATGGAAGAAAAAGTGAGCAGCACTCTCGGCGGCATGGAAGGAGAACTGA
AGGGCACCTACTACCCACTCACAGGCATGGACAAAGCCACACAACAGAAA
||
TYPE: EST
STATUS:  New
CONT_NAME: Hu SN
EST#: Ah_SkM_13F07_T3
CITATION:
Analysis of tarantula skeletal muscle protein sequences and identification of transcriptional isoforms
HIQUAL_START: 1
HIQUAL_STOP: 423
SEQ_PRIMER: T3 primer
P_END: 5'
DNA_TYPE: cDNA
LIBRARY: Tarantula skeletal muscle library
PUBLIC: 05/01/2009
SEQUENCE:
CTTCCATTCCATCGGATCTATTCCGGATCTCTTCGTGCGTTCCCAGGAAAAAACCGTAAC
AGTCCAGAATGTGTGACGACGACATTGCCGCACTTGTTGTTGACAATGGCTCTGGCATGT
GCAAGGCCGGGTTCGCCGGAGATGACGCTCCCAGGGCTGTCTTCCCCTCCATCGTCGGCC
GTCCCAGGCATCAGGGTGTCATGGTGGGTATGGGTCAAAAGGACAGCTACGTAGGTGATG
AGGCCCAGAGCAAGAGAGGTATCCTCTCCCTGAAGTACCCCATCGAGCACGGCATCATCA
CTAACTGGGACGACATGGAGAAGATCTGGCATCACACCTTCTACAACGAGCTCCGAGTTG
CCCCCGAGGAGCACCCCATCCTTCTCACCGAAGCTCCCCTTAACCCCAAGGCTAAC
||
TYPE: EST
STATUS:  New
CONT_NAME: Hu SN
EST#: Ah_SkM_13F08_T3
CITATION:
Analysis of tarantula skeletal muscle protein sequences and identification of transcriptional isoforms
HIQUAL_START: 1
HIQUAL_STOP: 490
SEQ_PRIMER: T3 primer
P_END: 5'
DNA_TYPE: cDNA
LIBRARY: Tarantula skeletal muscle library
PUBLIC: 05/01/2009
SEQUENCE:
CTGCAGGAATTCGAATTCCAAGGTTAGCGGTGGTCCCTGTGAAGTCTAGTCGTTAAATAT
CTTGGAAACGGATCGCTTTACTTGTTGGTAACTTCTGACACCATGGCAAAGGTTGGAATC
AATGGGTTTGGCCGTATTGGACGTCTTGTCCTTCGTGCATGCTTGGCTAAGGGAGTAAAT
GTTGTGGCTGTGAATGATCCATTTATTGATGTCAAATACATGGTGTACATGTTCAAATAT
GACTCTACACATGGAAGATACAAGGGTGATGTTCACGAAGAGGGTGGAATGCTTGTGGTT
GATGGACAGAAGATCCATGTCTTCCAAGAGATGAAGCCTGCTAGCATTCCATGGGGAAAA
GTTGGTGCAGAGTATGTTGTTGAATCTACTGGTGTCTTCACTACAATTGAAAAAGCTTCG
CCCCATATTGAAGGAGGTGCCAAGAAAGTAATAGTCTCTGCACCATCTGCTGATGCACCA
A
||
TYPE: EST
STATUS:  New
CONT_NAME: Hu SN
EST#: Ah_SkM_13F09_T3
CITATION:
Analysis of tarantula skeletal muscle protein sequences and identification of transcriptional isoforms
HIQUAL_START: 1
HIQUAL_STOP: 502
SEQ_PRIMER: T3 primer
P_END: 5'
DNA_TYPE: cDNA
LIBRARY: Tarantula skeletal muscle library
PUBLIC: 05/01/2009
SEQUENCE:
TTTTTTTTTTTCAAGAAGTTTATTTTCAATGCTAAGAAGTGAACAATTCTGAGTGACATC
TTACATACTGAAACATTTTCCTGTAAACTGTAGAACATTTACCTGATTTACACATTTGAA
AAGCAATACCTATAAGGACCCTTCTTGTTATAATATACAACAAAATTAACTAGTATTTTA
AATGATAAAAATCCAAATGTAAGCATAATTCTGCAATGTTAAGTGAAAAAAAAAATAAAA
TTGCAATGATATAGACACCATACAAAAGTTAATACTGTGGCATATTCTCTTCTTGAGAAT
GATAACCAAGTTTCAAACACTGAGAAGAATGGCAATATAATAAATTTTTCTAAAAGGAAA
AAAAGTTGTAAATATATGTTTAAGTATAACTTTCAAGGTGATCCGCGGAAGCAACTCGCA
CTCGCTCTCTCTCCCGGATCTTGAGCTGGTCGCTGCTCTCGTGTCTTCCTCTTTCATCTC
TGCTCTCGGTGTT
||
TYPE: EST
STATUS:  New
CONT_NAME: Hu SN
EST#: Ah_SkM_13F10_T3
CITATION:
Analysis of tarantula skeletal muscle protein sequences and identification of transcriptional isoforms
HIQUAL_START: 1
HIQUAL_STOP: 614
SEQ_PRIMER: T3 primer
P_END: 5'
DNA_TYPE: cDNA
LIBRARY: Tarantula skeletal muscle library
PUBLIC: 05/01/2009
SEQUENCE:
CTGCAGGAATTCGAATTCCGGAGACATTCTTATTATCCTTTCTATCGGACTATCTTTCTT
TAATGGAGTCATGGAAATCCTCATTTCAAAAGAGATTCCATTGGCAATCATCCTTCTTCT
ATTAACAGCAGCAATAACAAAAAGAGCCCAATTCCCATTCTCATCCTGACTTCCAGCAGC
AATAGCAGCCCCAACCCCAATTTCATCTTTAGTTCATTCCTCTACCCTAGTCACAGCAGG
AACCTTTTTATTAATTCGTCTCATAAGTCATAATCACCCAAATGCTATATTTATTCTTCT
TATCTTTTCTTCAATTACTTTATTTTTATCAGGAATATCCGCAAACTGAGAACAGGATTT
CAAAAAAATCATTGCCCTTAGAACCATAAGACAAATATCCATAATCATATTCGCTATTTC
CATCAACACTCCATCTACAGCATATTTCCATCTAATTACGCACGCATTTTTTAAAAGAAC
AATATTCCTTTGCGCAGGAGCAATTATTCATTGCTCCTCTTACCAAGATATTCGAGCCCA
AGGCCTATTCTCCAACTTCTCCCCATCTTTAATTTTAAGATTTAATATTACAATTATATC
CCT
||
TYPE: EST
STATUS:  New
CONT_NAME: Hu SN
EST#: Ah_SkM_13F11_T3
CITATION:
Analysis of tarantula skeletal muscle protein sequences and identification of transcriptional isoforms
HIQUAL_START: 1
HIQUAL_STOP: 551
SEQ_PRIMER: T3 primer
P_END: 5'
DNA_TYPE: cDNA
LIBRARY: Tarantula skeletal muscle library
PUBLIC: 05/01/2009
SEQUENCE:
CTGCAGGAATTCGAATTCAGAAGATCTGGCATCAACCTTCTACAACGAGCTCCGAGTTGC
CCCCGAGGAGCACCCCATCCTTCTCACCGAAGCTCCCCTTAACCCCAAGGCTAACAGGGA
AAAGATGACCCAGATCATGTTTGAGACCTTCAACGCCCCCGCCATGTACGTTGCCATCCA
GGCCGTACTGTCCCTGTACGCTTCCGGTAGGACCACCGGTATTGTGCTCGACTCCGGTGA
TGGTGTTTCCCACACTGTACCCATCTATGAAGGTTACGCTCTTCCCCATGCCATTCTCCG
TCTGGACTTGGCTGGCCGTGATCTGACTGACTACCTCATGAAGATCTTGACTGAGAGGGG
CTACTCTTTCGTAACCACAGCTGAGCGAGAAATCGTTCGTGACATCAAGGAAAAGCTGTG
CTACGTCGCCCTGGACTTTGAGCAGGAGATGGCCACTGCCGCTTCCTCCTCCACAGTAGA
GAAGTCCTACGAGTTGCCTGACGGTCAGGTCATCACCATCGGCAATGAGAGGTTCCGTTG
C
||
TYPE: EST
STATUS:  New
CONT_NAME: Hu SN
EST#: Ah_SkM_13F12_T3
CITATION:
Analysis of tarantula skeletal muscle protein sequences and identification of transcriptional isoforms
HIQUAL_START: 1
HIQUAL_STOP: 507
SEQ_PRIMER: T3 primer
P_END: 5'
DNA_TYPE: cDNA
LIBRARY: Tarantula skeletal muscle library
PUBLIC: 05/01/2009
SEQUENCE:
AATTCGTTTTTTTTTTTTTTTTTACAATGAATATATTTTAATGTTGTCTTTTATAATGAA
TATTTCAAATTTACAATTTCAGATAACTTAGGTTTCTTTTTCATTAATTAAACTTCATCT
GGACATTTCCTGTAGTCAGAATTCTACAACTCCAATTTCACAGATCTGTTGCAGAACAAA
TCAAGGCATGCCTATACAAACCATACTGAACCAAATCTGTTTATGAAAACTAAAAGAAAC
AGGATGCCAATTAGCCACTAATACCACTTTCAAAAACACATTTGGATGGTTGATAGCATA
TCCATGTTGTAAGTGACATACAAAATGGAATTTGTCAAGATACACAGAAATACATAAGCA
TGGAAAGCTTTTAATAGCCAGTAAGCTCTGCAAAAGTCTGGTCCAATTCGTCGGAAATGG
CCTTGTATTTCTCCTTTTCTTGAACCAGTTCATCTTCCAATCTGTCAACCTCCTTCTGGA
GTTTTTGTACAGACCTCT
||
TYPE: EST
STATUS:  New
CONT_NAME: Hu SN
EST#: Ah_SkM_13G01_T3
CITATION:
Analysis of tarantula skeletal muscle protein sequences and identification of transcriptional isoforms
HIQUAL_START: 1
HIQUAL_STOP: 476
SEQ_PRIMER: T3 primer
P_END: 5'
DNA_TYPE: cDNA
LIBRARY: Tarantula skeletal muscle library
PUBLIC: 05/01/2009
SEQUENCE:
TTTTTTTTTTGAAGTTTGAAATAAATAATAATTTTTATTGCTTGTTACATGTAACAATCA
ACATTAAAACGAAAACGTCAGCTTCATAAACGGAAGTAGTAATACATCAATGCCAAATAT
TGACAGAATACATAGACGCTGAAGTTTCCATTTAGCTTGTAGCTCTTCATAATTATTTGT
AGCTTTTCGCCTAAAAAGCTCACAGGAATTGAATGTACTGATTACTATTATTTGTAAGTT
CGTGACTATTCTTGCCAGCAGCGAAATCAAGTTTCCTTCTCTCCTGAATTTGGATGCACT
ATCTTCGGAATTTCTTCTTTGGTTTTGATGACGTCGAAGGTCAGCCGATGAATTTATTGT
CGGAGAAACCTAGAATTCTTTCGATGTAAGAATATTTATATGACGATATACACAGATATG
AAGACAATGGCACAAATCTTTTTATTCTTCTCCTTTCTTGGCTGCTTC
||
TYPE: EST
STATUS:  New
CONT_NAME: Hu SN
EST#: Ah_SkM_13G04_T3
CITATION:
Analysis of tarantula skeletal muscle protein sequences and identification of transcriptional isoforms
HIQUAL_START: 1
HIQUAL_STOP: 479
SEQ_PRIMER: T3 primer
P_END: 5'
DNA_TYPE: cDNA
LIBRARY: Tarantula skeletal muscle library
PUBLIC: 05/01/2009
SEQUENCE:
ATCATCCGTCTCTTCGCTCTCTTCTCCAGAACCCAGAGGGTTTAGGCCAAATTCGGTGAA
TCATGGCGGATGAAGCGAAACAGAAGGCTCTTGATGAGAAAGAGCGTAAGAAAGCCGAGG
TCAGAGCTCGGCTGGAAGCCGCTGCTGCTGGCAAGAAGGCGAAGAAGGGTTTCATGACCC
CCGCCCGTAAGAAGAAGTTGAGGACCCTGCTGAGGAAAAAGGCCGCTGAAGAATTGAAGC
GAGAACAAGAGAGGAAAGCAGAAGAGAGGAAGAAAACTATTGCAAGTAGGTGCGGACCTC
AGAAGAATCTCGATGGAATTAATGAAGCTGAATTAATAAATATCTGCAAAGAATACCATG
ATCGCATAGCTGAACTGGAAGGTCAGAAGTACGACATGGAATTCCAGGCTAGACACAAAG
AATACAAGATCAATGAGCTGAACATCCAAGTCAGTGATCTCCGGGGAAAAT
||
TYPE: EST
STATUS:  New
CONT_NAME: Hu SN
EST#: Ah_SkM_13G05_T3
CITATION:
Analysis of tarantula skeletal muscle protein sequences and identification of transcriptional isoforms
HIQUAL_START: 1
HIQUAL_STOP: 499
SEQ_PRIMER: T3 primer
P_END: 5'
DNA_TYPE: cDNA
LIBRARY: Tarantula skeletal muscle library
PUBLIC: 05/01/2009
SEQUENCE:
TTTTTTTTTTATCTGTCTCAGAATGACTTTATTGGTTACAAATATGGAATAATGCAATCA
TGTGACATTACACAGAAACATTTTATTTATAGTTCCAGGCAGGGCTGTTTTTATTTTTCC
CAAGTTCAGAATGAATCAGTTTACAAAAGCATTCTATGTTAGAAAATGAGACATCTGAGA
TTCCGTTTTTGTTAAACTCTGTAGAAAGTTCGGTACTTCTTTGCATATTTTAAGTAGTGT
CTTCTTGAGGAACAGTTCTCTGTTCTTTTGTTTCGAGCAGGAAATCTCAGAACTGTATCC
GGTCTACTATTTCTCATCAAACTATTAAAGTAGAAGGCGCACCTTTAACTTCCATCTGCG
TCATCTTCTTCCTCACCCTTAGTGATTATTCTTGTAAACCGACGAATACTGATATATCCT
TCTTTATCCACAGGAGCTTCCTTCAGACAGATGTCCGCTTCTTCTGGAGTGAACTTATCC
CCTCTCTTCT
||
TYPE: EST
STATUS:  New
CONT_NAME: Hu SN
EST#: Ah_SkM_13G06_T3
CITATION:
Analysis of tarantula skeletal muscle protein sequences and identification of transcriptional isoforms
HIQUAL_START: 1
HIQUAL_STOP: 538
SEQ_PRIMER: T3 primer
P_END: 5'
DNA_TYPE: cDNA
LIBRARY: Tarantula skeletal muscle library
PUBLIC: 05/01/2009
SEQUENCE:
CTGCAGGCGCGAATGGCTCATTAAATCAGTTATGGTTCCTTAGATCGTACCTTACTACTT
GGATAACTGTGGTAATTCTAGAGCTAATACATGCATCAGAGCTCCGACCCTCTGGGGACG
AGCGCTTTTATTAGACCAAAACCAATCGGACTCGTTCCGTATCCCATGGTGACTCTGTAT
AACTTTGGGCTGATCGCACGGGCTTGTCCCGGCGACGCATCTTTCAAGTGTCTGCCTTAT
CAACTGTCGATGGTAGGTTATGCGCCTACCATGGTCGTAACGGGTAACGGGGAATCAGGG
TTCGATTCCGGAGAGGGAGCCTGAGAAACGGCTACCACATCCAAGGAAGGCAGCAGGCGC
GCAAATTACCCACTCCCGGCACGGGGAGGTAGTGACGAAAAATAACAATACGGGACTCTT
TTGAGACCCCGTAATTGGAATGAGTACACTCTAAATCCTTTAACGAGGATCTATTGGAGG
GCAAGTCTGGTGCCAGCAGCCGCGGTAATTCCAGCTCCAATAGCGTATA
||
TYPE: EST
STATUS:  New
CONT_NAME: Hu SN
EST#: Ah_SkM_13G08_T3
CITATION:
Analysis of tarantula skeletal muscle protein sequences and identification of transcriptional isoforms
HIQUAL_START: 1
HIQUAL_STOP: 583
SEQ_PRIMER: T3 primer
P_END: 5'
DNA_TYPE: cDNA
LIBRARY: Tarantula skeletal muscle library
PUBLIC: 05/01/2009
SEQUENCE:
TTTTTTTTTTTTGTTTGCCGTTTTTTTTTAAAGAAATATGAGGAAGACACGACTACTCAG
TTCTACACTCGAAACCCGCAAAATTCAGATCCTTTTTCCAAAAATTAGTCGTTTATTCTT
CCTCTTCTTCCTCTTCATCCTCCTCCTCTTCCTCTTCTTCTTCTTCTTCTTCCTCCTGAG
GTGGAGGAGGTGAAGGAGCTCTGGGAGCGGGCTCGGGCTCTGCTGGTGCTCCGAAGGATG
GTGGTTCTAAGTCAAGAAGGTCATCATCTTCATCGTACGTCCTTGCCTCAATAACTTCTT
TGACTTTCGGAGCAGTGGGATCCCATTTGGGTAGCTGTTTAGGACCTCTTTCCTTAAACG
AGGTCATTCTGTCTTTCCAGCATTTCTCCAATTTAGCTTTAATGTCCTCCTCAAGACCTC
CATCATAAAACTGTTTCTTGTCGCCGAATGTTCTCCTGTCAACCCGTCGCTCAAACTTGC
TAGCCACGTGGATTTTAGGCGGGTTTCTCTCTCTCTCTCTCTCTCTCTCTCTCTCTCTCT
CTCTCTCTCTCTCTCTCTCTCTCTCTCAAAAAA
||
TYPE: EST
STATUS:  New
CONT_NAME: Hu SN
EST#: Ah_SkM_13G09_T3
CITATION:
Analysis of tarantula skeletal muscle protein sequences and identification of transcriptional isoforms
HIQUAL_START: 1
HIQUAL_STOP: 507
SEQ_PRIMER: T3 primer
P_END: 5'
DNA_TYPE: cDNA
LIBRARY: Tarantula skeletal muscle library
PUBLIC: 05/01/2009
SEQUENCE:
AAGTTTTACAACAACAAGCAAAAATTAAATAATTCTATTACAGAAATCCATTTATCAATT
CTCATAATGATTTTATTAGTAAATTAGAAATATATACCTCTTCTAAAACCGCTATTTTAT
ATTATTTTCACCTAAGATTATGAACTCGGCCCTAAATTTCTGACTGTTTACCAAAAACAT
TTCTAATTGCTTCACAATTAGTAAGACCTGCTCAATGAATGTTTAAATGGCCAATTTAAG
CTAAGGTAGCACAATAACTCGCCTATCAATTGTAGGATAGAATGAAAGGTCTAACATGAA
ATTTTCTTTATTATCTTAGCTAATTGAATTTATCGTGAAAGTAAGAAGACTTTCATTTAA
AGAGGGACGACAAGACCCTGTCGAGCTTCACTTATGTTTAGCTGGGGAGGCATAAAACTA
AATCTTTACATCACTTTCATCTTCAATCCTTTATTATGATAAATCAAGCTACCGCAGGGA
TAACAGCATAATTCTTTT
||
TYPE: EST
STATUS:  New
CONT_NAME: Hu SN
EST#: Ah_SkM_13G10_T3
CITATION:
Analysis of tarantula skeletal muscle protein sequences and identification of transcriptional isoforms
HIQUAL_START: 1
HIQUAL_STOP: 546
SEQ_PRIMER: T3 primer
P_END: 5'
DNA_TYPE: cDNA
LIBRARY: Tarantula skeletal muscle library
PUBLIC: 05/01/2009
SEQUENCE:
CCGAGGTCAGAGCTCGGCTGGAAGCCGCTGCTGCTGGCAAGAAGGCGAAGAAGGGTTTCA
TGACCCCCGCCCGTAAGAAGAAGTTGAGGACCTTGCTGAGGAAAAAGGCCGCTGAAGAAT
TGAAGCGAGAACAAGAGAGGAAAGCAGAAGAGAGGAAGAAAACTATTGCAAGTAGGTGCG
GACCTCAGAAGAATCTCGATGGAATTAATGAAGCTGAATTAATAAATATCTGCAAAGAAT
ACCATGATCGCATAGCTGAACTGGAAGGTCAGAAGTACGACATGGAATTCCAGGCTAGAC
ACAAAGAATACAAGATCAATGAGCTGAACATCCAAGTCAGTGATCTCCGGGGAAAATTCG
TCAAACCTGTACTGAAGAAGGTATCCAGATTCGAATACGGTAAATTTGAGAAACTCATGC
GAGCAGCCAAGAAGGCCGACAATGATTTCCGTACCAACCTGAAGTCCGTTGGACCATCCA
CAAAATACAAGCTTGAGGATGATGTTAAAGAGTCTAAACCCGAATGGGCCGCGGGAG
||
TYPE: EST
STATUS:  New
CONT_NAME: Hu SN
EST#: Ah_SkM_13G11_T3
CITATION:
Analysis of tarantula skeletal muscle protein sequences and identification of transcriptional isoforms
HIQUAL_START: 1
HIQUAL_STOP: 521
SEQ_PRIMER: T3 primer
P_END: 5'
DNA_TYPE: cDNA
LIBRARY: Tarantula skeletal muscle library
PUBLIC: 05/01/2009
SEQUENCE:
TTTTTTTTTTTTTTTTTTTTAAACAAAAACCAACGATTGTTTATTGAACGAAATGTGGGC
TTAACAACTAATGTAGTTTCTTTAGCCGTCAACCAAATACAAAGGTTCGTTTAACACGTT
TTCAAAAATACTTCAATGCTTCCTTTGGTGTAAAAAAAATAATTTTTCAGTTCCATTAAG
AACCATCAAATTCTAAAACACACCATTTGAATTGTCTCGTTCTAAAATCACTGATTTCTC
TATTCTGTGCTCTACAGCTCTGTTCAGACTCCAGTAACATGGTATCAAACTCAGTCCTAT
TGAAAGACTTTGGACGGGTTCACGTGCAAAAACTGTCTTAGAGCTCAAATAATTCATACA
GCATTCTGCTAAAGTAGTACCTTCACGAATTCTTCGTAATTTATCCTTCCGTCGTTGTCA
ATATCAGTAGCTTTTAACATTTCATCTAGCTCAGCTTCTGTGACTGGTTCGCCGATCATA
TCCATTGCAATTTTCAGCTCGTCCCGTGTTAT
||
TYPE: EST
STATUS:  New
CONT_NAME: Hu SN
EST#: Ah_SkM_13G12_T3
CITATION:
Analysis of tarantula skeletal muscle protein sequences and identification of transcriptional isoforms
HIQUAL_START: 1
HIQUAL_STOP: 543
SEQ_PRIMER: T3 primer
P_END: 5'
DNA_TYPE: cDNA
LIBRARY: Tarantula skeletal muscle library
PUBLIC: 05/01/2009
SEQUENCE:
GTTTTTTTTTTTTTTTTTGTATTCCTGAAGTTTTATTAATAAAAACCATTAGTCTACAGT
TTGCACATTGTATTCTTTCTCTGCATCTATATCAAAGTCTTAGTTCATGTCATAAAATTT
TGTTATTAACAAACATACAATTGGAATAGATGTAATCAAGACACTTCCTTATTTCTTCTT
CTTTCCTTCATATACATCAGTGATGTCAAAATCTTTATCAGCTATGTTTAACATCAAAGA
CTCAGCATTTAAATAAACCCTATTTTGTGAATTTGCAATAGTTCTTGCAATGGTTTGTGC
AGCTCTGATTTTTCTCAATTTCAAAAAACCAGGATTTTGGGAAATGGCATCTCCTAACAT
TTTTGCAACTTCAGCTTCTCCTTCAGCCTGTACGATCTTCCCTTGACGCTCCTGTTTTGC
CTGTTCCACAACAAAAGCTGCTCTCTGAGCCTCTTGTTGAGCCACCTGTTTTGCTTCAAC
AGCGGCAGTATATTCCTTCCCAAAACTAAGTTCTGTAATAGAGACATCATCCAA
||
TYPE: EST
STATUS:  New
CONT_NAME: Hu SN
EST#: Ah_SkM_13H01_T3
CITATION:
Analysis of tarantula skeletal muscle protein sequences and identification of transcriptional isoforms
HIQUAL_START: 1
HIQUAL_STOP: 461
SEQ_PRIMER: T3 primer
P_END: 5'
DNA_TYPE: cDNA
LIBRARY: Tarantula skeletal muscle library
PUBLIC: 05/01/2009
SEQUENCE:
TTTTTTTTTTTTTACAAACATATTTCTTGATTGTTCAGAATAAATGACAATGACTAGCTA
ATTTATGTTTTCCTTTCGCTTTTTTTTTTTTTTTTGTGCAGATTAAAATGACTCAAACAT
ACAGTAATTTACCGCACAATGAACAGAGTTAAAAACACTTTTTTTTTTTTTTTTACAGAT
TTGTTTACAATATTATCTAAGCTAGGCTCTAAACGCCAGGAGTTAAATCATACTAACAAC
ATTCTTTTGAACATCACTGTACAATGATTAAAAAAAAAAAAAACTTTTTGCAACCCTGAA
ACTCTAGCTAAATTGCTCTAGGAAAAACACTCATTTGAAAAAACCAAACACCTCTCTTCG
TTTGACCAGATAATACTCAAAAAATTAATCTTTAGGTTACAATCATGCAAAGGAATATCC
TTGGATGCTGACAAGGCTTGTTCGTGGCCGTTT
||
TYPE: EST
STATUS:  New
CONT_NAME: Hu SN
EST#: Ah_SkM_13H02_T3
CITATION:
Analysis of tarantula skeletal muscle protein sequences and identification of transcriptional isoforms
HIQUAL_START: 1
HIQUAL_STOP: 588
SEQ_PRIMER: T3 primer
P_END: 5'
DNA_TYPE: cDNA
LIBRARY: Tarantula skeletal muscle library
PUBLIC: 05/01/2009
SEQUENCE:
CTGCAGGTCTGGCATCACACCTTCTACAACGAGCTCCGAGTTGCCCCGAGGAGCACCCAT
CCTTCTCACCGAAGCTCCCCTTAACCCCAAGGCTAACAGGGAAAAGATGACCCAGATCAT
GTTTGAGACCTTCAACGCCCCCGCCATGTACGTTGCCATCCAGGCCGTACTGTCCCTGTA
CGCTTCCGGTAGGACCACCGGTATTGTGCTCGACTCCGGTGATGGTGTTTCCCACACTGT
ACCCATCTATGAAGGTTACGCTCTTCCCCATGCCATTCTCCGTCTGGACTTGGCTGGCCG
TGATCTGACTGACTACCTCATGAAGATCTTGACTGAGAGGGGCTACTCTTTCGTAACCAC
AGCTGAGCGAGAAATCGTTCGTGACATCAAGGAAAAGCTGTGCTACGTCGCCCTGGACTT
TGAGCAGGAGATGGCCACTGCCGCTTCCTCCTCCACAGTAGAGAAGTCCTACGAGTTGCC
TGACGGTCAGGTCATCACCATCGGCAATGAGAGGTTCCGTTGCCCTGAGACCCTCTTCCA
GCCTTCCTTCATAGGTATGGAGTCTGTTGGCATCCACG
||
TYPE: EST
STATUS:  New
CONT_NAME: Hu SN
EST#: Ah_SkM_13H03_T3
CITATION:
Analysis of tarantula skeletal muscle protein sequences and identification of transcriptional isoforms
HIQUAL_START: 1
HIQUAL_STOP: 512
SEQ_PRIMER: T3 primer
P_END: 5'
DNA_TYPE: cDNA
LIBRARY: Tarantula skeletal muscle library
PUBLIC: 05/01/2009
SEQUENCE:
AAAAGAACTGACATACTTTGCCAAAGCCCTGCAGAATCCTGAAAGACCGTTCCTTGCTAT
TTTAGGAGGATCTAAGGTTGCTGACAAGATCCAGCTGATAGAAAACATGCTTGATAAAGT
AAATGAAATGATTATAGGAGGAGGAATGGCTTTTACATTCTTAAATAAATTAAATGGAAT
GGAGATAGGTAGTTCACTCTTTGATGAAGAAGGAGCCAAGATTGTGGGTAATTTGATGGA
AAAAGCGAAGAAAAATAATGTCCAGGTGCATCTTCCTGAAGATTTTGTCACAGCTGATAA
ATTTGCCGAAAATGCTCAGGTTGGGGCAGCTACAGTAGAGTCTGGAATACCAAAAGGGTG
GCTGGGTTTAGATTGTGGACCAAAAAGTATTGAGAGGTTTACAGCAGCTATTGGTCGGGC
AAAGACAATTGTATGGAATGGGCCTGTGGGAGTTTTTGAATGGGAGAATTTTGCAAAAGG
AACCAAAGATGTTATGGACAAAG
||
TYPE: EST
STATUS:  New
CONT_NAME: Hu SN
EST#: Ah_SkM_13H04_T3
CITATION:
Analysis of tarantula skeletal muscle protein sequences and identification of transcriptional isoforms
HIQUAL_START: 1
HIQUAL_STOP: 547
SEQ_PRIMER: T3 primer
P_END: 5'
DNA_TYPE: cDNA
LIBRARY: Tarantula skeletal muscle library
PUBLIC: 05/01/2009
SEQUENCE:
CTGCAGGAATTCGAATTCCTAGTCTCGAGTTTTTTTTTTTTTTTTTGCAGCTTCATTTTT
AGCTTCTTCCTCTTCGTATGCTTTGATCAGTACCTCAACATCCTTTATTGGTAAAATATG
AATTCTGGTCTTGTTATTCTCACGAGTTAAAGTTGCCATTTCCAATTTATCAGCTGTCAG
TTTTGTCATGTCAAGAGTTTTGCTTAAAACTTTGATAGCTAAGGCTAATGCACCTTTCAA
ATCAGTTTCACCTTCTTTGTATTCTTGTTTAAGAATGGATACTGCAGCTGCACTATTATT
CCCAATACAAGTAGCTTTCCATCCACCATAATTGCCACTGGGATCAGACTGATAAAGCTG
AAATCCATAATGCTTATCCCACCCCATATACAGAATGGATACTCCAAATGGTCTTTTACC
TCCATACTGAGTATATGCCTGTTTTAGATCACACAGCCAGCTTACTAGTCGTTCACAAGG
TATGGATTCCCCATACTGCAATAAATACCTCTGAGCAATTTGTCGCAGTTCGTTCGTT
||
TYPE: EST
STATUS:  New
CONT_NAME: Hu SN
EST#: Ah_SkM_13H05_T3
CITATION:
Analysis of tarantula skeletal muscle protein sequences and identification of transcriptional isoforms
HIQUAL_START: 1
HIQUAL_STOP: 590
SEQ_PRIMER: T3 primer
P_END: 5'
DNA_TYPE: cDNA
LIBRARY: Tarantula skeletal muscle library
PUBLIC: 05/01/2009
SEQUENCE:
TTCGACTATCGGCTAGATCGTACCACCGACAAAACTTCAAGAGCTCGTGCAGTCCCCCAA
GCGGACAAACTTCGCCTAGTGCTTCTTTAAGGTCGCGGTCAAAAGAGAGAAAAAAGAAAG
CCACCATGCCCTTCAAGCCCGTAGAACAAGCCAAATGTCCGAAATGCGGCAAGTCTGTCT
ACGCCGCTGAGGAAATGTTGGCAGCAGGTGCCAAATGGCACAAGACATGCTTTAAATGCG
GTCTCTGCCACAAGAGGTTAGACAGCACAAACGCCACAGAGCACGCAGGCGACCTGTTCT
GCAAACAATGCTACGGTAGGAAGTTCGGCCCTAAGGGATACGGATTTGGTGGTGGCGCAG
GATGCCTTAGCATGGACAAAGGTGAACAGTTCGGAAACACAGAATGTGCAGGAAACAAGC
CAACCTTGGACCCAACCTATGGTTAAACCATTCAGCCAATACTATGTATAGAACTCTGAG
TGATGTGCTCTCGTATCGTTCCGAAAACATAAAGGAAAATAATTCTGGAAATATCTCAAG
AAATTAAATATTTTTCGTTCCAATTGCAGCTACAGGACCT
||
TYPE: EST
STATUS:  New
CONT_NAME: Hu SN
EST#: Ah_SkM_13H06_T3
CITATION:
Analysis of tarantula skeletal muscle protein sequences and identification of transcriptional isoforms
HIQUAL_START: 1
HIQUAL_STOP: 582
SEQ_PRIMER: T3 primer
P_END: 5'
DNA_TYPE: cDNA
LIBRARY: Tarantula skeletal muscle library
PUBLIC: 05/01/2009
SEQUENCE:
ACGTGTTGTTTGTTTGTGAAAAGTAACGTCCAAGTTTCGAAATGCAAGGAATCCAGACCC
GAGCTACCAATGTCAGTGGTTCTGACAAGAAGAGGGTGAAAAGAAAATCTGGAAAAGGAG
GGGGGAGTGGTGCAAACAGCGAATTCGATGACATGGATGGTCCAACGACAAGGTTCAAGC
CGGAAGCCATTGATACATTGTGCCAGCTGACGAAGTTCAACAAAAGGGAGCTTCAGCTCA
TGTACAGAGGATTCAAGCAAGAGTGTCCATCAGGAATGGTTAGAGAGGATACCTTCAAGG
GCATTTATGCTCAGTACTTCCCTAGGGGGTCCGACACTAGTCAGTACGCTCATTATGTTT
TTAACACCTTTGACCCAGATCACACAGGGGCCATCACTTTCACAGATTTTGTGATTGGGT
TATCAGTGCTGGCTCGTGGATCCCTACAGGAAAAGCTTCGTTGGGTCTTCAGCCTGTATG
ACATCAATGGAGATGGCTACATAACAAAGGATGAAATGGGACGAATTGTCAGTTCTATTT
ACGACATGATGGGAAAGGCCATGGACCCTCCT
||
TYPE: EST
STATUS:  New
CONT_NAME: Hu SN
EST#: Ah_SkM_13H07_T3
CITATION:
Analysis of tarantula skeletal muscle protein sequences and identification of transcriptional isoforms
HIQUAL_START: 1
HIQUAL_STOP: 600
SEQ_PRIMER: T3 primer
P_END: 5'
DNA_TYPE: cDNA
LIBRARY: Tarantula skeletal muscle library
PUBLIC: 05/01/2009
SEQUENCE:
GGATTCGAATTCATCTGAGAGATCCGGTGCAGGTGACGTTGAAGAGCGTTTGACCAAGGC
CATTTCCATGAAGAATGACCTGGAGGGACAAGTACAGGAACTGCAAGAGAGGCTATCCCG
CGAGGAAGACGCACACAGCAACCTCAGCTCAGTCAGGAAGAAGCTGGATGGTGAGATTTC
CAACCTGAAAAAGGAGATTGAAGATCTGCAACTTGTCATCCAAAAGACTGAGCAAGACAA
GGCAGCAAAGGATCACCAAATCCGCAACCTCAACGATGAAATCGCCCACCAAGATGAACT
CATCAACAAACTCAACCGCGAGAAGAAACAGATGCAAGAAATGGGCCAGAAAACTGGTGA
GGATCTCCAGGCTACTGAGGACAAACTCAACCACATGAACAAAGTAAAAGCCAAGCTGGA
ACAGACTCTCGATGAGCTGGAAGATTCCTTGGAACGCGAGAAGAAACTGCGCGGTGATGT
TGAGAAAACCAAGAGGAAAGTCGAGGGTGACCTCAAACTGGCTCAGGAAGCTGTTGCTGA
TCTGGAAACTTCAGCGTCTATGTACTCTGTCAATATTTGGCATTGATGTA
||
TYPE: EST
STATUS:  New
CONT_NAME: Hu SN
EST#: Ah_SkM_13H08_T3
CITATION:
Analysis of tarantula skeletal muscle protein sequences and identification of transcriptional isoforms
HIQUAL_START: 1
HIQUAL_STOP: 104
SEQ_PRIMER: T3 primer
P_END: 5'
DNA_TYPE: cDNA
LIBRARY: Tarantula skeletal muscle library
PUBLIC: 05/01/2009
SEQUENCE:
TTTTTTTTTTTTTTTTTTTTTTTTTTTTTTTTTTTTTTTTTTTTTTTTTTTTTTTTTTTT
TTTTTTTTTTTTTTTTTTTTTTTTTTTTTTGGGGGAAAAAAC
||
TYPE: EST
STATUS:  New
CONT_NAME: Hu SN
EST#: Ah_SkM_13H09_T3
CITATION:
Analysis of tarantula skeletal muscle protein sequences and identification of transcriptional isoforms
HIQUAL_START: 1
HIQUAL_STOP: 572
SEQ_PRIMER: T3 primer
P_END: 5'
DNA_TYPE: cDNA
LIBRARY: Tarantula skeletal muscle library
PUBLIC: 05/01/2009
SEQUENCE:
CACAAGTTTTAAGAACAGCCTCTGGGTCAAAAGAGAGAAAAAAGAAAGCCACCATGCCCT
TCAAGCCCGTAGAACAAGCCAAATGTCCGAAATGCGGCAAGTCTGTCTACGCCGCTGAGG
AAATGTTGGCAGCAGGTGCCAAATGGCACAAGACATGCTTTAAATGCGGTCTCTGCCACA
AGAGGTTAGACAGCACAAACGCCACAGAGCACGCAGGCGACCTGTTCTGCAAACAATGCT
ACGGTAGGAAGTTCGGCCCTAAGGGATACGGATTTGGTGGTGGCGCAGGATGCCTTAGCA
TGGACAAAGGTGAACAGTTCGGAAACACAGAATGTGCAGGAAACAAGCCAACCTTGGACC
CAACCTATGGTTAAACCATTCAGCCAATACTATGTATAGAACTCTGAGTGATGTGCTCTC
GTATCGTTCCGAAAACATAAAGGAAAATGATTCTGGAAATATCTCAAGAAATTAAATATT
TTTCGTTCCAATTGCAGCTACAGGACCTTTTTTTTTGTTTGTGTTCTATAAAGCCAGCAG
TACTCCATTCTCAGACATACAT
||
TYPE: EST
STATUS:  New
CONT_NAME: Hu SN
EST#: Ah_SkM_13H10_T3
CITATION:
Analysis of tarantula skeletal muscle protein sequences and identification of transcriptional isoforms
HIQUAL_START: 1
HIQUAL_STOP: 573
SEQ_PRIMER: T3 primer
P_END: 5'
DNA_TYPE: cDNA
LIBRARY: Tarantula skeletal muscle library
PUBLIC: 05/01/2009
SEQUENCE:
GTTTGAAATAAATAATAATTTTTATTGCTTGTTACATGTAACAATCAACATTAAAACGAA
AACGTCAGCTTCATAAACGGAAGTAGTAATACATCAATGCCAAATATTGACAGAATACAT
AGACGCTGAAGTTTCCATTTAGCTTGTAGCTCTTCATAATTATTTGTAGCTTTTCGCCTA
AAAAGCTCACAGGAATTGAATGTACTGATTACTATTATTTGTAAGTTCGTGACTATTCTT
GCCAGCAGCGAAATCAAGTTTTCTTCTCTCCTGAATTTGGATGCACTATCTTTGGAATTT
CTTCTTTGGTTTTGATGACGTCGAAGGTCAGCCGCTGAATTTATTGTCGGAGAAACCTAG
AATTCTTTCGATGTAAGAATATTTATATGACGATATACACAGATATGAAGACAATGGCAC
AAATCTTTTTATTCTTCTCCTTTCTTGGCTGCTTCCTTGACTCCCGCGGCCCATTCGGGT
TTAGACTCTTTAACATCATCCTCAAGCTTGTATTTTGTGGATGGTCCAACGGACTTCAGG
TTGGTACGGAAATCATTGTCGGC
||
TYPE: EST
STATUS:  New
CONT_NAME: Hu SN
EST#: Ah_SkM_13H11_T3
CITATION:
Analysis of tarantula skeletal muscle protein sequences and identification of transcriptional isoforms
HIQUAL_START: 1
HIQUAL_STOP: 594
SEQ_PRIMER: T3 primer
P_END: 5'
DNA_TYPE: cDNA
LIBRARY: Tarantula skeletal muscle library
PUBLIC: 05/01/2009
SEQUENCE:
CTGCAGGTCGCGAGTTTTTTTTTTTTTTTTTTCTTCGATTTCTCTCACTCTCTGTTCCTC
TTGTTTCCTTTTTAACTCCATGAGACGTTTCTCTTGTTCAGCTCTAGTTACCTTTCGTCT
CGCTTGACGTTCTTTCAGCTTCCTAAGCTCCTCCTCTTCCTTGGCCCGCTGTTTCCTCCA
TTGATCGATGTACTCCTGCCACATGGCTTCCTCCTCTTCCAAAAGAATACAAATCTTATG
TTTCACAATATTTCCTTAATATTCTTTTAGAGGTGAAACTCCTTTCGCTTTTTTTTATAT
CTGGTTTTTCTGGAATGTATTCAGTACTACTCAACTTTTAAATATAAATTTATAAATACA
TTTTCACCTAAAAAATTTTAAAACAAATAGGATTAACAGTGTCCCAGAAGTTTTACAACA
ACAAGCAAAAATTAAATAATTCTATTACAGAAATCCATTTATCAATTCTCATAATGATTT
TATTAGTAAATTAGAAATATATACCTCTTCTAAAACCGCTATTTTATATTATTTTCACCT
AAGATTATGAACTCGGCCCTAAATTTCTGACTGTTTACCAAAAA
||
TYPE: EST
STATUS:  New
CONT_NAME: Hu SN
EST#: Ah_SkM_13H12_T3
CITATION:
Analysis of tarantula skeletal muscle protein sequences and identification of transcriptional isoforms
HIQUAL_START: 1
HIQUAL_STOP: 528
SEQ_PRIMER: T3 primer
P_END: 5'
DNA_TYPE: cDNA
LIBRARY: Tarantula skeletal muscle library
PUBLIC: 05/01/2009
SEQUENCE:
GAAAAACTTTATTCAAAAAGAAAATATACAACAGTTGAAGATTGTTACCTGCAATTTGTT
TTCATTGTCTACATTGTGAAAACCTGAAGTAGCACTTCAAAAGACAGGAGAATAAAGAAT
TCACAAATGCATTATATCCACAGCTGTACAAACGTTGAGTACAGCTGTATCATTCAGCAG
AGTGAAATCTACATCTTCTACAGAGAAATACTACATGCATTTGGTTTGTCACCTGTATCA
CAGCTTTTGTATTAAACAGCATAAAATCAACAGAGCTAAATATATTAAACAGCATAAATC
ATTCAGTATATGTGAAGGTAGTTCATGTCTGACAGAAGATATAAAAACAGAGGTCAGTTA
TTCTCAGAAATACTGTGGGTCATCAGTTTAACACAACCTTTTAAATAGAAATGTGGACCG
AAAATTTCAATATAAATGCTATCAAAACTGTAATATCAACACCTCAATCATAAAATGCAA
CTCTCCACACTTAACATTTGCTAATTGAAAAAAAAAAAA
||
TYPE: EST
STATUS:  New
CONT_NAME: Hu SN
EST#: Ah_SkM_14A01_T3
CITATION:
Analysis of tarantula skeletal muscle protein sequences and identification of transcriptional isoforms
HIQUAL_START: 1
HIQUAL_STOP: 151
SEQ_PRIMER: T3 primer
P_END: 5'
DNA_TYPE: cDNA
LIBRARY: Tarantula skeletal muscle library
PUBLIC: 05/01/2009
SEQUENCE:
AGGTACCTGTTCAATGGGACCAATTGAGGACACAGCAGGACATCTGTCATAAATGTAATT
CATACATACATCTTTTAAGTGTTGTAGTGTGACAGCCTCTATCTTCTCATTCACATCTGA
AAGAGGGATGCGTTCACCATGATATAAT
||
TYPE: EST
STATUS:  New
CONT_NAME: Hu SN
EST#: Ah_SkM_14A02_T3
CITATION:
Analysis of tarantula skeletal muscle protein sequences and identification of transcriptional isoforms
HIQUAL_START: 1
HIQUAL_STOP: 519
SEQ_PRIMER: T3 primer
P_END: 5'
DNA_TYPE: cDNA
LIBRARY: Tarantula skeletal muscle library
PUBLIC: 05/01/2009
SEQUENCE:
TTTTTTTTTTTTTTTTTTAAACTTCATCTGGACATTTCCTGTAGTCAGAATTCTACAACT
CCAATTTCACAGATCTGTTGCAGAACAAATCAAGGCATGCCTATACAAACCATACTGAAC
CAAATCTGTTTATGAAAACTAAAAGAAACAGGATGCCAATTAGCCACTAATACCACTTTC
AAAAACACATTTGGATGGTTGATAGCATATCCATGTTGTAAGTGACATACAAAATGGAAT
TTGTCAAGATACACAGAAATACATAAGCATGGAAAGCTTTTAATAGCCAGTAAGCTCTGC
AAAAGTCTGGTCCAATTCGTCGGAAATGGCCTTGTATTTCTCCTTTTCTTGAACCAGTTC
ATCTTCCAATCTGTCAACCTCCTTCTGGAGTTTTTGTACAGACCTCTCAGCAAATTCTGC
TCTGGCTTCAGCCTCTTTTAGTCTGGAAGTCATTAAGCGGATCTGGCCTTCATAAGCCTC
TTCTCTTTGCTGTGCCTTCTCTTCACTGAC
||
TYPE: EST
STATUS:  New
CONT_NAME: Hu SN
EST#: Ah_SkM_14A03_T3
CITATION:
Analysis of tarantula skeletal muscle protein sequences and identification of transcriptional isoforms
HIQUAL_START: 1
HIQUAL_STOP: 435
SEQ_PRIMER: T3 primer
P_END: 5'
DNA_TYPE: cDNA
LIBRARY: Tarantula skeletal muscle library
PUBLIC: 05/01/2009
SEQUENCE:
GAACTCTTCCCTGTCCATGGCTTCATTGAGCATTTCATCGAGATCAGCATGCAGGGCCTG
CATCTCACCTTCCAGCTTCCTCTTGGCCATGGACAGGGAAGAGTTCTGGGCAGACAGTTC
ATTTACGTTCTCGTGGAGTTCAGCAAGTTCGCTGTCTGCGGCACGGCGGGCACGGTCAGC
TTGTTCCAGAAGCTGCCTACTCTCTTCCAGTTCTCCGTGCATGGCATTGCATCTCCTCTC
AGACATGGCATACTGTTCCCTAACTTCATCTCTGGCTCTTTGTTCCTCTTCCAATGCCTG
CTGTGTCTCTTTGAGTTGAATTTGGTATTTCTTAATATTCTTCTGGGCTTCTGCGTTGGC
TTTGTTAAAATGGTCCAGTGCAATTTCCAGCTCGTTGATGTCACTCTCAAGTTTCTTCTT
CATCCTG
||
TYPE: EST
STATUS:  New
CONT_NAME: Hu SN
EST#: Ah_SkM_14A05_T3
CITATION:
Analysis of tarantula skeletal muscle protein sequences and identification of transcriptional isoforms
HIQUAL_START: 1
HIQUAL_STOP: 271
SEQ_PRIMER: T3 primer
P_END: 5'
DNA_TYPE: cDNA
LIBRARY: Tarantula skeletal muscle library
PUBLIC: 05/01/2009
SEQUENCE:
AAAAATTTTTTTCTAAGGAAGATTCGTTGTATGAGCGTGATTATCATGCTATTGCCTTTA
CCAGACAACGCCATCTAACGGAAATTTTATTTCTGGTATTACATCCAATGGCGTAAAATG
TCTTCCTTAGTTAACGTTATCCGGAGACTGATTTGATTTCACAATGGGAACGCAAATGTT
GCACCTGTGTGAAAAGTACCCACTATGTTGTGGTAAAAATCTGGTTAAAGGTTAATGCAT
TGATGATGCGTTCATCGGCTGAATCT
||
TYPE: EST
STATUS:  New
CONT_NAME: Hu SN
EST#: Ah_SkM_14A06_T3
CITATION:
Analysis of tarantula skeletal muscle protein sequences and identification of transcriptional isoforms
HIQUAL_START: 1
HIQUAL_STOP: 466
SEQ_PRIMER: T3 primer
P_END: 5'
DNA_TYPE: cDNA
LIBRARY: Tarantula skeletal muscle library
PUBLIC: 05/01/2009
SEQUENCE:
CTGTCTTCCCCTCCATCGTCGGCCGTCCCAGGCATCAGGGTGTCATGGTGGGTATGGGTC
AAAAGGACAGCTACGTAGGTGATGAGGCCCAGAGCAAGAGAGGTATCCTCTCCCTGAAGT
ACCCCATCGAGCACGGCATCATCACTAACTGGGACGACATGGAGAAGATCTGGCATCACA
CCTTCTACAACGAGCTCCGAGTTGCCCCCGAGGAGCACCCCATCCTTCTCACCGAAGCTC
CCCTTAACCCCAAGGCTAACAGGGAAAAGATGACCCAGATCATGTTTGAGACCTTCAACG
CCCCCGCCATGTACGTTGCCATCCAGGCCGTACTGTCCCTGTACGCTTCCGGTAGGACCA
CCGGTATTGTGCTCGACTCCGGTGATGGTGTTTCCCACACTGTACCCATCTATGAAGGTT
ACGCTCTTCCCCATGCCATTCTCCGTCTGGACTTGGCT
||
TYPE: EST
STATUS:  New
CONT_NAME: Hu SN
EST#: Ah_SkM_14A07_T3
CITATION:
Analysis of tarantula skeletal muscle protein sequences and identification of transcriptional isoforms
HIQUAL_START: 1
HIQUAL_STOP: 547
SEQ_PRIMER: T3 primer
P_END: 5'
DNA_TYPE: cDNA
LIBRARY: Tarantula skeletal muscle library
PUBLIC: 05/01/2009
SEQUENCE:
ACAATGCCGTCGACAGGGCAGAAACCGCAGAGAACCAGTCACGAGATGCAAATCTACGAG
CCGACAAGGCTGAAGAGGAAGTACGTTCGCTGCAAAAGAAGATCCAGCAAATTGAAAATG
AGTTGGATCAAGTGCAGGAGCAGCTGGCTCAAGCCAACAACAAACTGGAAGAGAAGGACA
AAGCTCTTCAAGCCGCTGAAGGTGAAGTAGCTGCTCTGAACAGGCGCATCCAACTGCTAG
AGGAGGACCTTGAGCGTTCAGAAGAGCGTCTCAAGACTGCAACAGCAAAACTTGAAGAAG
CCTCCCAAGCTGCAGACGAAAGTGAACGTATGCGTAAGATGCTTGAGCATAGGAGTATAA
CAGATGAGGAACGTATGGATGCTCTTGAAGACCAGCTTAAAGAGGCTAGGTTGATGGCTG
AGGAGGCTGATCGCAAATATGATGAGGTTGCCCGTAAGATGGCAATGGTTGAAGCTGATT
TGGAACGTGCTGAAGAGCGTGCAGAGACAGGTGAAAACAAAATCGTGGAGCTTGAGGA
||
TYPE: EST
STATUS:  New
CONT_NAME: Hu SN
EST#: Ah_SkM_14A08_T3
CITATION:
Analysis of tarantula skeletal muscle protein sequences and identification of transcriptional isoforms
HIQUAL_START: 1
HIQUAL_STOP: 566
SEQ_PRIMER: T3 primer
P_END: 5'
DNA_TYPE: cDNA
LIBRARY: Tarantula skeletal muscle library
PUBLIC: 05/01/2009
SEQUENCE:
CTGCAGGAATTCGAATTCCCTCGACTTGCACTTGCGGTTTAGGTCGGTTTTGTGTTCTAA
AGACAGGAATAATGGGTGACGAGGAGAAGAAAGAGAAGAAGAAGAAGAGCAAGAAGAAGT
CAGAGGAAGAGGGTGGAGATGCCGCCCCTGCACCTCCCCCACCTAAGCCCCCGTCCCAGA
AAAGGAGAGCACAAAGATCAGGCAGTAATGTCTTTGCCATGTTCACTCAGCACCAGGTCC
AGGAGTTCAAAGAAGCTTTCCAACTTATTGACCAGGACAAGGATGGTTTCATCTCCAAAA
ATGACATCAGAGCTACATTCGATTCCCTTGGCCGTCTATGCACAGAGCAGGAGCTTGATT
CCATGGTTGCTGAAGCACCCGGCCCCATCAACTTCACCATGTTCCTGACCATCTTCGGTG
ACAGAATTGCTGGAACCGATGAAGAAGATGTGATTGTTAACGCTTTCAACCTGTTTGATG
AAGGTGAAGGCAAATGCAAAGAAGAAACATTGAAACGTTCTCTAACAACATGGGGAGAGA
AATTCTCTCAAGATGA
||
TYPE: EST
STATUS:  New
CONT_NAME: Hu SN
EST#: Ah_SkM_14A09_T3
CITATION:
Analysis of tarantula skeletal muscle protein sequences and identification of transcriptional isoforms
HIQUAL_START: 1
HIQUAL_STOP: 592
SEQ_PRIMER: T3 primer
P_END: 5'
DNA_TYPE: cDNA
LIBRARY: Tarantula skeletal muscle library
PUBLIC: 05/01/2009
SEQUENCE:
TTTCATTGCTATACCACTTGTGCTCTACCGGGCTCCAAAATGGTTGACCAGGCTGTTCTC
GACAAATTGGAAGCTGGTTTCAAAAAGCTTTCTGAAGCAAGCGATTGCAAATCCCTCTTG
AAAAAGTATTTAACCAAGGAAGTCTTTGACAAGCTAAAGGGCAAGAAGACAAGTTTAGGA
GCAACACTTCTGGATGTCATTCAGTCAGGTGTTGAGAACTTAGACAGTGGCGTCGGTATC
TATGCTCCTGATGCAGATTCCTACAATGTCTTCGCCGATCTCTTTAACCCCATCATTGAC
GACTACCACGGTGGTTTCAAGGCCACTGACAAACATCCTCAAACTGACTTTGGTGACATG
AAAACCATTGTCAATGTAGATCCAGCTGGCGAGTTTGTGGTATCCACAAGAGTACGATGC
GGCCGCAGTCTGAAGGGCTATTCATTCAACCCTTGCCTCACAGAAGCAAACTACAAGGAG
ATGGAAGAAAAAGTGAGCAGCACTCTCGGCGGCATGGAAGGAGAACTGAAGGGCACCTAC
TACCCACTCACAGGCATGGACAAAGCCACACAACAGAAACTC
||
TYPE: EST
STATUS:  New
CONT_NAME: Hu SN
EST#: Ah_SkM_14A10_T3
CITATION:
Analysis of tarantula skeletal muscle protein sequences and identification of transcriptional isoforms
HIQUAL_START: 1
HIQUAL_STOP: 552
SEQ_PRIMER: T3 primer
P_END: 5'
DNA_TYPE: cDNA
LIBRARY: Tarantula skeletal muscle library
PUBLIC: 05/01/2009
SEQUENCE:
CGTGCTTCTGTCCACATTGCTCTGCCCAAACTGGCAAAGGACAAGAAGGTTCTTGAAGAT
ATTGCTGCCAAATTCAACTTGCAAGTCCGTGGCACACGTGGTGAGCACACAGAGAGCGAG
GGAGGAGTTTATGACATCTCCAACAAGAGGAGGATGGGTCTCACTGAGTATGAGGCCGTA
AAGGAGATGCAGGACGGCATCCTGGAGATGATCAAAATGGAGAAGGCAGCTGCTTAAGCA
GAAATTTCTACAATTTGACAAGTCTCAAATTCATCCAAAAATGTACTATTTTTGTAGTCA
ACTTCTGTGACTGAATTTCTACTTTCACTTCTCTGTTTCCTGAAAAAAACAAAAGAAAGA
AAATGTCTGTGCATATAAAACAACCACAAGGGCATTTTTCCTTAGTGTGATAATTTTTAC
TTCGACAGTTCATCACTAAGTAGTCAGTATTTCGTCAATCACTTTTTCTTATTATCCACA
TGGCCGATAATTGTACATCACTTCAACCCTTATTCACGAAATAAAGTTTTTTTTGAATCA
TT
||
TYPE: EST
STATUS:  New
CONT_NAME: Hu SN
EST#: Ah_SkM_14A11_T3
CITATION:
Analysis of tarantula skeletal muscle protein sequences and identification of transcriptional isoforms
HIQUAL_START: 1
HIQUAL_STOP: 501
SEQ_PRIMER: T3 primer
P_END: 5'
DNA_TYPE: cDNA
LIBRARY: Tarantula skeletal muscle library
PUBLIC: 05/01/2009
SEQUENCE:
TTTTTTTTTTTTTTTTGCAATGAATATATTTTAATGTTGTCTTTTATAATGAATATTTCA
AATTTACAATTTCAGATAACTTAGGTTTCTTTTTCATTAATTAAACTTCATCTGGACATT
TCCTGTAGTCAGAATTCTACAACTCCAATTTCACAGATCTGTTGCAGAACAAATCAAGGC
ATGCCTATACAAACCATACTGAACCAAATCTGTTTATGAAAACTAAAAGAAACAGGATGC
CAATTAGCCACTAATACCACTTTCAAAAACACATTTGGATGGTTGATAGCATATCCATGT
TGTAAGTGACATACAAAATGGAATTTGTCAAGATACACAGAAATACATAAGCATGGAAAG
CTTTTAATAGCCAGTAAGCTCTGCAAAAGTCTGGTCCAATTCGTCGGAAATGGCCTTGTA
TTTCTCCTTTTCTTGAACCAGTTCATCTTCCAATCTGTCAACCTCCTTCTGGAGTTTTTG
TACAGACCTCTC
||
TYPE: EST
STATUS:  New
CONT_NAME: Hu SN
EST#: Ah_SkM_14A12_T3
CITATION:
Analysis of tarantula skeletal muscle protein sequences and identification of transcriptional isoforms
HIQUAL_START: 1
HIQUAL_STOP: 389
SEQ_PRIMER: T3 primer
P_END: 5'
DNA_TYPE: cDNA
LIBRARY: Tarantula skeletal muscle library
PUBLIC: 05/01/2009
SEQUENCE:
ACATCGGCTCACCCCTCTCGCTAAAGCAGCTCGTTGCCAGGTATCAAGTCTATTCTTTGT
TCACGTTTTTTCGCTTGCGCCTCATTCGAAACCGCAGCCCGAAAGTCACCGGACGCAACT
TCTGCTTTTCTCCTCGCTTTCGTAGCATCTCTGCACCTCTCGAATCCGAAAATGTTCAGG
TGGAGGAAACCACTGTTGGTAATGTACGACGAAAACTACAGATATGGAACGAATCTGTAC
GTTCCCACCGTGAATTCACTGGATTCCAGAAACAGAGACTACTACTTACCAATGCTCCCA
CCACCAGTTCTCGCACCTCCTCCCAGAGTATCTCTGGTGGACTATGACCTGTATGCACCT
ATTTCCTTCGGATATGGAAGGA
||
TYPE: EST
STATUS:  New
CONT_NAME: Hu SN
EST#: Ah_SkM_14B01_T3
CITATION:
Analysis of tarantula skeletal muscle protein sequences and identification of transcriptional isoforms
HIQUAL_START: 1
HIQUAL_STOP: 517
SEQ_PRIMER: T3 primer
P_END: 5'
DNA_TYPE: cDNA
LIBRARY: Tarantula skeletal muscle library
PUBLIC: 05/01/2009
SEQUENCE:
CCAAAGCAACCATGTTGGAGGGAACGCTTTCAGTTTATGCCTTCATCTTGATTTTCCCTT
TAGCCGTCATTGGAGGTTTGATCTTCCTCATCAGGAATTACATCAGAACAACAGAATTTT
GCGATCCAGAGGCCAGACTTGATGGAAAGACCATCGTCGTCACAGGTGGCAGCTCAGGTC
TTGGAAGGACCCTTTCTGTCGAGCTGGCACGCAGGGGAGCTCGGGTGATTGTGGCCTGCC
GAACGAAAGCAAGGAGAGATTCCACGGCCTTCTTCCTGCGCAGCAAAACCGGAAGCTTCA
ACATTCGTTCCATGTATATGGATCTCACAAGCCTCGATTCAGTCTATGATTTCTGCAGAG
ATTTAGTTGAATCTGAGAGCAGAATCGACGCTATTGTCAACAACGCAGCAACACTTTGTC
CGCAGGAGAAGACAGCAGATGATCTGGATCTGATGTTGGGCGTTAACTACGTCGGCCACT
TTTTGCTGGTTAACTTACTGCTACCGAA
||
TYPE: EST
STATUS:  New
CONT_NAME: Hu SN
EST#: Ah_SkM_14B02_T3
CITATION:
Analysis of tarantula skeletal muscle protein sequences and identification of transcriptional isoforms
HIQUAL_START: 1
HIQUAL_STOP: 592
SEQ_PRIMER: T3 primer
P_END: 5'
DNA_TYPE: cDNA
LIBRARY: Tarantula skeletal muscle library
PUBLIC: 05/01/2009
SEQUENCE:
GTGCTCTACCGGGCTCCAAAATGGTTGACCAGGCTGTTCTCGACAAATTGGAAGCTGGTT
TCAAAAAGCTTTCTGAAGCAAGCGATTGCAAATCCCTCTTGAAAAAGTATTTAACCAAGG
AAGTCTTTGACAAGCTAAAGGGCAAGAAGACAAGTTTAGGAGCAACACTTCTGGATGTCA
TTCAGTCAGGTGTTGAGAACTTAGACAGTGGCGTCGGTATCTATGCTCCTGATGCAGATT
CCTACAATGTCTTCGCCGATCTCTTTAACCCCATCATTGACGACTACCACGGTGGTTTCA
AGGCCACTGACAAACATCCTCAAACTGACTTTGGTGACATGAAAACCATCGTCAATGTAG
ATCCAGCTGGCGAGTTTGTGGTATCCACAAGAGTACGATGCGGCCGCAGTCTGAAGGGCT
ATTCATTCAACCCTTGCCTCACAGAAGCAAACTACAAGGAGATGGAAGAAAAAGTGAGCA
GCACTCTCGGCGGCATGGAAGGAGAACTGAAGGGCACCTACTACCCACTCACAGGCATGG
ACAAAGCCACACAACAGAAACTCATTGACGATCACTTCCTGT
||
TYPE: EST
STATUS:  New
CONT_NAME: Hu SN
EST#: Ah_SkM_14B03_T3
CITATION:
Analysis of tarantula skeletal muscle protein sequences and identification of transcriptional isoforms
HIQUAL_START: 1
HIQUAL_STOP: 454
SEQ_PRIMER: T3 primer
P_END: 5'
DNA_TYPE: cDNA
LIBRARY: Tarantula skeletal muscle library
PUBLIC: 05/01/2009
SEQUENCE:
GCCTGACGGTCAGGTCATCACCATCGGCAATGAGAGGTTCCGTTGCCCTGAGACCCTCTT
CCAGCCTTCCTTCATAGGTATGGAGTCTGTTGGCATCCACGAGACCACCTTCAACTCCAT
CCAGAAGTGCGACATTGATATCCGTAAGGATCTGTACGCCAACACTGTCCTGTCCGGTGG
CACCACCATGTACCCCGGTATTGCTGACAGGATGCAGAAGGAAATCACTGCTCTCGCTCC
CAGCACCATGAAGATCAAGATCATCGCTCCCCCTGAGAGGAAGTACTCCGTATGGATCGG
TGGCTCCATCTTGGCCTCACTGTCCACATTCCAGCAGATGTGGATCTCCAAGCAAGAGTA
CGATGAGTCTGGACCCAGCATTGTACATCGCAAGTGCTTCTAAGCGATTCGTCCTCTTAT
TGTTTCACAGCTGTTGGTATTCCATA
||
TYPE: EST
STATUS:  New
CONT_NAME: Hu SN
EST#: Ah_SkM_14B04_T3
CITATION:
Analysis of tarantula skeletal muscle protein sequences and identification of transcriptional isoforms
HIQUAL_START: 1
HIQUAL_STOP: 563
SEQ_PRIMER: T3 primer
P_END: 5'
DNA_TYPE: cDNA
LIBRARY: Tarantula skeletal muscle library
PUBLIC: 05/01/2009
SEQUENCE:
GGCGTCGGTATCTATGCTCCTGATGCAGATTCCTACAATGTCTTCGCCGATCTCTTTAAC
CCCATCATTGACGACTACCACGGTGGTTTCAAGGCCACTGACAAACATCCTCAAACTGAC
TTTGGTGACATGAAAACCATTGTCAATGTAGATCCAGCTGGCGAGTTTGTGGTATCCACA
AGAGTACGATGCGGCCGCAGTCTGAAGGGCTATTCATTCAACCCTTGCCTCACAGAAGCA
AACTACAAGGAGATGGAAGAAAAAGTGAGCAGCACTCTCGGCGGCATGGAAGGAGAACTG
AAGGGCACCTACTACCCACTCACAGGCATGGACAAAGCCACACAACAGAAACTCATTGAC
GATCACTTCCTGTTCAAAGAGGGTGACAGATTCTTGCAAGCCGCAAATGCTTGCCGTTAC
TGGCCCACAGGCCGTGGCATCTTCCACAATGACGCCAAAACTTTCCTGGTGTGGGTAAAT
GAGGAAGATCACTTGAGAATCATCTCCATGCAAAAGGGTGGCGATCTTAATGCCGTCTAC
CAGCGTCTGGTCA
||
TYPE: EST
STATUS:  New
CONT_NAME: Hu SN
EST#: Ah_SkM_14B05_T3
CITATION:
Analysis of tarantula skeletal muscle protein sequences and identification of transcriptional isoforms
HIQUAL_START: 1
HIQUAL_STOP: 552
SEQ_PRIMER: T3 primer
P_END: 5'
DNA_TYPE: cDNA
LIBRARY: Tarantula skeletal muscle library
PUBLIC: 05/01/2009
SEQUENCE:
CTGCAGGATTCGAATTCATTTAGTTTTGGAACGCATCACCTGACAGTGAGTTGGCGGCAT
TCGTTTGATGTGTTAGCTGCTGAGGTGAGTTTGCTTAGAAAAGCAAGCTCGTGTGAGCAC
ATAGGTAGATACGTAATGTACTGACGAGAGAATACAGTAAACTGTATAGCAGCTGCGTCG
TTCATAAAGTGTATTATTGTGTTATACTAATTCCTCCTTTGAGAAACCGATTAAAAGAGA
CTGCTTAGACATTAAATAAAGGTTTTGAGTTTACTAGCTAATAGTGTGTTTCTAAAATAA
CGAATTCTAAGTAATCAAATCCTTTGAACTCTCAATGCTTACATGTAGAAGCCCGTACTG
TAATATAAAACTTTTCGTTCCGAAGCTGTAGGTATTCAGCTAAGTTGTCAATTTCATTTG
GACAAAGACTGTAAAGTTACCCACAGACGACACACTTGGATCGAATCTCAGAGAAGAACA
TCTTCATGAGTAGTGTCATTGGAGACATTTTTCAGACCCCTAAAATCAAGTCAAACATAA
TA
||
TYPE: EST
STATUS:  New
CONT_NAME: Hu SN
EST#: Ah_SkM_14B06_T3
CITATION:
Analysis of tarantula skeletal muscle protein sequences and identification of transcriptional isoforms
HIQUAL_START: 1
HIQUAL_STOP: 377
SEQ_PRIMER: T3 primer
P_END: 5'
DNA_TYPE: cDNA
LIBRARY: Tarantula skeletal muscle library
PUBLIC: 05/01/2009
SEQUENCE:
CTGCAGGAATTCGAATCCCTCTGCCCAAACTGGCAAAGGACAAGAAGGTTCTTGAAGATA
TTGCTGCCAAATTCAACTTGCAAGTCCGTGGCACACGTGGTGAGCACACAGAGAGCGAGG
GAGGAGTTTATGACATCTCCAACAAGAGGAGGATGGGTCTCACTGAGTATGAGGCCGTAA
AGGAGATGCAGGACGGCATCCTGGAGATGATCAAAATGGAGAAGGCAGCTGCTTAAGCAG
AAATTTCTACAATTTGACAAGTCTCAAATTCATCCAAAAATGTATTATTTTTGTAGTCAA
CTTCTGTGACTGAATTTCTACTTTCACTTCTCTGTTTCCTGAAAAAAAAAAAAAAAAAAA
AAAAAAAAAG
||
TYPE: EST
STATUS:  New
CONT_NAME: Hu SN
EST#: Ah_SkM_14B08_T3
CITATION:
Analysis of tarantula skeletal muscle protein sequences and identification of transcriptional isoforms
HIQUAL_START: 1
HIQUAL_STOP: 486
SEQ_PRIMER: T3 primer
P_END: 5'
DNA_TYPE: cDNA
LIBRARY: Tarantula skeletal muscle library
PUBLIC: 05/01/2009
SEQUENCE:
CACCATAAACTGGCAGAAATTCATGAAAGATTTCTGCCAGTTTATGGTGCTGAAACTTTG
GACATAAGCAATGTTCGACGTTGGGTAAGAAACGCAAAGGAAAGCAGTCGTGTCTGCCGT
GAAAGAAAGCCAATGATTCTGCAGCATGACAATGCAAAACCGCACACCAGTGCATTCACT
TCAGAGGCCATACGGAAGTTGGGATTTGAAGATCTTGGAACACCCTTCCTACAGTTCACA
TCAGGCACCAACAAACTTCTGGTTATTTTCTGTTCTCAAGAGACATCTCAAAGGAACTCA
TTTCACCTGTGACGATGATGATGATGTTCCAGCTGCTACGAGGAAATGGCTCAAAGAACC
GAAAGAATTTTACCGAAACGGGTCTGAAAAACTTGTTCATCGTTGCCGCCTCTATATCGA
ACGTCAGGGTGACTGTGTAATATTTGTTACTTCAAGCCAACATCCTTGGTTTTATTCT
||
TYPE: EST
STATUS:  New
CONT_NAME: Hu SN
EST#: Ah_SkM_14B09_T3
CITATION:
Analysis of tarantula skeletal muscle protein sequences and identification of transcriptional isoforms
HIQUAL_START: 1
HIQUAL_STOP: 533
SEQ_PRIMER: T3 primer
P_END: 5'
DNA_TYPE: cDNA
LIBRARY: Tarantula skeletal muscle library
PUBLIC: 05/01/2009
SEQUENCE:
CCGATCTCTTTACCCCATCATTGACGACTACCACGGTGGTTTCAAGGCCACTGACAAACA
TCCTCAAACTGACTTTGGTGACATGAAAACCATTGTCAATGTAGATCCAGCTGGCGAGTT
TGTGGTATCCACAAGAGTACGATGCGGCCGCAGTCTGAAGGGCTATTCATTCAACCCTTG
CCTCACAGAAGCAAACTACAAGGAGATGGAAGAAAAAGTGAGCAGCACTCTCGGCGGCAT
GGAAGGAGAACTGAAGGGCACCTACTACCCACTCACAGGCATGGACAAAGCCACACAACA
GAAACTCATTGACGATCACTTCCTGTTCAAAGAGGGTGACAGATTCTTGCAAGCCGCAAA
TGCTTGCCGTTACTGGCCCACAGGCCGTGGCATCTTCCACAATGACGCCAAAACTTTCCT
GGTGTGGGTAAATGAGGAAGATCACTTGAGAATCATCTCCATGCAAAAGGGTGGCGATCT
TAATGCCGTCTACCAGCGTCTGGTCAACGCAGTGAACATAATTG
||
TYPE: EST
STATUS:  New
CONT_NAME: Hu SN
EST#: Ah_SkM_14B10_T3
CITATION:
Analysis of tarantula skeletal muscle protein sequences and identification of transcriptional isoforms
HIQUAL_START: 1
HIQUAL_STOP: 481
SEQ_PRIMER: T3 primer
P_END: 5'
DNA_TYPE: cDNA
LIBRARY: Tarantula skeletal muscle library
PUBLIC: 05/01/2009
SEQUENCE:
CTGCAGGAATTCGAATTCCTCTCTTCTCCAGAACCCAGAGGGTTTAGGCCAAATTCGGTG
AATCATGGCGGATGAAGCGAAACAGAAGGCTCTTGATGAGAAAGAGCGTAAGAAAGCCGA
GGTCAGAGCTCGGCTGGAAGCCGCTGCTGCTGGCAAGAAGGCGAAGAAGGGTTTCATGAC
CCCCGCCCGTAAGAAGAAGTTGAGGACCCTGCTGAGGAAAAAGGCCGCTGAAGAATTGAA
GCGAGAACAAGAGAGGAAAGCAGAAGAGAGGAAGAAAACTATTGCAAGTAGGTGCGGACC
TCAGAAGAATCTCGATGGAATTAATGAAGCTGAATTAATAAATATCTGCAAAGAATACCA
TGATCGCATAGCTGAACTGGAAGGTCAGAAGTACGACATGGAATTCCAGGCTAGACACAA
AGAATACAAGATCAATGAGCTGAACATCCAAGTCAGTGATCTCCGGGGAAAAT
||
TYPE: EST
STATUS:  New
CONT_NAME: Hu SN
EST#: Ah_SkM_14B12_T3
CITATION:
Analysis of tarantula skeletal muscle protein sequences and identification of transcriptional isoforms
HIQUAL_START: 1
HIQUAL_STOP: 392
SEQ_PRIMER: T3 primer
P_END: 5'
DNA_TYPE: cDNA
LIBRARY: Tarantula skeletal muscle library
PUBLIC: 05/01/2009
SEQUENCE:
AAGGGAGCACTTTGAGATCTATGACTGGGAAGGCGAGGGCAAAATCGATGCCAGAGATCT
GGGTGATCTCTTGAGGTCGCTGGACTGCAAGCCAACACTGGCTATGGTAAAAAAGAACGG
CGGTTCCGACAAAAGAGGCGAAAAGAAATTAACGCTAGAGGAATTCCTACCTATCTTCAG
CCAAATCAAAAAAGAAAAAGAAGTTGGAACTCTAGAGGACTTCATGGAGGGACTTAAAGT
TTACGACAAAGCAGAGAACGGAACCATGTTAGCTGCTGAATTAGCACACGTATTGCTCTC
ATTAGGTGAAAGATTAACAGACATAGAATGTGAAGAAATCATGAGGGTCTGCGACGAAGA
TGATGATGGATTCCTCAAATACGAA
||
TYPE: EST
STATUS:  New
CONT_NAME: Hu SN
EST#: Ah_SkM_14C01_T3
CITATION:
Analysis of tarantula skeletal muscle protein sequences and identification of transcriptional isoforms
HIQUAL_START: 1
HIQUAL_STOP: 522
SEQ_PRIMER: T3 primer
P_END: 5'
DNA_TYPE: cDNA
LIBRARY: Tarantula skeletal muscle library
PUBLIC: 05/01/2009
SEQUENCE:
TGCTATACCACTTGTGCTCTACCGGGCTCCAAAATGGTTGACCAGGCTGTTCTCGACAAA
TTGGAAGCTGGTTTCAAAAAGCTTTCTGAAGCAAGCGATTGCAAATCCCTCTTGAAAAAG
TATTTAACCAAGGAAGTCTTTGACAAGCTAAAGGGCAAGAAGACAAGTTTAGGAGCAACA
CTTCTGGATGTCATTCAGTCAGGTGTTGAGAACTTAGACAGTGGCGTCGGTATCTATGCT
CCTGATGCAGATTCCTACAATGTCTTCGCCGATCTCTTTAACCCCATCATTGACGACTAC
CACGGTGGTTTCAAGGCCACTGACAAACATCCTCAAACTGACTTTGGTGACATGAAAACC
ATCGTCAATGTAGATCCAGCTGGCGAGTTTGTGGTATCCACAAGAGTACGATGCGGCCGC
AGTCTGAAGGGCTATTCATTCAACCCTTGCCTCACAGAAGCAAACTACAAGGAGATGGAA
GAAAAAGTGAGCAGCACTCTCGGCGGCATGGAA
||
TYPE: EST
STATUS:  New
CONT_NAME: Hu SN
EST#: Ah_SkM_14C02_T3
CITATION:
Analysis of tarantula skeletal muscle protein sequences and identification of transcriptional isoforms
HIQUAL_START: 1
HIQUAL_STOP: 469
SEQ_PRIMER: T3 primer
P_END: 5'
DNA_TYPE: cDNA
LIBRARY: Tarantula skeletal muscle library
PUBLIC: 05/01/2009
SEQUENCE:
TTTTTTCTGTCAAATTTCAGTACACGACATATTTATTTCAATTTGAGACCAATAGATGTT
AATAATAATTTAAACAAATGTAAAATGCCAATGTTTGAAGCAAAATTCTCAGGGTAATTG
ATTTTCATCAGTGCGGCCGCAGATTTAACAAATAAAAAGTTTTTTGATTTTGACGTAAAA
ATTTGAACATGACGAGGAAAATACTGACAACGTCCATTTCTTTTCAGATTTCACATCACC
CACGAAAGATGAAGATAGATTTCAGAGAGAAAATGGACATCAAAACAACGGTTTCCAAGG
TAGGCATCATCTTGTGACCACTAGGTGAAAGCAAGAAAAAAAAAGTCCACTGCTAGATAC
ACTTCCTTTGAAAGACAGGTGTTCACATGAGGCTACGGGTGACAGTAACTGTAGTCCTTT
CTATTTACAGTGGTCTTTGCTTGGAAGAATGAAATATGCGT
||
TYPE: EST
STATUS:  New
CONT_NAME: Hu SN
EST#: Ah_SkM_14C03_T3
CITATION:
Analysis of tarantula skeletal muscle protein sequences and identification of transcriptional isoforms
HIQUAL_START: 1
HIQUAL_STOP: 290
SEQ_PRIMER: T3 primer
P_END: 5'
DNA_TYPE: cDNA
LIBRARY: Tarantula skeletal muscle library
PUBLIC: 05/01/2009
SEQUENCE:
TTTTTTGTACTGGTTCCGGAACGCCCTACAACATTGTAATTCAAATTTTTTTCCCTATCT
TGGTTATTTTTTGAGATAACATGTTTGGTTTCTTGAGTTTGCCACTGGGGGCGCTTCAGC
CTGTCTCCATCGATAGCGCTCGGTCACTTTCCTACGGGTGGACACTGCTTTTGCACCTCT
TGCACACTTGCTTGGGTTACGGGCATTCATAGGGACTTCTCCGGGAACCCTGTATATAAA
GCTTAGAACCACTGCAGTGGTTTTTGACCATTCATACAATTGTGC
||
TYPE: EST
STATUS:  New
CONT_NAME: Hu SN
EST#: Ah_SkM_14C04_T3
CITATION:
Analysis of tarantula skeletal muscle protein sequences and identification of transcriptional isoforms
HIQUAL_START: 1
HIQUAL_STOP: 465
SEQ_PRIMER: T3 primer
P_END: 5'
DNA_TYPE: cDNA
LIBRARY: Tarantula skeletal muscle library
PUBLIC: 05/01/2009
SEQUENCE:
TTGAGACCTTCAACGCCCCCGCCATGTACGTTGCCATCCAGGCCGTACTGTCCCTGTACG
CTTCCGGTAGGACCACCGGTATTGTGCTCGACTCCGGTGATGGTGTTTCCCACACTGTAC
CCATCTATGAAGGTTACGCTCTTCCCCATGCCATTCTCCGTCTGGACTTGGCTGGCCGTG
ATCTGACTGACTACCTCATGAAGATCTTGACTGAGAGGGGCTACTCTTTCGTAACCACAG
CTGAGCGAGAAATCGTTCGTGACATCAAGGAAAAGCTGTGCTACGTCGCCCTGGACTTCG
AGCAGGAGATGGCCACTGCCGCTTCCTCCTCCACAGTAGAGAAGTCCTACGAGTTGCCTG
ACGGTCAGGTCATCACCATCGGCAATGAGAGGTTCCGTTGCCCTGAGACCCTCTTCCAGC
CTTCCTTCATAGGTATGGAGTCTGTTGGCATCCACGA
||
TYPE: EST
STATUS:  New
CONT_NAME: Hu SN
EST#: Ah_SkM_14C05_T3
CITATION:
Analysis of tarantula skeletal muscle protein sequences and identification of transcriptional isoforms
HIQUAL_START: 1
HIQUAL_STOP: 476
SEQ_PRIMER: T3 primer
P_END: 5'
DNA_TYPE: cDNA
LIBRARY: Tarantula skeletal muscle library
PUBLIC: 05/01/2009
SEQUENCE:
AGTCGAAAAGAACTGTATCTTCGCTTTCACAAAAGACATGAGCAGGGGCATCGCAACTGG
AATTAGCGCCCAAGTGGCCAACAAGCTCGCTGGAAAAAGAGACCCACAGCTTGAAGCCGA
AGTCCTGCAATGGATCGAAGCAATTACGGGACAAAAATTGCCTGCAGGCCCATACGAAGA
AGTTCTACGGGATGGAGTTATTCTTTGCAACTTAATGAACGTTCTGATGCCTGGATGCAT
CCCGAAGGTCAACACATCCGGAGGTCAGTTCAAGATGATGGAGAACATTAACCGATTCCA
AGAGGCTTGTAAGAAGTGGGGCGTTCCTGAGATTGATGTCTTCCAAACTGTCGACTTGTG
GGAGAGGAGGAATATTCCTCAGGTCACCCAGTGCCTCATGGCTCTGGGAAGAGCGTGCTA
CCAGCACCCAGACTACAACGGCCCATGCCTGGGACTTAAGCCATCTGA
||
TYPE: EST
STATUS:  New
CONT_NAME: Hu SN
EST#: Ah_SkM_14C06_T3
CITATION:
Analysis of tarantula skeletal muscle protein sequences and identification of transcriptional isoforms
HIQUAL_START: 1
HIQUAL_STOP: 479
SEQ_PRIMER: T3 primer
P_END: 5'
DNA_TYPE: cDNA
LIBRARY: Tarantula skeletal muscle library
PUBLIC: 05/01/2009
SEQUENCE:
TGTCATTCAGTCAGGTGTTGAGAACTTAGACAGTGGCGTCGGTATCTATGCTCCTGATGC
AGATTCCTACAATGTCTTCGCCGATCTCTTTAACCCCATCATTGACGACTACCACGGTGG
TTTCAAGGCCACTGACAAACATCCTCAAACTGACTTTGGTGACATGAAAACCATCGTCAA
TGTAGATCCAGCTGGCGAGTTTGTGGTATCCACAAGAGTACGATGCGGCCGCAGTCTGAA
GGGCTATTCATTCAACCCTTGCCTCACAGAAGCAAACTACAAGGAGATGGAAGAAAAAGT
GAGCAGCACTCTCGGCGGCATGGAAGGAGAACTGAAGGGCACCTACTACCCACTCACAGG
CATGGACAAAGCCACACAACAGAAACTCATTGACGATCACTTCCTGTTCAAAGAGGGTGA
CAGATTCTTGCAAGCCGCAAATGCTTGCCGTTACTGGCCCACAGGCCGTGG
||
TYPE: EST
STATUS:  New
CONT_NAME: Hu SN
EST#: Ah_SkM_14C07_T3
CITATION:
Analysis of tarantula skeletal muscle protein sequences and identification of transcriptional isoforms
HIQUAL_START: 1
HIQUAL_STOP: 484
SEQ_PRIMER: T3 primer
P_END: 5'
DNA_TYPE: cDNA
LIBRARY: Tarantula skeletal muscle library
PUBLIC: 05/01/2009
SEQUENCE:
CCGTTTTTTTTTTAAAGAAATATGAGGAAGACACGACTACTCAGTTCTACACTCGAAACC
CGCAAAATTCAGATCCTTTTTCCAAAAATTAGTCGTTTATTCTTCCTCTTCTTCCTCTTC
ATCCTCCTCCTCTTCCTCTTCTTCTTCTTCTTCTTCCTCCTGAGGTGGAGGAGGTGAAGG
AGCTCTGGGAGCGGGCTCGGGCTCTGCTGGTGCTCCGAAGGATGGTGGTTCTAAGTCAAG
AAGGTCATCATCTTCATCGTACGTCCTTGCCTCAATAACTTCTTTGACTTTCGGAGCAGT
GGGATCCCATTTGGGTAGCTGTTTAGGACCTCTTTCCTTAAACGAGGTCATTCTGTCTTT
CCAGCATTTCTCCAATTTAGCTTTAATGTCCTCCTCAAGACCACCTTCAAAGAGAGACTT
CTTGTCACCAAATGTTCGCCTGTCCAATCGACGCTCGTATTTACTTGCTACTGAAA
||
TYPE: EST
STATUS:  New
CONT_NAME: Hu SN
EST#: Ah_SkM_14C08_T3
CITATION:
Analysis of tarantula skeletal muscle protein sequences and identification of transcriptional isoforms
HIQUAL_START: 1
HIQUAL_STOP: 391
SEQ_PRIMER: T3 primer
P_END: 5'
DNA_TYPE: cDNA
LIBRARY: Tarantula skeletal muscle library
PUBLIC: 05/01/2009
SEQUENCE:
AAAAGCTTTCTGAAGCAAGCGATTGCAAATCCCTCTTGAAAAAGTATTTAACCAAGGAAG
TCTTTGACAAGCTAAAGGGCAAGAAGACAAGTTTAGGAGCAACACTTCTGGATGTCATTC
AGTCAGGTGTTGAGAACTTAGACAGTGGCGTCGGTATCTATGCTCCTGATGCAGATTCCT
ACAATGTCTTCGCCGATCTCTTTAACCCCATCATTGACGACTACCACGGTGGTTTCAAGG
CCACTGACAAACATCCTCAAACTGACTTTGGTGACATGAAAACCATTGTCAATGTAGATC
CAGCTGGCGAGTTTGTGGTATCCACAAGAGTACGATGCGGCCGCAGTCTGAAGGGCTATT
CATTCAACCCTTGCCTCACAGAAG
||
TYPE: EST
STATUS:  New
CONT_NAME: Hu SN
EST#: Ah_SkM_14C09_T3
CITATION:
Analysis of tarantula skeletal muscle protein sequences and identification of transcriptional isoforms
HIQUAL_START: 1
HIQUAL_STOP: 371
SEQ_PRIMER: T3 primer
P_END: 5'
DNA_TYPE: cDNA
LIBRARY: Tarantula skeletal muscle library
PUBLIC: 05/01/2009
SEQUENCE:
ACAGGGAAAAGATGACCCAGATCATGTTTGAGACCTTCAACGCCCCCGCCATGTACGTTG
CCATCCAGGCCGTACTGTCCCTGTACGCTTCCGGTAGGACCACCGGTATTGTGCTTGACT
CCGGTGATGGTGTTTCCCACACTGTACCCATCTATGAAGGTTACGCTCTTCCCCATGCCA
TTCTCCGTCTGGACTTGGCTGGCCGTGATCTGACTGACTACCTCATGAAGATCTTGACTG
AGAGGGGCTACTCTTTCGTAACCACAGCTGAGCGAGAAATCGTTCGTGACATCAAGGAAA
AGCTGTGCTACGTCGCCCTGGACTTTGAGCAGGAGATGGCCACTGCCGCTTCCTCCTCCA
CAGT
||
TYPE: EST
STATUS:  New
CONT_NAME: Hu SN
EST#: Ah_SkM_14C10_T3
CITATION:
Analysis of tarantula skeletal muscle protein sequences and identification of transcriptional isoforms
HIQUAL_START: 1
HIQUAL_STOP: 506
SEQ_PRIMER: T3 primer
P_END: 5'
DNA_TYPE: cDNA
LIBRARY: Tarantula skeletal muscle library
PUBLIC: 05/01/2009
SEQUENCE:
AAAACCGTAACAGTCCAGAATGTGTGACGACGACATTGCCGCACTTGTTGTTGACAATGG
CTCTGGCATGTGCAAGGCCGGGTTCGCCGGAGATGACGCTCCCAGGGCTGTCTTCCCCTC
CATCGTCGGCCGTCCCAGGCATCAGGGTGTCATGGTGGGTATGGGTCAAAAGGACAGCTA
CGTAGGTGATGAGGCCCAGAGCAAGAGAGGTATCCTCTCCCTGAAGTACCCCATCGAGCA
CGGCATCATCACTAACTGGGACGACATGGAGAAGATCTGGCATCACACCTTCTACAACGA
GCTCCGAGTTGCCCCCGAGGAGCACCCCATCCTTCTCACCGAAGCTCCCCTTAACCCCAA
GGCTAACAGGGAAAAGATGACCCAGATCATGTTTGAGACCTTCAACGCCCCCGCCATGTA
CGTTGCCATCCAGGCCGTACTGTCCCTGTACGCTTCCGGTAGGACCACCGGTATTGTGCT
CGACTCCGGTGATGGTG
||
TYPE: EST
STATUS:  New
CONT_NAME: Hu SN
EST#: Ah_SkM_14C11_T3
CITATION:
Analysis of tarantula skeletal muscle protein sequences and identification of transcriptional isoforms
HIQUAL_START: 1
HIQUAL_STOP: 448
SEQ_PRIMER: T3 primer
P_END: 5'
DNA_TYPE: cDNA
LIBRARY: Tarantula skeletal muscle library
PUBLIC: 05/01/2009
SEQUENCE:
TTTTTTTTTTTTTTGAAAATCTACCATTTAATCCTTCATCAAAATGAGCAGAAAACAAAT
TTTGATTAACTTTATACACCTTGGAATAGCACAGAAGTTACCATGACTACACGATTGAAT
TTTGCTGGAGTCTAAAAGAAGATTTACATCACTGGCTGGTTTAATAAACATGATGGTGTT
TGCTGAAACATGACGTGCTACATAAATAATCCTCCCATTAGAGGATATTTGAAACCTCAA
ATATGTGGCTAGTTCATCGCCCTACTATTTAAATTTTTCTACTTCTGCTGCAGTTCTAGT
TTCCTTTTTAGACTTTCTGGCATCTCAGGAGGTGGTGGTCTTGGCAAACGCAATGATACT
TTTACACCATCATAGATGAACCACTGTAGTGCAGTTAGGGTACCAATCATAATTATCCTT
GGTACCAATCCCTTCCATAA
||
TYPE: EST
STATUS:  New
CONT_NAME: Hu SN
EST#: Ah_SkM_14C12_T3
CITATION:
Analysis of tarantula skeletal muscle protein sequences and identification of transcriptional isoforms
HIQUAL_START: 1
HIQUAL_STOP: 514
SEQ_PRIMER: T3 primer
P_END: 5'
DNA_TYPE: cDNA
LIBRARY: Tarantula skeletal muscle library
PUBLIC: 05/01/2009
SEQUENCE:
AGAAATTGTCCGTGACATCAAGGAAAAGCTCTGCTATGTTGCCCTTGACTTTGAACAAGA
GATGGCTACAGCTGCATCTTCTTCCTCTCTGGAGAAATCCTATGAGCTTCCTGATGGCCA
GGTCATCACAATTGGCAATGAAAGGTTCCGTTGTCCAGAAGCACTGTTTCAACCATCCTT
CTGGGAATGGAATCTTGTGGTATTCACGAGACCACCTACAATTCCATCATGAAGTGCGAC
GTTGACATCCGTAAGGATCTCTATGCTAACACTGTTCTCTCTGGAGGTACCACAATGTAC
CCTGGAATTGCTGACCGTATGCAAAAGGAAATCACTGCACTGGCTCCTAGCACCATGAAA
ATAAAGATCATTGCACCACCAGAAAGGAAGTACTCCGTATGGATCGGAGGTTCCATCTTA
GCTTCTCTATCCACATTCCAACAGATGTGGATCTCTAAACAAGAGTATGACGAGTCTGGT
CCCAGCATTGTTCATCGTAAGTGTT
||
TYPE: EST
STATUS:  New
CONT_NAME: Hu SN
EST#: Ah_SkM_14D01_T3
CITATION:
Analysis of tarantula skeletal muscle protein sequences and identification of transcriptional isoforms
HIQUAL_START: 1
HIQUAL_STOP: 362
SEQ_PRIMER: T3 primer
P_END: 5'
DNA_TYPE: cDNA
LIBRARY: Tarantula skeletal muscle library
PUBLIC: 05/01/2009
SEQUENCE:
TCTCTTCGCTCTCTTCTCCAGAACCCAGAGGGTTTAGGCCAAATTCGGTGAATCATGGCG
GATGACGCGAAACAGAAGGCTCTTGATGAGAAAGAGCGTAAGAAAGCCGAGGTCAGAGCA
CGGCTGGAAGCCGCTGCTGCTGGCAAGAAGGCGAAGAAGGGTTTCATGACCCCCGCCCGT
AAGAAGAAGTTGAGGACCTTGCTGAGGAAAAAGGCCGCTGAAGAATTGAAGCGAGAACAA
GAGAGGAAAGCAGAAGAGAGGAAGAAAACTATTGCAAGTAGGTGCGGACCTCAGAAGAAT
CTCGATGGAATTAATGAAGCTGAATTAATAAATATCTGCAAAGAATACCATGATCG
||
TYPE: EST
STATUS:  New
CONT_NAME: Hu SN
EST#: Ah_SkM_14D02_T3
CITATION:
Analysis of tarantula skeletal muscle protein sequences and identification of transcriptional isoforms
HIQUAL_START: 1
HIQUAL_STOP: 409
SEQ_PRIMER: T3 primer
P_END: 5'
DNA_TYPE: cDNA
LIBRARY: Tarantula skeletal muscle library
PUBLIC: 05/01/2009
SEQUENCE:
TTTTTTTTTTTTTTGAAAGAAAACAATGCAGTTTTAATAAATATGGGATTACATTAACAG
GCAACACCATGCTTACAAGATCTAAACGATCCTATATACATAGCATTCCATGTACATTTC
ATTTTTTCTGAAATACGTTACAAAATTCCGTCAACCAGTAGTTTTCCGAATGCATTTTCA
GCAGAAAAAATTTTACAAATCTTCGAAGAAAATTGATTGCCCATCGGTAATGTTATTTAA
ATTTTCCAGAAAAATTTTATGATGATATGATTTTCAGACACAGAAGCCGCAGGTAAATGA
ATCGAAAAAGACATAGAAACTTCTTTTCCCCCTTTACAGGGTATTCCCTGTATTAATATT
TTCTTCAGCAGTTTTCCAGGCCGACTTATTCTGGTGCATGTG
||
TYPE: EST
STATUS:  New
CONT_NAME: Hu SN
EST#: Ah_SkM_14D03_T3
CITATION:
Analysis of tarantula skeletal muscle protein sequences and identification of transcriptional isoforms
HIQUAL_START: 1
HIQUAL_STOP: 452
SEQ_PRIMER: T3 primer
P_END: 5'
DNA_TYPE: cDNA
LIBRARY: Tarantula skeletal muscle library
PUBLIC: 05/01/2009
SEQUENCE:
TTTTTTTTTTTTTTTTTAACATAAAGCACGAATGAATAAATCCAGAAAAATTCACAAAAC
TTCAGTCCATTTTTTCGAAAGAAGCACTTCTGATTGTTACGACTGGAAATAAAGAATGGC
TTGGGGATTTAAGCAGTTTCTCCAACAGCTTGCTCCTCTTCCTCAAATTCACCTTCATCA
TCAGCAGTGGCTTCCTGGTATTGCTGGTATTCTGATACCAAGTCATTCATGTTTGATTCA
GCTTCAGTGAACTCCATCTCATCCATACCTTCACCAGTGTACCAATGCAAGAAAGCTTTA
CGACGGAACATAGCTGTAAATTGTTCAGAAATTCTCTTGAACAGTTCCTGAATGGCAGTA
CTGTTGCCAATGAAGGTGGCAGACATCTTGAGGCCTCTAGGAGGTATGTCACAAACTGCT
GTCTTCACATTGTTTGGAATCCAT
||
TYPE: EST
STATUS:  New
CONT_NAME: Hu SN
EST#: Ah_SkM_14D04_T3
CITATION:
Analysis of tarantula skeletal muscle protein sequences and identification of transcriptional isoforms
HIQUAL_START: 1
HIQUAL_STOP: 396
SEQ_PRIMER: T3 primer
P_END: 5'
DNA_TYPE: cDNA
LIBRARY: Tarantula skeletal muscle library
PUBLIC: 05/01/2009
SEQUENCE:
CGTCGCTGACCAACCAAGAAATCCCCCATCTTGGAAGAAGAAGTATTTTTTGGCAAACAC
TCCCTATTCCTTCGCATTTCGTTGAAGACTCTACAGTCGAAAAGAACTGTATCTTCGCTT
TCACAAAAGACATGAGCAGGGGCATCGCAACTGGAATTAGCGCCCAAGTGGCCAACAAGC
TCGCTGGAAAAAGAGACCCACAGCTTGAAGCCGAAGTCCTGCAATGGATCGAAGCAATTA
CGGGACAAAAATTGCCTGCAGGCCCATACGAAGAAGTTCTACGGGATGGAGTGATTCTTT
GCAACTTAATGAACGTTCTGATGCCTGGATGCATCCCGAAGGTCAACACATCCGGAGGTC
AGTTCAAGATGATGGAGAACATTAACCGA
||
TYPE: EST
STATUS:  New
CONT_NAME: Hu SN
EST#: Ah_SkM_14D05_T3
CITATION:
Analysis of tarantula skeletal muscle protein sequences and identification of transcriptional isoforms
HIQUAL_START: 1
HIQUAL_STOP: 513
SEQ_PRIMER: T3 primer
P_END: 5'
DNA_TYPE: cDNA
LIBRARY: Tarantula skeletal muscle library
PUBLIC: 05/01/2009
SEQUENCE:
CTGCAGGATTCGAATTCTTTTTTTTTTTTTAACGGAAAGACTTTTATTTAGCACTATAAA
TAACCTAAAGTTGCAACATCTTTAAAAACTAGCAAGCTGGATTTGCTGCATTTTCAGGTT
CTGAAGTCTGTCCTTCCTTTGGCTTTTCTCCACACTCTGGACGCATTGCAGGGAAACACA
GTACTTCCTTTATATTATTTGTATCTGTCATCAACATCACAAACCTATCTATTCCCATAC
CCCAGCCACCTGTTGGGGGAAGGCCATATTCCAAAGCAGTACAGAAATTTTCATCTATTA
ACTGGGCTTCATCATCACCTGCTGCTTTATCCTGAGCCTGGCGTTCAAATCGACTTCTCT
GTACAACAGGATCATTCAATTCTGTATATGCATTAACAATTTCTGTTTGCATAACAAACA
TTTCAAATCTTTCAGTAAGTCCAGGAATTGATCTGTGCCATTTTGCAAGAGGACTCATTA
TTTCTGGGTGGTCACACAAAAATG
||
TYPE: EST
STATUS:  New
CONT_NAME: Hu SN
EST#: Ah_SkM_14D06_T3
CITATION:
Analysis of tarantula skeletal muscle protein sequences and identification of transcriptional isoforms
HIQUAL_START: 1
HIQUAL_STOP: 430
SEQ_PRIMER: T3 primer
P_END: 5'
DNA_TYPE: cDNA
LIBRARY: Tarantula skeletal muscle library
PUBLIC: 05/01/2009
SEQUENCE:
CTTGCAAGCCGCAAATGCTTGCCGTTACTGGCCCACAGGCCGTGGCATCTTCCACAATGA
CGCCAAAACTTTCCTGGTGTGGGTAAATGAGGAAGATCACTTGAGAATCATCTCCATGCA
AAAGGGTGGCGATCTTAATGCCGTCTACCAGCGTCTGGTCAACGCAGTGAACATAATTGA
GTCAAAATTACCATTCTCCCGAGATGACAGACTTGGTTTCTTAACCTTCTGTCCCACTAA
CTTGGGCACAACCATTCGTGCTTCTGTCCACATTGCTCTGCCCAAACTGGCAAAGGACAA
GAAGGTTCTTGAAGATATTGCTGCCAAATTCAACTTGCAAGTCCGTGGCACACGTGGTGA
GCACACAGAGAGCGAGGGAGGAGTTTATGACATCTCCAACAAGAGGAGGATGGGTCTCAC
TG
||
TYPE: EST
STATUS:  New
CONT_NAME: Hu SN
EST#: Ah_SkM_14D07_T3
CITATION:
Analysis of tarantula skeletal muscle protein sequences and identification of transcriptional isoforms
HIQUAL_START: 1
HIQUAL_STOP: 378
SEQ_PRIMER: T3 primer
P_END: 5'
DNA_TYPE: cDNA
LIBRARY: Tarantula skeletal muscle library
PUBLIC: 05/01/2009
SEQUENCE:
CTTACATTTGCAGATGTTAAACGTTGTGTTTTATTTTACTTTCGTCCACTTTCATTTACT
TTTGCACAATGCAGGTGGAAATATCTATTAGGTAAGTGCAAATGCTCTACCCGTTTTTCA
GGGTGCAAACTTACAGCAAAATATTTAGGGCACAAGTACCAATCCAGATGGTGCTGCGAT
GGCCAAATAAGGCATGGACGAGTAGGGCATATAAAGGTATCAAGATTGTCGGAGTAGCTC
ATTCGTAAAGCAGTCGCAGACGGTTTAACGTGTCAAGTGACAAGGAGCACTTCAGACACT
GTTTGCTTTATGAGTTCAACAAAGGCAGTACAGCCGCAGCCACCTGTCGAACCATTGGTG
AAGTGTACGGC
||
TYPE: EST
STATUS:  New
CONT_NAME: Hu SN
EST#: Ah_SkM_14D09_T3
CITATION:
Analysis of tarantula skeletal muscle protein sequences and identification of transcriptional isoforms
HIQUAL_START: 1
HIQUAL_STOP: 309
SEQ_PRIMER: T3 primer
P_END: 5'
DNA_TYPE: cDNA
LIBRARY: Tarantula skeletal muscle library
PUBLIC: 05/01/2009
SEQUENCE:
TTTTTGTCTTTTTTTACTTTTTTTTTTGTAAATTTTTACTAAAAAAAAAAAAAACCTCAC
TTATCTAAAAACCATTCGTGCATAAAACACTAACCACTCTTCCAAGGTCTGATGTACCAT
CCTATTCCTTCTTGATGCCTCCACCAACAAACAAAGTTTCCTTTGCATGGTGTGCTTGAA
AAACAGCAACAGCCTCCTCAACCATAGCTTTCAATGCTTCATGGTGCTCCAACATATGCA
GCAATTCGGATTTATCAATTTCCAACAACATACCAGTAATCTTGCCTGCCATCTCTGGAT
ACC
||
TYPE: EST
STATUS:  New
CONT_NAME: Hu SN
EST#: Ah_SkM_14D10_T3
CITATION:
Analysis of tarantula skeletal muscle protein sequences and identification of transcriptional isoforms
HIQUAL_START: 1
HIQUAL_STOP: 493
SEQ_PRIMER: T3 primer
P_END: 5'
DNA_TYPE: cDNA
LIBRARY: Tarantula skeletal muscle library
PUBLIC: 05/01/2009
SEQUENCE:
CACACTTCTGGATGTCATTCAGTCAGGTGTTGAGAACTTAGACAGTGGCGTCGGTATCTA
TGCTCCTGATGCAGATTCCTACAATGTCTTCGCCGATCTCTTTAACCCCATCATTGACGA
CTACCACGGTGGTTTCAAGGCCACTGACAAACATCCTCAAACTGACTTTGGTGACATGAA
AACCATTGTCAATGTAGATCCAGCTGGCGAGTTTGTGGTATCCACAAGAGTACGATGCGG
CCGCAGTCTGAAGGGCTATTCATTCAACCCTTGCCTCACAGAAGCAAACTACAAGGAGAT
GGAAGAAAAAGTGAGCAGCACTCTCGGCGGCATGGAAGGAGAACTGAAGGGCACCTACTA
CCCACTCACAGGCATGGACAAAGCCACACAACAGAAACTCATTGACGATCACTTCCTGTT
CAAAGAGGGTGACAGATTCTTGCAAGCCGCAAATGCTTGCCGTTACTGGCCCACAGGCCG
TGGC
||
TYPE: EST
STATUS:  New
CONT_NAME: Hu SN
EST#: Ah_SkM_14D11_T3
CITATION:
Analysis of tarantula skeletal muscle protein sequences and identification of transcriptional isoforms
HIQUAL_START: 1
HIQUAL_STOP: 417
SEQ_PRIMER: T3 primer
P_END: 5'
DNA_TYPE: cDNA
LIBRARY: Tarantula skeletal muscle library
PUBLIC: 05/01/2009
SEQUENCE:
GTCATTTTAATCTGCACAAAAAAAAAAAAAAAAAGCGAAAGGAAAACATAAATTAGCTAG
TCATTGTCATTTATTCTGAACAATCAAGAAATATGTTTGTAAAAAAAAAAAAAAAAAATT
GTAAAATATTTTGACATTACAAACCAATCCATGTTGTGCTTCCTTAAATTCTTGGAGCTT
ACATTCTGTGAAATGTTTTCATTAACCATGTATTTAAGCCTTATCTGGTACTCTCTCAAA
AAATTAACAATTTCTAAGTACTCTCGCATTTAATATTTCACATTCGTTTCCATTAACTTA
TGAAAAATGTGAACAACGAATCTCCCAGTTAAACATTCATTGCATAAATTCAGTCATAGG
TGTCACAGTGATGCAATATGCTGTGTACAAAAAGTGTTTTTAATACCTTA
||
TYPE: EST
STATUS:  New
CONT_NAME: Hu SN
EST#: Ah_SkM_14D12_T3
CITATION:
Analysis of tarantula skeletal muscle protein sequences and identification of transcriptional isoforms
HIQUAL_START: 1
HIQUAL_STOP: 440
SEQ_PRIMER: T3 primer
P_END: 5'
DNA_TYPE: cDNA
LIBRARY: Tarantula skeletal muscle library
PUBLIC: 05/01/2009
SEQUENCE:
ATGATTTTTGCTACAGGAGTGTCTTACTTCGGACAACAGGGAGTTTTAGCAACTCATTGA
ATCCATGTCAGGTAGGATACTTGCTGTCATTGGCAACAAAAGCAGCCCTATACAATACTG
ACAAAAAGTTTGGAATTTTTATTTATTTATTTATTAGCTACTATATGTAGGCTGTCTAAA
AAGAATCCAACCTTTGGTTGGGAAAAAAAAAAAGTTACATACTTGATGGGGTTGGGTCCC
TCATTACCCTTCGAAGTAGGCCCCTTGCACCTCCACACACTTAGCCCACTGACCCTTCTA
CTGCTGGAAGCATTTATGGATTATAGAAGACATCTTTTGTAATGGCCTGTAACGCCGCCA
TCGCGTTGTGCATTATCTCCTCTCTGCTCTGAAATCGGGAGCCTTTCAGTGGCATCTTTA
TCTTCAGGAATA
||
TYPE: EST
STATUS:  New
CONT_NAME: Hu SN
EST#: Ah_SkM_14E01_T3
CITATION:
Analysis of tarantula skeletal muscle protein sequences and identification of transcriptional isoforms
HIQUAL_START: 1
HIQUAL_STOP: 448
SEQ_PRIMER: T3 primer
P_END: 5'
DNA_TYPE: cDNA
LIBRARY: Tarantula skeletal muscle library
PUBLIC: 05/01/2009
SEQUENCE:
GTCTGCAAACTATAAAAATTGTCTGCTAATGGTAACAGCCAATAAAATCAAATTGTGCAT
TTGTGAATTCCAAGGTGGCCCATGACAGGGTTGAAAATGTCAGATGAAAGAAGTTTCAGA
AATGTGTATGAAAAAAACACACTCAAGCCTCATCCTTCCCAAAAAGTGTGTAGGAACTTG
AGCTTTTTAACTGTTGATAAATAAATGTAGTGGCTATATATATATATATATAAAGTTAAA
ATTAATAAAGATACAATAGCAAGGGAATAAATAATTAAATACTTAACAGTATTTTTGATT
AAATATCTGGATATATATATATATAACATGCCAGATGCAGCCATAAAGAACAGATGTAAA
TCAACTTGATTACTAATATGAGGCATGTATATATAGAATCCTCAAAACCTAATATCTGAA
AATGTCATGTGGTGGATAAG
||
TYPE: EST
STATUS:  New
CONT_NAME: Hu SN
EST#: Ah_SkM_14E02_T3
CITATION:
Analysis of tarantula skeletal muscle protein sequences and identification of transcriptional isoforms
HIQUAL_START: 1
HIQUAL_STOP: 437
SEQ_PRIMER: T3 primer
P_END: 5'
DNA_TYPE: cDNA
LIBRARY: Tarantula skeletal muscle library
PUBLIC: 05/01/2009
SEQUENCE:
TTTCAATACAAAATCACAACACTGCTGTGTGATAACAGTCTTCAAATCCCCAGGAAGTCA
GAGCCTCCTTTTTTGGTCTTGGGAGGCAATGGGGGCTCCTTGGGCTTTTTGCCGATACCC
TTTGGTGGCAGGGGTGGCTTCAGCCTCGGATCAGCAACCTTACCAGATTTGATATCGTCG
TAAAGATCAGCGTACACCATTTCATCAGTGCTGTCCGGTCGATATGGCCCTTGCCGATGG
AATGGCATGTTCTCATACATAACATTTCCTTCGGCTTCCGACACTGATGGGCCGTTCTGT
TTTCTGTCTGCGGGGGTTCCACTGACGTTCTGGTAAAGGTTGTCACCACCTGTGGCCGGG
ACTTGCTTCGCTGGACTGGTGGCATTTTGTTGACGTCTTCTTCTCATTATTATTACCATA
ATAATGATT
||
TYPE: EST
STATUS:  New
CONT_NAME: Hu SN
EST#: Ah_SkM_14E03_T3
CITATION:
Analysis of tarantula skeletal muscle protein sequences and identification of transcriptional isoforms
HIQUAL_START: 1
HIQUAL_STOP: 292
SEQ_PRIMER: T3 primer
P_END: 5'
DNA_TYPE: cDNA
LIBRARY: Tarantula skeletal muscle library
PUBLIC: 05/01/2009
SEQUENCE:
TGAAGTTAATTTTATTTCCATGGTACTAGATATGAAGATATCCTCGATCACGCTCATCCA
TTGCACAATATATAAAATAAACGTATACAAAACAGCCCCTGCAGTCGCTCTCTGTTTTTC
CGGCAAGGGAAAAACAGAAAGCGACTGCAGCTAAACATTAAAGCAGGTCTCTTTCAGAAC
TGGCAACTCCGTCTTTTATTTTTTTTTTATCTTTTTATTTTTTAGTGATGAGATTGATGG
TTTTCACACAAGATGTAAAGGATATACAGGAACAGACATTGGACGTA
||
TYPE: EST
STATUS:  New
CONT_NAME: Hu SN
EST#: Ah_SkM_14E04_T3
CITATION:
Analysis of tarantula skeletal muscle protein sequences and identification of transcriptional isoforms
HIQUAL_START: 1
HIQUAL_STOP: 380
SEQ_PRIMER: T3 primer
P_END: 5'
DNA_TYPE: cDNA
LIBRARY: Tarantula skeletal muscle library
PUBLIC: 05/01/2009
SEQUENCE:
GGGCACAACCATCCGTGCTTCTGTCCACATTGCTCTGCCCAAACTGGCAAAGGACAAGAA
GGTTCTTGAAGATATTGCTGCCAAATTCAACTTGCAAGTCCGTGGCACACGTGGTGAGCA
CACAGAGAGCGAGGGAGGAGTTTATGACATCTCCAACAAGAGGAGGATGGGTCTCACTGA
GTATGAGGCCGTAAAGGAGATGCAGGACGGCATCCTGGAGATGATCAAAATGGAGAAGGC
AGCTGCTTAAGCAGAAATTTCTACAATTTGACAAGTCTCAAATTCATCCAAAAATGTACT
ATTTTTGTAGTCAACTTCTGTGACTGAATTTCTACTTTCACTTCTCTGTTTCCTGAAAAA
AAAAAAAAAAAAA
||
TYPE: EST
STATUS:  New
CONT_NAME: Hu SN
EST#: Ah_SkM_14E05_T3
CITATION:
Analysis of tarantula skeletal muscle protein sequences and identification of transcriptional isoforms
HIQUAL_START: 1
HIQUAL_STOP: 493
SEQ_PRIMER: T3 primer
P_END: 5'
DNA_TYPE: cDNA
LIBRARY: Tarantula skeletal muscle library
PUBLIC: 05/01/2009
SEQUENCE:
ACCGGGCTCCAAAATGGTTGACCAGGCTGTTCTCGACAAATTGGAAGCTGGTTTCAAAAA
GCTTTCTGAAGCAAGCGATTGCAAATCCCTCTTGAAAAAGTATTTAACCAAGGAAGTCTT
TGACAAGCTAAAGGGCAAGAAGACAAGTTTAGGAGCAACACTTCTGGATGTCATTCAGTC
AGGTGTTGAGAACTTAGACAGTGGCGTCGGTATCTATGCTCCTGATGCAGATTCCTACAA
TGTCTTCGCCGATCTCTTTAACCCCATCATTGACGACTACCACGGTGGTTTCAAGGCCAC
TGACAAACATCCTCAAACTGACTTTGGTGACATGAAAACCATCGTCAATGTATATCCAGC
TGGCGAGTTTGTGGTATCCACAAGAGTACGATGCGGCCGCAGTCTGAAGGGCTATTCATT
CAACCCTTGCCTCACAGAAGCAAACTACAAGGAGATGGAAGAAAAAGTGAGCAGCACTCT
CGGC
||
TYPE: EST
STATUS:  New
CONT_NAME: Hu SN
EST#: Ah_SkM_14E06_T3
CITATION:
Analysis of tarantula skeletal muscle protein sequences and identification of transcriptional isoforms
HIQUAL_START: 1
HIQUAL_STOP: 459
SEQ_PRIMER: T3 primer
P_END: 5'
DNA_TYPE: cDNA
LIBRARY: Tarantula skeletal muscle library
PUBLIC: 05/01/2009
SEQUENCE:
TATATTTTAATGTTGTCTTTTATAATGAATATTTCAAATTTACAATTTCAGATAACTTAG
GTTTCTTTTTCATTAATTAAACTTCATCTGGACATTTCCTGTAGTCAGAATTCTACAACT
CCAATTTCACAGATCTGTTGCAGAACAAATCAAGGCATGCCTATACAAACCATACTGAAC
CAAATCTGTTTATGAAAACTAAAAGAAACAGGATGCCAATTAGCCACTAATACCACTTTC
AAAAACACATTTGGATGGTTGATAGCATATCCATGTTGTAAGTGACATACAAAATGGAAT
TTGTCAAGATACACAGAAATACATAAGCATGGAAAGCTTTTAATAGCCAGTAAGCTCTGC
AAAAGTCTGGTCCAATTCGTCGGAAATGGCCTTGTATTTCTCCTTTTCTTGAACCAGTTC
ATCTTCCAATCTGTCAACCTCCTTCTGGAGT
||
TYPE: EST
STATUS:  New
CONT_NAME: Hu SN
EST#: Ah_SkM_14E07_T3
CITATION:
Analysis of tarantula skeletal muscle protein sequences and identification of transcriptional isoforms
HIQUAL_START: 1
HIQUAL_STOP: 480
SEQ_PRIMER: T3 primer
P_END: 5'
DNA_TYPE: cDNA
LIBRARY: Tarantula skeletal muscle library
PUBLIC: 05/01/2009
SEQUENCE:
CACTAACTGGGACGACATGGAGAAGATCTGGCATCAACCTTCTACAACGAGCTCCGAGTT
GCCCCCGAGGAGCACCCCATCCTTCTCACCGAAGCTCCCCTTAACCCCAAGGCTAACAGG
GAAAAGATGACCCAGATCATGTTTGAGACCTTCAACGCCCCCGCCATGTACGTTGCCATC
CAGGCCGTACTGTCCCTGTACGCTTCCGGTAGGACCACCGGTATTGTGCTCGACTCCGGT
GATGGTGTTTCCCACACTGTACCCATCTATGAAGGTTACGCTCTTCCCCATGCCATTCTC
CGTCTGGACTTGGCTGGCCGTGATCTGACTGACTACCTCATGAAGATCTTGACTGAGAGG
GGCTACTCTTTCGTAACCACAGCTGAGCGAGAAATCGTTCGTGACATCAAGGAAAAGCTG
TGCTACGTCGCCCTGGACTTCGAGCAGGAGATGGCCACTGCCGCTTCCTCCT
||
TYPE: EST
STATUS:  New
CONT_NAME: Hu SN
EST#: Ah_SkM_14E08_T3
CITATION:
Analysis of tarantula skeletal muscle protein sequences and identification of transcriptional isoforms
HIQUAL_START: 1
HIQUAL_STOP: 490
SEQ_PRIMER: T3 primer
P_END: 5'
DNA_TYPE: cDNA
LIBRARY: Tarantula skeletal muscle library
PUBLIC: 05/01/2009
SEQUENCE:
GATTCAAAAAAAACTTTATTTCGTGAATAAGGGTTGAAGTGATGTACAATTATCGGCCAT
GTGGATAATAAGAAAAAGTGATTGACGAAATACTGACTACTTAGTGATGAACTGTCGAAG
TAAAAATTATCACACTAAGGAAAAATGCCCTTGTGGTTGTTTTATATGCACAGACATTTT
CTTTCTTTTGTTTTTTTCAGGAAACAGAGAAGTGAAAGTAGAAATTCAGTCACAGAAGTT
GACTACAAAAATAGTACATTTTTGGATGAATTTGAGACTTGTCAAATTGTAGAAATTTCT
GCTTAAGCAGCTGCCTTCTCCATTTTGATCATCTCCAGGATGCCGTCCTGCATCTCCTTT
ACGGCCTCATACTCAGTGAGACCCATCCTCCTCTTGTTGGAGATGTCATAAACTCCTCCC
TCGCTCTCTGTGTGCTCACCACGTGTGCCACGGACTTGCAAGTTGAATTTGGCAGCAATA
T
||
TYPE: EST
STATUS:  New
CONT_NAME: Hu SN
EST#: Ah_SkM_14E09_T3
CITATION:
Analysis of tarantula skeletal muscle protein sequences and identification of transcriptional isoforms
HIQUAL_START: 1
HIQUAL_STOP: 440
SEQ_PRIMER: T3 primer
P_END: 5'
DNA_TYPE: cDNA
LIBRARY: Tarantula skeletal muscle library
PUBLIC: 05/01/2009
SEQUENCE:
TCCTCAAACTGACTTTGGTGACATGAAAACCATTGTCAATGTAGATCCAGCTGGCGAGTT
TGTGGTATCCACAAGAGTACGATGCGGCCGCAGTCTGAAGGGCTATTCATTCAACCCTTG
CCTCACAGAAGCAAACTACAAGGAGATGGAAGAAAAAGTGAGCAGCACTCTCGGCGGCAT
GGAAGGAGAACTGAAGGGCACCTACTACCCACTCACAGGCATGGACAAAGCCACACAACA
GAAACTCATTGACGATCACTTCCTGTTCAAAGAGGGTGACAGATTCTTGCAAGCCGCAAA
TGCTTGCCGTTACTGGCCCACAGGCCGTGGCATCTTCCACAATGACGCCAAAACTTTCCT
GGTGTGGGTAAATGAGGAAGATCACTTGAGAATCATCTCCATGCAAAAGGGTGGCGATCT
TAATGCCGTCTA
||
TYPE: EST
STATUS:  New
CONT_NAME: Hu SN
EST#: Ah_SkM_14E10_T3
CITATION:
Analysis of tarantula skeletal muscle protein sequences and identification of transcriptional isoforms
HIQUAL_START: 1
HIQUAL_STOP: 474
SEQ_PRIMER: T3 primer
P_END: 5'
DNA_TYPE: cDNA
LIBRARY: Tarantula skeletal muscle library
PUBLIC: 05/01/2009
SEQUENCE:
TTATAATAAACGCAATTTTTGGGGGTGAAAGAGATATCCAACTCCATTTCCAGAACCTCT
CTGTTTCTGAAGTATTGATTCCGCAGGTGATTGTCCCGGATTAAAAATAGGTGTTAATCC
GAAGAACTAACGTCGGGACAGTAAGGACGGTGCAGAAGAACTTCCCATCGAAGAGTATGA
AGCTTGTCATGGGTCACACGTGATAATGAATCCCTGCTTTACCGTACAGGAACACAACAC
CTTTGAGGTTCAGTAGCACAGGCTGTTTCTATAACAGTGTCTCGTGAACCCGCTGTAGTT
GCGCGCAGTAAACATCCGCAGTGATGGTCTGGCCAGACGGTAACACTGCATAGTGAACAA
TCCCACATAGGAGAACTTTCTGCTGGTGGAGATTAGGCTTTGATGTCCGTGGCACAGCCT
CAGTGGGTGAGAATCAACCACGAGATATCTTGAGGCTGCTTTACCA
||
TYPE: EST
STATUS:  New
CONT_NAME: Hu SN
EST#: Ah_SkM_14E11_T3
CITATION:
Analysis of tarantula skeletal muscle protein sequences and identification of transcriptional isoforms
HIQUAL_START: 1
HIQUAL_STOP: 389
SEQ_PRIMER: T3 primer
P_END: 5'
DNA_TYPE: cDNA
LIBRARY: Tarantula skeletal muscle library
PUBLIC: 05/01/2009
SEQUENCE:
TAAGTAATTTATTTGAACCGAAATAAAAATTTTACACACTGAGAAAAAAAATGTGACGCC
AGAAGATTGTGAAGTAATTTACATTTAGAAATTAAAGAAAAACAACTGTTGATTCTACAC
TTTAAACTTAGTAGTGAAAATACTATAATGGAAGGCGGCTAACAAAATTTTCGTACTTAA
AAGATTGATATTTAAATCCAAAGTACATTATGAATCACTTTTGTCTATACATGTGCGGAA
AAATCTGGCGTATGAAGTAATTAATGCGTATGAAACTGGCTACATTTAATTACATATTTC
ATTACAATAAATCCTACACTTAGCTTTACAGAGTGGTATTTGACAAAGAGAGTGAGATGT
TGCCACTTGCGATTTATTTTTA
||
TYPE: EST
STATUS:  New
CONT_NAME: Hu SN
EST#: Ah_SkM_14E12_T3
CITATION:
Analysis of tarantula skeletal muscle protein sequences and identification of transcriptional isoforms
HIQUAL_START: 1
HIQUAL_STOP: 512
SEQ_PRIMER: T3 primer
P_END: 5'
DNA_TYPE: cDNA
LIBRARY: Tarantula skeletal muscle library
PUBLIC: 05/01/2009
SEQUENCE:
TGGGCTTTGGCGTCGTTGAGCTCGTCTGTGAGTTTCTTATTTTCCCTGGTCAGAGCAGCA
ACCTGGTCTCGTAGCTTCTCGTTCTCATGCTGCGCCTTCTGGAGGTCGGCAACCTTGTTC
CTCAGGTCCTTTTGGCATCCATCATACAGAACAGTAATCTCTTCGACTTTAGACTTCAGC
TCGATATTTATCTTCTCGATCTGCACAACGCGTTTCTCCAGTGTCTGTACATGTGTGGTT
GCCTTCTCCAGATCCATGACAAGTACTTCAACCTCACTCTGGAGACGGGATTTGGCTTTC
TCCAGAGAACCGCATTTGTTCAACAGAGCTTCCAATTGTTCTTCATATTCAGCACACTTC
TGTGTTATCCTTCGTCTGAGCTCCTCTACTTCATCAGCATGAGCGAGACATTCTGTTTCG
TATTTTGTCTTGTACGTGGCGGCGTCACCGTTAGCCTTGACCAACTGCCTTTCAAAGTCA
ATTCGTAATTCTGTCTCTTCCTC
||
TYPE: EST
STATUS:  New
CONT_NAME: Hu SN
EST#: Ah_SkM_14F02_T3
CITATION:
Analysis of tarantula skeletal muscle protein sequences and identification of transcriptional isoforms
HIQUAL_START: 1
HIQUAL_STOP: 446
SEQ_PRIMER: T3 primer
P_END: 5'
DNA_TYPE: cDNA
LIBRARY: Tarantula skeletal muscle library
PUBLIC: 05/01/2009
SEQUENCE:
GTCAAATTTCAGTACACGACATGTTTATTTCAATTTGAGACCAATAGATGTTAATAATAA
TTTAAACAAATGTAAAATGCCAATGTTCGAAGCAAAATTCTCAGGGTAATTGATTTTCAT
CAGTGCGGCCGCAGATTTAACAAATAAAAAGTCTTTTGATTTTGACGTAAAAATTTGAAC
ATGACGAGGAAAATACTGACAACGTCCATTTCTTTTCAGATTTCACATCACCCACGAAAG
ATGAAGATAGATTTCAGAGAGAAAATGGACATCAAAACAACGGTTTCCAAGGTAGGCATC
ATCTTGTGACCACTAGGTGAAAGCAAGAAAAAAAAAAGTCCACTGCTAGATACACTTCCT
TTGAAAGACAGGTGTTCACATGAGGCTACGGGTGACAGTAACTGTAGTCCTTTCTATTTA
CAGTGGTCTTTGCTTGGA
||
TYPE: EST
STATUS:  New
CONT_NAME: Hu SN
EST#: Ah_SkM_14F03_T3
CITATION:
Analysis of tarantula skeletal muscle protein sequences and identification of transcriptional isoforms
HIQUAL_START: 1
HIQUAL_STOP: 480
SEQ_PRIMER: T3 primer
P_END: 5'
DNA_TYPE: cDNA
LIBRARY: Tarantula skeletal muscle library
PUBLIC: 05/01/2009
SEQUENCE:
CTACCGGGCTCCAAAATGGTTGACCAGGCTGTTCTCGACAAATTGGAAGCTGGTTTCAAA
AAGCTTTCTGAAGCAAGCGATTGCAAATCCCTCTTGAAAAAGTATTTAACCAAGGAAGTC
TTTGACAAGCTAAAGGGCAAGAAGACAAGTTTAGGAGCAACACTTCTGGATGTCATTCAG
TCAGGTGTTGAGAACTTAGACAGTGGCGTCGGTATCTATGCTCCTGATGCAGATTCCTAC
AATGTCTTCGCCGATCTCTTTAACCCCATCATTGACGACTACCACGGTGGTTTCAAGGCC
ACTGACAAACATCCTCAAACTGACTTTGGTGACATGAAAACCATCGTCAATGTAGATCCA
GCTGGCGAGTTTGTGGTATCCACAAGAGTACGATGCGGCCGCAGTCTGAAGGGCTATTCA
TTCAACCCTTGCCTCACAGAAGCAAACTACAAGGAGATGGAAGAAAAAGTGA
||
TYPE: EST
STATUS:  New
CONT_NAME: Hu SN
EST#: Ah_SkM_14F05_T3
CITATION:
Analysis of tarantula skeletal muscle protein sequences and identification of transcriptional isoforms
HIQUAL_START: 1
HIQUAL_STOP: 411
SEQ_PRIMER: T3 primer
P_END: 5'
DNA_TYPE: cDNA
LIBRARY: Tarantula skeletal muscle library
PUBLIC: 05/01/2009
SEQUENCE:
AAGTATCATTTATTATGTGCCAAAAGTTACAATGCCTCACACAAATATCAGTGCTCAGTA
TATTTCATTCTCACTATATATATCATATATAATTAAACATTTCATCTACCATCCTTGACT
GGCCAGTTTGGTAGCAAACTCAACAATAGTTCTGGTTGGACGACCTGACATTCCCTTGGA
TAGATAAGGCACTTCATCTTTTGTTTCCATCACACCAGCAATGTCAAGGTGAAGCCACTG
ATTATGAGTAACAAATTCCTTTAAGAAAGCAGCAGCTGTACAAGCTCCTCCTTGTCTGCC
TGCCTTGCCAATATTATTCACATCAGCTAATATGCTATCTGTAACCTGTTTGCTAAAATG
GCGAAATAAAGGCATCCTCCACATTCTGTCACCTGTTCTCATGC
||
TYPE: EST
STATUS:  New
CONT_NAME: Hu SN
EST#: Ah_SkM_14F06_T3
CITATION:
Analysis of tarantula skeletal muscle protein sequences and identification of transcriptional isoforms
HIQUAL_START: 1
HIQUAL_STOP: 274
SEQ_PRIMER: T3 primer
P_END: 5'
DNA_TYPE: cDNA
LIBRARY: Tarantula skeletal muscle library
PUBLIC: 05/01/2009
SEQUENCE:
GTAGGAATTCCTCTAGCGTTAATTTCTTTTCGCCTCTTTTGTCGGAACCGCCGTTCTTTT
TTACCATAGCCAGTGTTGGCTTGCAGTCCAGCGACCTCAAGAGATCACCCAGATCTCTGG
CATCGATTTTGCCCTCGCCTTCCCAGTCATAGATCTCAAAGTGCTCCCTTGCCTTTTCAA
CTTCAGCGGCCTTGAGGTCTGCCATATTCCTGACTATGTCCGCACAGTACGCAACTACAC
AACAAACGAGCCGAGTTTTTTTTTTTTTT
||
TYPE: EST
STATUS:  New
CONT_NAME: Hu SN
EST#: Ah_SkM_14F07_T3
CITATION:
Analysis of tarantula skeletal muscle protein sequences and identification of transcriptional isoforms
HIQUAL_START: 1
HIQUAL_STOP: 449
SEQ_PRIMER: T3 primer
P_END: 5'
DNA_TYPE: cDNA
LIBRARY: Tarantula skeletal muscle library
PUBLIC: 05/01/2009
SEQUENCE:
ATCTCACTTCAGTCTAGGAGCTGATGATTTCCAGATACACATGTGAAGACATCACAGTAA
GCACATCAATCCAGGAGCTATCGTCAACTGGCAAATCGCATGGAGTTTCAGCAGCCATGA
TGTGTGAGCATGCAGCAGTACCACAAACACCGATTTAGACAAGATTCCTTACATGTGAAG
ACTTGTTTGATTTATTAGATACATTCTGTAACACTAACTGCAACAGTTACAAGGAGTAGT
TTGACCCACACATAAATCAGTAGGCAAGTGATCTTGCCTACATATGATGCTCCAGTAATG
GTTGAACATTACTAGTGTGTATCATTGGTAATTTGATAGTCAGGCACCATCTCAGAGAAC
TGAAAACTGGACAGCTTGGTAGTATGTCATAGCTCATACTGAAACCAATTATACTCCTCT
TCCCAAGCAGCCTGTCTGACA
||
TYPE: EST
STATUS:  New
CONT_NAME: Hu SN
EST#: Ah_SkM_14F08_T3
CITATION:
Analysis of tarantula skeletal muscle protein sequences and identification of transcriptional isoforms
HIQUAL_START: 1
HIQUAL_STOP: 260
SEQ_PRIMER: T3 primer
P_END: 5'
DNA_TYPE: cDNA
LIBRARY: Tarantula skeletal muscle library
PUBLIC: 05/01/2009
SEQUENCE:
TTTTTTTTTTTTTTTTTTTTTTTTTTTTTTTTTTTTCTGTCAAATTTCAGTACACGACAT
GTTTATTTCAATTTGAGACCAATAGATGTTAATAATAATTTAAACAAATGTAAAATGCCA
ATGTTTGAAGCAAAATTCTCAGGGTAATTGATTTTCATCAGTGCGGCCGCAGATTTAACA
AATAAAGAGTTTTTTGATTTTGACGTAAAAATTTGAACATGACGAGGAAAATACTGACAA
CGTCCATTTCTTTTC
||
TYPE: EST
STATUS:  New
CONT_NAME: Hu SN
EST#: Ah_SkM_14F09_T3
CITATION:
Analysis of tarantula skeletal muscle protein sequences and identification of transcriptional isoforms
HIQUAL_START: 1
HIQUAL_STOP: 396
SEQ_PRIMER: T3 primer
P_END: 5'
DNA_TYPE: cDNA
LIBRARY: Tarantula skeletal muscle library
PUBLIC: 05/01/2009
SEQUENCE:
TTTTTACTCAAAAAGTATTTATTACAACAGCCTTTGTTTGTACATAAAATTTCGTGGCCA
GATGACTGTAAGGCACTGAGATCAGATTAGGTTTTATTAGCTCAGCACGTTTTACGGCAA
CAGGGCTATTGTCAAGTACAGTCTGATCTTAGTAGACGGCAGTTGATGCTGAAAGTCACG
AAACGTAACCCAGAAAATAACATTAAAGATATAAATAGCAGATGTTTAGAAGCACTTGCG
ATGTACAATGCTGGGTCCAGACTCATCGTACTCTTGCTTGGAGATCCACATCTGCTGGAA
TGTGGACAGTGAGGCCAAGATGGAGCCACCGATCCATACGGAGTACTTCCTCTCAGGGGG
AGCGATGATCTTGATCTTCATGGTGCTGG
||
TYPE: EST
STATUS:  New
CONT_NAME: Hu SN
EST#: Ah_SkM_14F10_T3
CITATION:
Analysis of tarantula skeletal muscle protein sequences and identification of transcriptional isoforms
HIQUAL_START: 1
HIQUAL_STOP: 542
SEQ_PRIMER: T3 primer
P_END: 5'
DNA_TYPE: cDNA
LIBRARY: Tarantula skeletal muscle library
PUBLIC: 05/01/2009
SEQUENCE:
GAAGGCAGAACATCTGCCAAATTTATGTGCGACGAACCATCTTAAACCCAAATGATATAA
AAAAGATTCAAACTCTTCACACAGGTGGGTCTTGGCCGCATTATATAAAGCAAATAGGTC
ATGCTCACGGGAAAGGAAAAACTCTGTAAACTGTTCCATACAGCACTGTTTCGGACATAA
CTAGTCCTCGTCAGTGGAACTCCTTTCCCGTTCTGCCATTGCTGTGCCTTGCTTATATAG
TCAGCAGTTTTCTTTCTGACGTTTTTCCTTTGCCGTGAGCTTGACTTGTTTGCTTTATGT
AATGCGGTTGGGATCCACCTGTGTGAACAGTTTGAATCTTGTTAGCTTTAAGTACGTTTC
ATCGTCTTTCGGGTTTTTGAGCTACGTCCAGAAATAATTCCCGTCGGCGTCTCGCTGTAG
TCTCACAACTTCGTCAGAACCGAAGCAAACCACAAAATGAATGAGCTGCTCCATTGCCAC
GAGCTAACCTTCGGGCTCACGCCCGTGCTACGTTGTGCCTCCAAAGTTCTGTG
||
TYPE: EST
STATUS:  New
CONT_NAME: Hu SN
EST#: Ah_SkM_14F12_T3
CITATION:
Analysis of tarantula skeletal muscle protein sequences and identification of transcriptional isoforms
HIQUAL_START: 1
HIQUAL_STOP: 538
SEQ_PRIMER: T3 primer
P_END: 5'
DNA_TYPE: cDNA
LIBRARY: Tarantula skeletal muscle library
PUBLIC: 05/01/2009
SEQUENCE:
CGATTTTTTTTTTTTTTTTTTGTAGCTGACTGGAGGATGTCCTTTGGTTGGCTGGCAGTC
TAAACTAGCTTCCTTCTATGTTGATATGGAAGACGGTTTTGTGCTGGATGGCAGAAGCAC
AAAACACACAAGGCACAAGTCCTGGCACCCACATGAAACAAATAACTGAGAATGTGAACC
TCTCTACAGGTCACTTTCTCCATACAGGGCTGTTGAGAAGGCCATGTAGTCTAAGGCACC
AGCTATAGTTCCAGGACCCTTGTAGACTGCCATGCGCTGGATGCAGTACTCAGCCTGATC
AGGAGGCAGTTCTCTTCTTAACTCCTCTGCAGTGATGAAGGGCTTGTCTCCAGCCAATAT
CCTGAAGGAATCAATGATTTGTTCAGCTGTGTCGGAGTCTGTGCTTTCCCTCGTCATGAA
GTCTAAGAAGGCGTCGAAGTGGACATAACCAGTGTTATTAGGATCAACCACACTCATTAT
TCTACGGAAATCAGCCTCACCCTGTCTGTCATTTCGGATGTTGTATCCC
||
TYPE: EST
STATUS:  New
CONT_NAME: Hu SN
EST#: Ah_SkM_14G01_T3
CITATION:
Analysis of tarantula skeletal muscle protein sequences and identification of transcriptional isoforms
HIQUAL_START: 1
HIQUAL_STOP: 512
SEQ_PRIMER: T3 primer
P_END: 5'
DNA_TYPE: cDNA
LIBRARY: Tarantula skeletal muscle library
PUBLIC: 05/01/2009
SEQUENCE:
AGAGAAAAATTTTATTTATTTTTTAAGAACATAAACACTCTCTCGCTCTCTCGTGCAACT
GAGAAGCACCTTCTCATCAACTTAGAAATGGAATACTTCTTTATCTTCTTTATTTCCTGG
GCATGAAGATTTTATATCACCTCTTGGTTATAAAACTCTTTGTATACGGGTGCAATTAAA
ATTTACTGTCTTCAGGATTTATTTTCTTATCAAATGCCAGTGGTTCACAGCAGAATAACT
TGGTTTCTGTTCGTCCAAGATTCTTCTAACTGCCGTTTGTCAGAGGGGATAAATCGGCAT
TGAAGTTTGCCCAAAATGCAAATTCTCGTCTGTCAGAGTTCAAAGGGATACCTGCTAGTT
TGTTGCAGAAAACCCTTTTGAGGTAATTTGAAAGAGCACAGTTCATAAGTCAGTTGTTGG
AGAGAGTGTTGGAAGCAAGCAAGCAAGCTGACGGAATGCCATTGTTGTGCAGGCCGCGTT
TAGCTGAAAGACAAAACAAAATG
||
TYPE: EST
STATUS:  New
CONT_NAME: Hu SN
EST#: Ah_SkM_14G02_T3
CITATION:
Analysis of tarantula skeletal muscle protein sequences and identification of transcriptional isoforms
HIQUAL_START: 1
HIQUAL_STOP: 519
SEQ_PRIMER: T3 primer
P_END: 5'
DNA_TYPE: cDNA
LIBRARY: Tarantula skeletal muscle library
PUBLIC: 05/01/2009
SEQUENCE:
ATGGAGTCTGTTGGCATCCACGAGACCACCTTCAACTCCATCCAGAAGTGCGACATTGAT
ATCCGTAAGGATCTGTACGCCAACACTGTCCTGTCCGGTGGCACCACCATGTACCCCGGT
ATTGCTGACAGGATGCAGAAGGAAATCACTGCTCTCGCTCCCAGCACCATGAAGATCAAG
ATCATCGCTCCCCCTGAGAGGAAGTACTCCGTATGGATCGGTGGCTCCATCTTGGCCTCA
CTGTCCACATTCCAGCAGATGTGGATCTCCAAGCAAGAGTACGATGAGTCTGGACCCAGC
ATTGTACATCGCAAGTGCTTCTAAACATCTGCTATTTATATCTTTAATGTTATTTTCTGG
GTTACGTTTCGTGACTTTCAGCATCAACTGCCGTCTACTAAGATCAGACTGTACTTGACA
ATAGCCCTGTTGCCGTAAAACGTGCTGAGCTAATAAAACCTAATCTGATCTCAGTGCCTT
ACAGTCATCTGGCCACGAAATTTTATGTAC
||
TYPE: EST
STATUS:  New
CONT_NAME: Hu SN
EST#: Ah_SkM_14G03_T3
CITATION:
Analysis of tarantula skeletal muscle protein sequences and identification of transcriptional isoforms
HIQUAL_START: 1
HIQUAL_STOP: 459
SEQ_PRIMER: T3 primer
P_END: 5'
DNA_TYPE: cDNA
LIBRARY: Tarantula skeletal muscle library
PUBLIC: 05/01/2009
SEQUENCE:
AATGATTCAAAAAAAACTTTATTTCGTGAATAAGGGTTGAAGTGATGTACAATTATCGGC
CATGTGGATAATAAGAAAAAGTGATTGACGAAATACTGACTACTTAGTGATGAACTGTCG
AAGTAAAAATTATCACACTAAGGAAAAATGCCCTTGTGGTTGTTTTATATGCACAGACAT
TTTCTTTCTTTTGTTTTTTTCAGGAAACAGAGAAGTGAAAGTAGAAATTCAGTCACAGAA
GTTGACTACAAAAATAGTACATTTTTGGATGAATTTGAGACTTGTCAAATTGTAGAAATT
TCTGCTTAAGCAGCTGCCTTCTCCATTTTGATCATCTCCAGGATGCCGTCCTGCATCTCC
TTTACGGCCTCATACTCAGTGAGACCCATCCTCCTCTTGTTGGAGATGTCATAAACTCCT
CCCTCGCTCTCTGTGTGCTCACCACGTGTGC
||
TYPE: EST
STATUS:  New
CONT_NAME: Hu SN
EST#: Ah_SkM_14G04_T3
CITATION:
Analysis of tarantula skeletal muscle protein sequences and identification of transcriptional isoforms
HIQUAL_START: 1
HIQUAL_STOP: 512
SEQ_PRIMER: T3 primer
P_END: 5'
DNA_TYPE: cDNA
LIBRARY: Tarantula skeletal muscle library
PUBLIC: 05/01/2009
SEQUENCE:
TTTTTTTTTTTATCCGAAATGACGAATTTCACTTTAGCAAGAGTAAATACAAAGTCTAAA
TTAAAAAGTTTTTACAAAACACGACTGTCCTTTGTTTTTAATGAGTTTTCTTCCTCAAAG
GCATATCTAAATATTTTATACTTATGTGAAGAAAATGTGCCGCATGAGAATTTTGTCGAT
GGTACATATTGTTATATGAATTACAAAAAAAGTGCCTTTGTGAGGATTTATTCTTTAAAC
ATCAGTTACAAAATATTCTGTTGCGTAGGATGCGAAAACTGAAAATTTCTCAGCAATGGC
AGTCTTCACCGATTGGTTAAAATTTCCGTCCCAGTGATGTTTTTCAGTTTGAAACATCCC
AGGATCTTCTGCTGGTCTAATGTGAGAACTGAAGCCACCAGGTTGACAAATGACAAAAAT
TCGGCAGTGCGATGACACGAAGAGGACGTAAATAGCCAGAAGGTCTTTACTTAGGAGGCT
CTTCAGATGGGAATGGACCGGCG
||
TYPE: EST
STATUS:  New
CONT_NAME: Hu SN
EST#: Ah_SkM_14G05_T3
CITATION:
Analysis of tarantula skeletal muscle protein sequences and identification of transcriptional isoforms
HIQUAL_START: 1
HIQUAL_STOP: 538
SEQ_PRIMER: T3 primer
P_END: 5'
DNA_TYPE: cDNA
LIBRARY: Tarantula skeletal muscle library
PUBLIC: 05/01/2009
SEQUENCE:
CGGGCTGCAGGAATTCGAATCCTTTTTTTTTTTTTACATCAGCAACAATTTTATTTCAAC
AGAACAAATATTAAGTGCTGCACAGTAATTTTCTAGTCACAAGCTTACAAGGTTTATTTT
GGTATGTTCAAAGCATGAAGATAATTTTAAGCTGAACTGAAAAAGGAAATGTCCTCCAAA
ACACTTCTCTCCTATGAACAGGAAAACAAAATTTTGAAGTTTACCAGAACATACAAAGTT
AATGTGATGCAGGAAGGAAGTCTTCAACCATCCCTAGACTTCATGTATTTGATCAGATCA
GCCACACGGCAGCTGTAGCCATACTCATTGTCATACCAGGAAACAAGTTTTACAAAAGTC
TTGGTTAAAGAAATGCCAGCCTTTGCATCAAAAATACTGCTGTGGGTATCTCCAATAAAA
TCAGATGACACAACCTCATCTTCGGTGTATCCCAAGATTCCCTTCCAGTTGTCACTTTCA
GATGCAGCCTTTACAGCAGCTTTGATTTCATCATATGTTGCTTCTTTGT
||
TYPE: EST
STATUS:  New
CONT_NAME: Hu SN
EST#: Ah_SkM_14G06_T3
CITATION:
Analysis of tarantula skeletal muscle protein sequences and identification of transcriptional isoforms
HIQUAL_START: 1
HIQUAL_STOP: 492
SEQ_PRIMER: T3 primer
P_END: 5'
DNA_TYPE: cDNA
LIBRARY: Tarantula skeletal muscle library
PUBLIC: 05/01/2009
SEQUENCE:
CTGTACCCATCTATGAAGGTTACGCTCTTCCCCATGCCATTCTCCGTCTGGACTTGGCTG
GCCGTGATCTGACTGACTACCTCATGAAGATCTTGACTGAGAGGGGCTACTCTTTCGTAA
CCACAGCTGAGCGAGAAATCGTTCGTGACATCAAGGAAAAGCTGTGCTACGTCGCCCTGG
ACTTTGAGCAGGAGATGGCCACTGCCGCTTCCTCCTCCACAGTAGAGAAGTCCTACGAGT
TGCCTGACGGTCAGGTCATCACCATCGGCAATGAGAGGTTCCGTTGCCCTGAGACCCTCT
TCCAGCCTTCCTTCATAGGTATGGAGTCTGTTGGCATCCACGAGACCACCTTCAACTCCA
TCCAGAAGTGCGACATTGATATCCGTAAGGATCTGTACGCCAACACTGTCCTGTCCGGTG
GCACCACCATGTACCCCGGTATTGCTGACAGGATGCAGAAGGAAATCACTGCTCTCGCTC
CCA
||
TYPE: EST
STATUS:  New
CONT_NAME: Hu SN
EST#: Ah_SkM_14G07_T3
CITATION:
Analysis of tarantula skeletal muscle protein sequences and identification of transcriptional isoforms
HIQUAL_START: 1
HIQUAL_STOP: 568
SEQ_PRIMER: T3 primer
P_END: 5'
DNA_TYPE: cDNA
LIBRARY: Tarantula skeletal muscle library
PUBLIC: 05/01/2009
SEQUENCE:
GATCTATTCCGGATCTCTTCGTGCGTTCCCAGGAAAAAACCGTAACAGTCCAGAATGTGT
GACGACGACATTGCCGCACTTGTTGTTGACAATGGCTCTGGCATGTGCAAGGCCGGGTTC
GCCGGAGATGACGCTCCCAGGGCTGTCTTCCCCTCCATCGTCGGCCGTCCCAGGCATCAG
GGTGTCATGGTGGGTATGGGTCAAAAGGACAGCTACGTAGGTGATGAGGCCCAGAGCAAG
AGAGGTATCCTCTCCCTGAAGTACCCCATCGAGCACGGCATCATCACTAACTGGGACGAC
ATGGAGAAGATCTGGCATCACACCTTCTACAACGAGCTCCGAGTTGCCCCCGAGGAGCAC
CCCATCCTTCTCACCGAAGCTCCCCTTAACCCCAAGGCTAACAGGGAAAAGATGACCCAG
ATCATGTTTGAGACCTTCAACGCCCCCGCCATGTACGTTGCCATCCAGGCCGTACTGTCC
CTGTACGCTTCCGGTAGGACCACCGGTATTGTGCTCGACTCCGGTGATGGTGTTTCCCAC
ACTGTACCCATCTATGAA
||
TYPE: EST
STATUS:  New
CONT_NAME: Hu SN
EST#: Ah_SkM_14G08_T3
CITATION:
Analysis of tarantula skeletal muscle protein sequences and identification of transcriptional isoforms
HIQUAL_START: 1
HIQUAL_STOP: 198
SEQ_PRIMER: T3 primer
P_END: 5'
DNA_TYPE: cDNA
LIBRARY: Tarantula skeletal muscle library
PUBLIC: 05/01/2009
SEQUENCE:
ACACTGCACCAGTGTACATTGATGTGCAAGACGTTAAAAATATATTGATGTACATAAAGT
GGTCTTTCTTTCATACTTAGAAAAACCTAAAACTGTTGACTTTGAGGAACAGAAGCAATC
TCTGTTGTTTGTGTTTTCAGTTCGTGTGGTGCCCACTTGGGAACATGCCATGTTATCTCA
GATTTTGTCATCTG
||
TYPE: EST
STATUS:  New
CONT_NAME: Hu SN
EST#: Ah_SkM_14G09_T3
CITATION:
Analysis of tarantula skeletal muscle protein sequences and identification of transcriptional isoforms
HIQUAL_START: 1
HIQUAL_STOP: 450
SEQ_PRIMER: T3 primer
P_END: 5'
DNA_TYPE: cDNA
LIBRARY: Tarantula skeletal muscle library
PUBLIC: 05/01/2009
SEQUENCE:
CCTACTACCCACTCACAGGCATGGACAAAGCCACACAACAGAAACTCATTGACGATCACT
TCCTGTTCAAAGAGGGTGACAGATTCTTGCAAGCCGCAAATGCTTGCCGTTACTGGCCCA
CAGGCCGTGGCATCTTCCACAATGACGCCAAAACTTTCCTGGTGTGGGTAAATGAGGAAG
ATCACTTGAGAATCATCTCCATGCAAAAGGGTGGCGATCTTAATGCCGTCTACCAGCGTC
TGGTCAACGCAGTGAACATAATTGAGTCAAAATTACCATTCTCCCGAGATGACAGACTTG
GTTTCTTAACCTTCTGTCCCACTAACTTGGGCACAACCATTCGTGCTTCTGTCCACATTG
CTCTGCCCAAACTGGCAAAGGACAAGAAGGTTCTTGAAGATATTGCTGCCAAATTCAACT
TGCAAGTCCGTGGCACACGTGG
||
TYPE: EST
STATUS:  New
CONT_NAME: Hu SN
EST#: Ah_SkM_14G10_T3
CITATION:
Analysis of tarantula skeletal muscle protein sequences and identification of transcriptional isoforms
HIQUAL_START: 1
HIQUAL_STOP: 477
SEQ_PRIMER: T3 primer
P_END: 5'
DNA_TYPE: cDNA
LIBRARY: Tarantula skeletal muscle library
PUBLIC: 05/01/2009
SEQUENCE:
TCCGGTAGGACCACCGGTATTGTGCTCGACTCCGGTGATGGTGTTCCCACACTGTACCCA
TCTATGAAGGTTACGCTCTTCCCCATGCCATTCTCCGTCTGGACTTGGCTGGCCGTGATC
TGACTGACTACCTCATGAAGATCTTGACTGAGAGGGGCTACTCTTTCGTAACCACAGCTG
AGCGAGAAATCGTTCGTGACATCAAGGAAAAGCTGTGCTACGTCGCCCTGGACTTCGAGC
AGGAGATGGCCACTGCCGCTTCCTCCTCCACAGTAGAGAAGTCCTACGAGTTGCCTGACG
GTCAGGTCATCACCATCGGCAATGAGAGGTTCCGTTGCCCTGAGACCCTCTTCCAGCCTT
CCTTCATAGGTATGGAGTCTGTTGGCATCCACGAGACCACCTTCAACTCCATCCAGAAGT
GCGACATTGATATCCGTAAGGATCTGTACGCCAACACTGTCCTGTCCGG
||
TYPE: EST
STATUS:  New
CONT_NAME: Hu SN
EST#: Ah_SkM_14G11_T3
CITATION:
Analysis of tarantula skeletal muscle protein sequences and identification of transcriptional isoforms
HIQUAL_START: 1
HIQUAL_STOP: 513
SEQ_PRIMER: T3 primer
P_END: 5'
DNA_TYPE: cDNA
LIBRARY: Tarantula skeletal muscle library
PUBLIC: 05/01/2009
SEQUENCE:
TCTTCGCTCTCTTCTCCAGAACCCAGAGGGTTTAGGCCAAATTCGGTGAATCATGGCGGA
TGACGCGAAACAGAAGGCTCTTGATGAGAAAGAGCGTAAGAAAGCCGAGGTCAGAGCACG
GCTGGAAGCCGCTGCTGCTGGCAAGAAGGCGAAGAAGGGTTTCATGACCCCCGCCCGTAA
GAAGAAGTTGAGGACCTTGCTGAGGAAAAAGGCCGCTGAAGAATTGAAGCGAGAACAAGA
GAGGAAAGCAGAAGAGAGGAAGAAAACTATTGCAAGTAGGTGCGGACCTCAGAAGAATCT
CGATGGAATTAATGAAGCTGAATTAATAAATATCTGCAAAGAATACCATGATCGCATAGC
TGAACTGGAAGGTCAGAAGTACGACATGGAATTCCAGGCTAGACACAAAGAATACAAGAT
CAATGAGCTGAACATCCAAGTCAGTGATCTCCGGGGAAAATTCGTCAAACCTGTACTGAA
GAAGGTATCCAGATTCGAATACGG
||
TYPE: EST
STATUS:  New
CONT_NAME: Hu SN
EST#: Ah_SkM_14G12_T3
CITATION:
Analysis of tarantula skeletal muscle protein sequences and identification of transcriptional isoforms
HIQUAL_START: 1
HIQUAL_STOP: 522
SEQ_PRIMER: T3 primer
P_END: 5'
DNA_TYPE: cDNA
LIBRARY: Tarantula skeletal muscle library
PUBLIC: 05/01/2009
SEQUENCE:
CTGCAGGATTCGAATCCCATTTGTCTTCAGTCATTGGCTTCCGCTTCCTTTGGGCCTAAG
CTTTTGAAACCAAACTTTGATGCCTTTCTGGCCAATGACTGAAGACAAATGAGAACTGAA
GAAAGGTTTTGTTGTTCCCATAGATCAACTGTCTGGAAGGTTTCTTCTGCTGGAACTCCT
AACTTTCGCACATTTTCCAAGAAGAGGTTAATGTTTTCCATGCATTTGAATGCCATTTTA
GTGTTGTTTATTTTCTTTTCAGGAATTGATCCAGGTTGGAGCACATTGATCAGCCTACAC
AATACCTGTCCATCCTTCAGCAATATATAAAATGCTTCTCTATCCCCTGAAGTATCTACG
TCTTCAAGGTTCATAACATCTTTCATCCAAATCAAAATTTGACTAGCAAGTTGGGGATCA
TACTTTGACTGGATCTTACTGTGAGCCTCGGCTGCTAGTCCAGATTTTGTGGCCCTGTTT
TCTGCCATTTTGACTTATTGACAGGAATGTCAC
||
TYPE: EST
STATUS:  New
CONT_NAME: Hu SN
EST#: Ah_SkM_14H01_T3
CITATION:
Analysis of tarantula skeletal muscle protein sequences and identification of transcriptional isoforms
HIQUAL_START: 1
HIQUAL_STOP: 478
SEQ_PRIMER: T3 primer
P_END: 5'
DNA_TYPE: cDNA
LIBRARY: Tarantula skeletal muscle library
PUBLIC: 05/01/2009
SEQUENCE:
CCTCGACTTGCACTTGCGGTTTAGGTCGGTTTTGTGTTCTAAAGACAGGAATAATGGGTG
ACGAGGAGAAGAAAGAGAAGAAGAAGAAGAGCAAGAAGAAGTCAGAGGAAGAGGGTGGAG
ATGCCGCCCCTGCACCTCCCCCACCTAAGCCCCCGTCCCAGAAAAGGAGAGCACAAAGAT
CAGGCAGTAATGTCTTTGCCATGTTCACTCAGCACCAGGTCCAGGAGTTCAAAGAAGCTT
TCCAACTTATTGACCAGGACAAGGATGGTTTCATCTCCAAAAATGACATCAGAGCTACAT
TCGATTCCCTTGGCCGTCTATGCACAGAGCAGGAGCTTGATTCCATGGTTGCTGAAGCAC
CCGGCCCCATCAACTTCACCATGTTCCTGACCATCTTCGGTGACAGAATTGCTGGAACCG
ATGAAGAAGATGTGATTGTTAACGCTTTCAACCTGTTTGATGAAGGTGAA
||
TYPE: EST
STATUS:  New
CONT_NAME: Hu SN
EST#: Ah_SkM_14H02_T3
CITATION:
Analysis of tarantula skeletal muscle protein sequences and identification of transcriptional isoforms
HIQUAL_START: 1
HIQUAL_STOP: 530
SEQ_PRIMER: T3 primer
P_END: 5'
DNA_TYPE: cDNA
LIBRARY: Tarantula skeletal muscle library
PUBLIC: 05/01/2009
SEQUENCE:
GATTTCATGCTTTATTGATTTCTTTACTAACATATTTCAAAACAATTTACACATCATTCG
GTTTCAGTGAAACTCAATCCAAGCTTTGACATCTGTGGAAGAATAAAGGCAAAAAGACCC
TAAGAGCTGAAGAAAGAAATATATCCCATGAAGGAAAACGCGATCATGAGGACTTCTAGA
GGAAAGGAAAGAAGGAAAACAAAGAAGGGGCGACAGCATGTGTGTTCTGAAAAATATGTA
CATCAATAAACTGACTCATTTTAAGTCCTAAAGAAGTCCATATCTTTACACGAGAGAACG
AATCATACCAGGCTGATGGCACTCAAGAATTTACCAGTGTGCTCCCCAGTGTGCGTAGTT
GGGAAGACTATGATGAGACCAGACTGCACCATGATGAACAGGGTTGTAGTAGGCGTGATG
GGATGGAACAACGGGAGCGGCAACTGGAGCCTTGGGAGCGAGGGCAGCAAGTGCAGCAGC
AGCGGCAGCAGTCTTCCTGTCGACTCCGGTGTCGCCGGTAG
||
TYPE: EST
STATUS:  New
CONT_NAME: Hu SN
EST#: Ah_SkM_14H03_T3
CITATION:
Analysis of tarantula skeletal muscle protein sequences and identification of transcriptional isoforms
HIQUAL_START: 1
HIQUAL_STOP: 562
SEQ_PRIMER: T3 primer
P_END: 5'
DNA_TYPE: cDNA
LIBRARY: Tarantula skeletal muscle library
PUBLIC: 05/01/2009
SEQUENCE:
TGTGCTCTACCGGGCTCCAAAATGGTTGACCAGGCTGTTCTCGACAAATTGGAAGCTGGT
TCAAAAAGCTTTCTGAAGCAAGCGATTGCAAATCCCTCTTGAAAAAGTATTTAACCAAGG
AAGTCTTTGACAAGCTAAAGGGCAAGAAGACAAGTTTAGGAGCAACACTTCTGGATGTCA
TTCAGTCAGGTGTTGAGAACTTAGACAGTGGCGTCGGTATCTATGCTCCTGATGCAGATT
CCTACAATGTCTTCGCCGATCTCTTTAACCCCATCATTGACGACTACCACGGTGGTTTCA
AGGCCACTGACAAACATCCTCAAACTGACTTTGGTGACATGAAAACCATCGTCAATGTAG
ATCCAGCTGGCGAGTTTGTGGTATCCACAAGAGTACGATGCGGCCGCAGTCTGAAGGGCT
ATTCATTCAACCCTTGCCTCACAGAAGCAAACTACAAGGAGATGGAAGAAAAAGTGAGCA
GCACTCTCGGCGGCATGGAAGGAGAACTGAAGGGCACCTACTACCCACTCACAGGCATGG
ACAAAGCCACAC
||
TYPE: EST
STATUS:  New
CONT_NAME: Hu SN
EST#: Ah_SkM_14H04_T3
CITATION:
Analysis of tarantula skeletal muscle protein sequences and identification of transcriptional isoforms
HIQUAL_START: 1
HIQUAL_STOP: 353
SEQ_PRIMER: T3 primer
P_END: 5'
DNA_TYPE: cDNA
LIBRARY: Tarantula skeletal muscle library
PUBLIC: 05/01/2009
SEQUENCE:
ATTTGATCCACCTGGTCCACCTGGAGCTCCTGTTGTCAAAGAAGTTGGAGGAGATTTTGT
TAACCTGTCATGGCCGAAGCCAGAAAAAGATGGAGGTGCAAGAATACAGGGCTACTGGAT
AGAAAAGAGAGAATATGGTACTCAAACATGGCAAAAGGTCAATTTGGCAGTTTGCCTCAC
TACACAGATAAATATCAGCAATCTTATTGAAGATCGACAGTATGAGTTCCGAGTATTCGC
CTTCAACGAAGCTGGTATTGGTCCCCCAGCTATTACAGAATCTTCTGTCAAAATTAAAGA
TCCTAATGCTGCCATTCCTCCAGAATTTACTAGCCCCCCCCCCTAGT
||
TYPE: EST
STATUS:  New
CONT_NAME: Hu SN
EST#: Ah_SkM_14H06_T3
CITATION:
Analysis of tarantula skeletal muscle protein sequences and identification of transcriptional isoforms
HIQUAL_START: 1
HIQUAL_STOP: 479
SEQ_PRIMER: T3 primer
P_END: 5'
DNA_TYPE: cDNA
LIBRARY: Tarantula skeletal muscle library
PUBLIC: 05/01/2009
SEQUENCE:
CGATCATCCGTCTCTTCGCTCTCTTCTCCAGAACCCAGAGGGTTTAGGCCAAATTCGGTG
AATCATGGCGGATGACGCGAAACAGAAGGCTCTTGATGAGAAAGAGCGTAAGAAAGCCGA
GGTCAGAGCTCGGCTGGAAGCCGCTGCTGCTGGCAAGAAGGCGAAGAAGGGTTTCATGAC
CCCCGCCCGTAAGAAGAAGTTGAGGACCTTGCTGAGGAAAAAGGCCGCTGAAGAATTGAA
GCGAGAACAAGAGAGGAAAGCAGAAGAGAGGAAGAAAACTATTGCAAGTAGGTGCGGACC
TCAGAAGAATCTCGATGGAATTAATGAAGCTGAATTAATAAATATCTGCAAAGAATACCA
TGATCGCATAGCTGAACTGGAAGGTCAGAAGTACGACATGGAATTCCAGGCTAGACACAA
AGAATACAAGATCAATGAGCTGAACATCCAAGTCAGTGATCTCCGGGGAAA
||
TYPE: EST
STATUS:  New
CONT_NAME: Hu SN
EST#: Ah_SkM_14H08_T3
CITATION:
Analysis of tarantula skeletal muscle protein sequences and identification of transcriptional isoforms
HIQUAL_START: 1
HIQUAL_STOP: 520
SEQ_PRIMER: T3 primer
P_END: 5'
DNA_TYPE: cDNA
LIBRARY: Tarantula skeletal muscle library
PUBLIC: 05/01/2009
SEQUENCE:
TTTTTTTTTTTTTTTAAAACTATCTTCATACTTCACTACCACATTTGTACTTGGATTATT
TGTACTTCATTTAAACCCTTGCTTTTCCATAACTACAAGACACAGAAACAAGCAAACACA
CAGCATACTTAAACAGTATTTCCTTAAATTCTCAAAAACCATCCAGCTGTCCCTGGCACA
CTCCACCTCAACTCAGCCAAAACACATCTTGACGTCACTAAACCACATCTAACCATCACG
ATATCACACAACCACAGTATAACCACCAAACCCACCTCCACCTCTCCCGCCTGTCATCCC
GCCTGGTCACCCTGTTGGTTGCTTGGTCATTCATTTTCTGACGATGAGTCGTCAGAAAAT
GTTAATGATTTTTTAAAAACTTTTTACTCTTTTGGATGTTTTATCAGCTAAAGCGAGTTT
TAAGAATTTATTTACTTTTTGATGTTTTATCACCTAAAGAGAAAAAAATATTAAACAATA
TTTACCACGGGGAACTATCAAATAATTTATA
||
TYPE: EST
STATUS:  New
CONT_NAME: Hu SN
EST#: Ah_SkM_14H09_T3
CITATION:
Analysis of tarantula skeletal muscle protein sequences and identification of transcriptional isoforms
HIQUAL_START: 1
HIQUAL_STOP: 396
SEQ_PRIMER: T3 primer
P_END: 5'
DNA_TYPE: cDNA
LIBRARY: Tarantula skeletal muscle library
PUBLIC: 05/01/2009
SEQUENCE:
AGTGCGACATTGATATCCGTAAGGATCTGTACGCCAACACTGTCCTGTCCGGTGGCACCA
CCATGTACCCCGGTATTGCTGACAGGATGCAGAAGGAAATCACTGCTCTCGCTCCCAGCA
CCATGAAGATCAAGATCATCGCTCCCCCTGAGAGGAAGTACTCCGTATGGATCGGTGGCT
CCATCTTGGCCTCACTGTCCACATTCCAGCAGATGTGGATCTCCAAGCAAGAGTACGATG
AGTCTGGACCCAGCATTGTACATCGCAAGTGCTTCTAAGCGATTCGTCCTCTTATTGTTT
CACAGCTGTTGGTATTCCATAGTCTTCAATTCTAAAACTGAACTTTTGGCATACCAAAAT
CAAACTATTTATTTACTTATTTATTTATT
||
TYPE: EST
STATUS:  New
CONT_NAME: Hu SN
EST#: Ah_SkM_14H10_T3
CITATION:
Analysis of tarantula skeletal muscle protein sequences and identification of transcriptional isoforms
HIQUAL_START: 1
HIQUAL_STOP: 501
SEQ_PRIMER: T3 primer
P_END: 5'
DNA_TYPE: cDNA
LIBRARY: Tarantula skeletal muscle library
PUBLIC: 05/01/2009
SEQUENCE:
CTGGCCTGAACAGCCAGCCGGTTTCCCTAGATGATCTTCACCGGTTGTCCTGGGTGACCG
GCACGTTTACTTTGAAAAAATTAGAGTGCTCAAAGCAGGCGTGTAGCCTGAATAATGGTG
CATGGAATAATGGAATAGGACTTCGTTTCTATTTTGTTGGTTTTCGGAATACGAGGTTTT
TTTTTTTACAATGAATATATTTTAATGTTGTCTTTTATAATGAATATTTCAAATTTACAA
TTTCAGATAACTTAGGTTTCTTTTTCATTAATTAAACTTCATCTGGACATTTCCTGTAGT
CAGAATTCTACAACTCCAATTTCACAGATCTGTTGCAGAACAAATCAAGGCATGCCTATA
CAAACCATACTGAACCAAATCTGTTTATGAAAACTAAAAGAAACAGGATGCCAATTAGCC
ACTAATACCACTTTCAAAAACACATTTGGATGGTTGATAGCATATCCATGTTGTAAGTGA
CATACAAAATGG
||
TYPE: EST
STATUS:  New
CONT_NAME: Hu SN
EST#: Ah_SkM_14H11_T3
CITATION:
Analysis of tarantula skeletal muscle protein sequences and identification of transcriptional isoforms
HIQUAL_START: 1
HIQUAL_STOP: 553
SEQ_PRIMER: T3 primer
P_END: 5'
DNA_TYPE: cDNA
LIBRARY: Tarantula skeletal muscle library
PUBLIC: 05/01/2009
SEQUENCE:
CTTTTTTTTTTTTTTTTGGCTTTGCAAAATTGGTTTTATTTATATACATACCACTATCAG
ACAGACAAGGAGGCAACTTCACAAAACAAACAAGGAAAAAAATTGAGATTCCAGAACACT
CAAGTGAGCAATATGTCAATGAGGGAAAGAAATCTACAATAGATCAGGAAGGAAAAAAAA
AAAATTAAATTTTACAGCAATTTTTGTGTGGTGAAAGCCAGTGGAAAAAGGTATTAGTCA
CAAAGTATATACAAAAAATTCTTGATGCTTCCCAAAACATAACAGTCTGTTAATTTTTGC
AGCATAAATAGTGTGTTGGCTTAAAATTCAGGGTAAAATAAGTATATAGCACAGGGTACC
AGTTCATTATAATTTACATTACGCATCATATGCCCAAGGGTCATCAATGTTGGCAGTTTA
TTGTTTGAGCAACACCATTGACCGTCTTTGATAGGAGGACACCATCTTCATGCACAGTAA
CAGTTTCAACTCCATTGTCTATTACTTTTCTGGTTTCGATTTTTTTCCCATTTCTGAATC
GTG
||
TYPE: EST
STATUS:  New
CONT_NAME: Hu SN
EST#: Ah_SkM_14H12_T3
CITATION:
Analysis of tarantula skeletal muscle protein sequences and identification of transcriptional isoforms
HIQUAL_START: 1
HIQUAL_STOP: 522
SEQ_PRIMER: T3 primer
P_END: 5'
DNA_TYPE: cDNA
LIBRARY: Tarantula skeletal muscle library
PUBLIC: 05/01/2009
SEQUENCE:
TTTTTTTTAATATGTCAAATCAGTTTATTTACTAGCTACAATATCAGTGTCTGATTTATG
AGTGAGTGAAAACCTTTAACACGGTGAAAACAAAAACCAACGAGTGTTTATTGAACGAAA
TGTGGGCTTAACAACTAATGTAGTTTCTTTAGCCGTCAACCAAATACAAAGGTTCGTTTA
ACACGTTTTCAGAAATACTTCAATGCTCCCTTTGGTGTAAAAAAAATAATTTTTCAGTTC
CATTAAGAACCATCAAATTCTAGAACACACCATTTGAATTGTCTCGTTCTAGAATCACTG
ATTTCTCTATTCTGTGCTCTACAGCTCTGTTCAGACTCCAGTAACATGGTATCAAACTCA
GTCCTATTGAAAGACTTTGGACGGGTTCACGTGCAAAAACTGTCTTAGAGCTCAGATAAT
TCATACAGCATTCTGCTAGAGTAGTACCTTCACGAATTCTTCGTAATTTATCCTTCCGTC
GTTGTCAATATCAGTAGCTTTTAACATTTCATC
||
TYPE: EST
STATUS:  New
CONT_NAME: Hu SN
EST#: Ah_SkM_15A01_T3
CITATION:
Analysis of tarantula skeletal muscle protein sequences and identification of transcriptional isoforms
HIQUAL_START: 1
HIQUAL_STOP: 540
SEQ_PRIMER: T3 primer
P_END: 5'
DNA_TYPE: cDNA
LIBRARY: Tarantula skeletal muscle library
PUBLIC: 05/01/2009
SEQUENCE:
TTTTTTTTTTTGAAAATTTAACTTTATTCATGCGTACTTTTCCAGTAAGAAAAGCACTGG
CTTTCTTACAAGGCAGGCAAGCCCTACCAGGCCCAAGTTGTAACGCGAATACTTAATCTC
TTTTAAAAATGTACAAACAGATGATATGCAGAATTACATTCATGGTTAATTCGGTCCAAA
TAAATAATACATTAAATAAAAACGAGTCATTTACACTTTTTCTGTCAAATTTCAGTACAC
GACATGTTTATTTCAATTTGAGACCAATAGATGTTAATAATAATTTAAACAAATGTAAAA
TGCCAATGTTTGAAGCAAAATTCTCAGGGTAATTGATTTTCATCAGTGCGGCCGCAGATT
TAACAAATAAAAAGTTTTTTGATTTTGACGTAGAAATTTGAACATGACGAGGAAAATACT
GACAACGTCCATTTCTTTTCAGATTTCACATCACCCACGAAAGATGAAGATAGATTTCAG
AGAGAAAATGGACATCAAAACAACGGTTTCCAAGGTAGGCATCATCTTGTG
||
TYPE: EST
STATUS:  New
CONT_NAME: Hu SN
EST#: Ah_SkM_15A02_T3
CITATION:
Analysis of tarantula skeletal muscle protein sequences and identification of transcriptional isoforms
HIQUAL_START: 1
HIQUAL_STOP: 572
SEQ_PRIMER: T3 primer
P_END: 5'
DNA_TYPE: cDNA
LIBRARY: Tarantula skeletal muscle library
PUBLIC: 05/01/2009
SEQUENCE:
GTTTTTTTTTTTTTTTTATGTCCAGACCACAAAATAATTTGAATTGCAACCTGATTAAGT
CAGTTCTATCAAATTTGTTCAGAATTGCACATGTTAATTTTATTATAAGTATTGATGCAT
TTCTCTAGGTATTATTGCATTCCTTGATTGTATTTTTAAAACTTTTTTTTAACTCAGTTT
ACTAATTACTACTGTGCTTCCACGCCTTAAAAATTATGTATTTTGGATTCGCGCATCACA
CTGTATGTCTCAGCAGTATGCACTTTGATTAATATTTTGTAGTTCAGAATCATCAGTATT
TCTTGGAAAATTATTCTTGTTACTCTGTGTATGACTGTTTGAAAAGACCTGTTTTCCCTT
AATTTCAATGCATTTTCCTGCATAACAAAATTGTGCTGAAAGTTGTCTTGAGTCTGAATT
ATTTCTTATCTGTTTCCTAATTATGTGACTGCTGATATCAATATATATATTTCTCCCTAA
AACAGAAACAGTATCACCAATTATTGCATTTCGATTATGTTGGAGGTACGATTTTGAATA
GTATAGCATATGTATGCATGTG
||
TYPE: EST
STATUS:  New
CONT_NAME: Hu SN
EST#: Ah_SkM_15A03_T3
CITATION:
Analysis of tarantula skeletal muscle protein sequences and identification of transcriptional isoforms
HIQUAL_START: 1
HIQUAL_STOP: 517
SEQ_PRIMER: T3 primer
P_END: 5'
DNA_TYPE: cDNA
LIBRARY: Tarantula skeletal muscle library
PUBLIC: 05/01/2009
SEQUENCE:
GTTTCAAGGCCACTGACAAACATCCTCAAACTGACTTTGGTGACATGAAAACCATCGTCA
ATGTAGATCCAGCTGGCGAGTTTGTGGTATCCACAAGAGTACGATGCGGCCGCAGTCTGA
AGGGCTATTCATTCAACCCTTGCCTCACAGAAGCAAACTACAAGGAGATGGAAGAAAAAG
TGAGCAGCACTCTCGGCGGCATGGAAGGAGAACTGAAGGGCACCTACTACCCACTCACAG
GCATGGACAAAGCCACACAACAGAAACTCATTGACGATCACTTCCTGTTCAAAGAGGGTG
ACAGATTCTTGCAAGCCGCAAATGCTTGCCGTTACTGGCCCACAGGCCGTGGCATCTTCC
ACAATGACGCCAAAACTTTCCTGGTGTGGGTAAATGAGGAAGATCACTTGAGAATCATCT
CCATGCAAAAGGGTGGCGATCTTAATGCCGTCTACCAGCGTCTGGTCAACGCAGTGAACA
TAATTGAGTCAAAATTACCATTCTCCCG
||
TYPE: EST
STATUS:  New
CONT_NAME: Hu SN
EST#: Ah_SkM_15A04_T3
CITATION:
Analysis of tarantula skeletal muscle protein sequences and identification of transcriptional isoforms
HIQUAL_START: 1
HIQUAL_STOP: 589
SEQ_PRIMER: T3 primer
P_END: 5'
DNA_TYPE: cDNA
LIBRARY: Tarantula skeletal muscle library
PUBLIC: 05/01/2009
SEQUENCE:
CTGCAGGAATTCGAATTCCAACTCCATCCAGAAGTGCGACATTGATATCCGTAAGGATCT
GTACGCCAACACTGTCCTGTCCGGTGGCACCACCATGTACCCCGGTATTGCTGACAGGAT
GCAGAAGGAAATCACTGCTCTCGCTCCCAGCACCATGAAGATCAAGATCATCGCTCCCCC
TGAGAGGAAGTACTCCGTATGGATCGGTGGCTCCATCTTGGCCTCACTGTCCACATTCCA
GCAGATGTGGATCTCCAAGCAAGAGTACGATGAGTCTGGACCCAGCATTGTACATCGCAA
GTGCTTCTAAGCGATTCGTCCTCTTATTGTTTCACAGCTGTTGGTATTCCATAGTCTTCA
ATTCTAAAACTGAACTTTTGGCATACCAAAATCAAACTATTTATTTACTTATTTATTTAT
TTATTGTTTTAATTTCTTTTAAGAATGGCCACAAACAGATGAGAACCAACTAAAAGATAT
ACGAAAATTCAATGCGAATTCACTGCCTCATAATCATCTGACCACTAAATTATTTTATGT
AGAAAAATTCCGTCACGATAAATAAATATTTTTTCAATA
||
TYPE: EST
STATUS:  New
CONT_NAME: Hu SN
EST#: Ah_SkM_15A05_T3
CITATION:
Analysis of tarantula skeletal muscle protein sequences and identification of transcriptional isoforms
HIQUAL_START: 1
HIQUAL_STOP: 642
SEQ_PRIMER: T3 primer
P_END: 5'
DNA_TYPE: cDNA
LIBRARY: Tarantula skeletal muscle library
PUBLIC: 05/01/2009
SEQUENCE:
CTGCAGGAATTCGAATTCCATTGCTATACCACTTGTGCTCTACCGGGCTCCAAAATGGTT
GACCAGGCTGTTCTCGACAAATTGGAAGCTGGTTTCAAAAAGCTTTCTGAAGCAAGCGAT
TGCAAATCCCTCTTGAAAAAGTATTTAACCAAGGAAGTCTTTGACAAGCTAAAGGGCAAG
AAGACAAGTTTAGGAGCAACACTTCTGGATGTCATTCAGTCAGGTGTTGAGAACTTAGAC
AGTGGCGTCGGTATCTATGCTCCTGATGCAGATTCCTACAATGTCTTCGCCGATCTCTTT
AACCCCATCATTGACGACTACCACGGTGGTTTCAAGGCCACTGACAAACATCCTCAAACT
GACTTTGGTGACATGAAAACCATCGTCAATGTAGATCCAGCTGGCGAGTTTGTGGTATCC
ACAAGAGTACGATGCGGCCGCAGTCTGAAGGGCTATTCATTCAACCCTTGCCTCACAGAA
GCAAACTACAAGGAGATGGAAGAAAAAGTGAGCAGCACTCTCGGCGGCATGGAAGGAGAA
CTGAAGGGCACCTACTACCCACTCACAGGCATGGACAAAGCCACACAACAGAAACTCATT
GACGATCACTTCTGTTCAAAGAGGGTGACAG
||
TYPE: EST
STATUS:  New
CONT_NAME: Hu SN
EST#: Ah_SkM_15A06_T3
CITATION:
Analysis of tarantula skeletal muscle protein sequences and identification of transcriptional isoforms
HIQUAL_START: 1
HIQUAL_STOP: 616
SEQ_PRIMER: T3 primer
P_END: 5'
DNA_TYPE: cDNA
LIBRARY: Tarantula skeletal muscle library
PUBLIC: 05/01/2009
SEQUENCE:
GCTGCAGGATTTTCATTGCTATACCACTTGTGCTCTACCGGGCTCCAAAATGGTTGACCA
GGCTGTTCTCGACAAATTGGAAGCTGGTTTCAAAAAGCTTTCTGAAGCAAGCGATTGCAA
ATCCCTCTTGAAAAAGTATTTAACCAAGGAAGTCTTTGACAAGCTAAAGGGCAAGAAGAC
AAGTTTAGGAGCAACACTTCTGGATGTCATTCAGTCAGGTGTTGAGAACTTAGACAGTGG
CGTCGGTATCTATGCTCCTGATGCAGATTCCTACAATGTCTTCGCCGATCTCTTTAACCC
CATCATTGACGACTACCACGGTGGTTTCAAGGCCACTGACAAACATCCTCAAACTGACTT
TGGTGACATGAAAACCATCGTCAATGTAGATCCAGCTGGCGAGTTTGTGGTATCCACAAG
AGTACGATGCGGCCGCAGTCTGAAGGGCTATTCATTCAACCCTTGCCTCACAGAAGCAAA
CTACAAGGAGATGGAAGAAAAAGTGAGCAGCACTCTCGGCGGCATGGAAGGAGAACTGAA
GGGCACCTACTACCCACTCACAGGCATGGACAAAGCCACACAACAGAAACTCATTGACGA
TCACT
||
TYPE: EST
STATUS:  New
CONT_NAME: Hu SN
EST#: Ah_SkM_15A07_T3
CITATION:
Analysis of tarantula skeletal muscle protein sequences and identification of transcriptional isoforms
HIQUAL_START: 1
HIQUAL_STOP: 568
SEQ_PRIMER: T3 primer
P_END: 5'
DNA_TYPE: cDNA
LIBRARY: Tarantula skeletal muscle library
PUBLIC: 05/01/2009
SEQUENCE:
CCCCCGGGCTGCAGGTCGAGTTTTTTTTTTTTTTTTTTCAAAAAATGCAAAAAAATTCAA
AACCGATTAGGTATCACTCTTCTGGAACTTTGCCGGCTTTGAGAAGGCAAATGATATAAG
TATGGATAGGCGAGGGCCGAGGGGATTTGTGAAATTCTTCCAGAAATATCCATTATTTCG
TTTTTTCCACCAAATTCAATTTTCCACAATTGCAATTCATGCCATTTAAGCCTCAACCCC
TTTTTGTACACAACTGAGATTCTTTCCATGCATGAGTGGGCATTTGCCGAGAAAGATTAC
TTTTTCATGTAACTTTCTTGTTGCATTTTTTTCATTCACAGACCCTCACCATATGAGAAG
TGATGAAACGTGTGAATTTTCTGTGTAAATTTCTTGTTCCATACTTCACACTTATGGGCT
GTTTCTCCAGCATCAGTGAGCATCTGCAAACAAAGAACTTTGATGTGTAAATTTCTTGTT
GCATCTTTCACATTCATTGGGATTTCTCCCCCTTTATGAATGAGTAACTGCTGAGACATC
ACAGGTTCTTAAATTTCT
||
TYPE: EST
STATUS:  New
CONT_NAME: Hu SN
EST#: Ah_SkM_15A08_T3
CITATION:
Analysis of tarantula skeletal muscle protein sequences and identification of transcriptional isoforms
HIQUAL_START: 1
HIQUAL_STOP: 596
SEQ_PRIMER: T3 primer
P_END: 5'
DNA_TYPE: cDNA
LIBRARY: Tarantula skeletal muscle library
PUBLIC: 05/01/2009
SEQUENCE:
CTGCAGGGGCGGAATAAAAAAGAGCGTTTCAGAAGGCTGCCTCAATTCATGTTCTGCACA
CGGCACGGAAGTTTCGACGCAAAGCTACGTGGCATCATTTAAGAGAAGAATTCCAATGGC
CAACCATTGGAAGACTAGAGGCCAACCAAAGGCAGGCGGAAGTGGCCACATGGCCGAAAA
TGAGTTATTCCTGCATTCAGTAGCGTAATTAGGCATTTTTGCACCCCGTGCGAGTAGCGG
GGTTTTATGCTCAACCCAATCCCTATCACACTCACACGTACATAAACTTTGTGTTCTTTT
GTTAGTAAAATATAAATTTAATATGTTAGAATGAAATTTAGAATGTCATAAACTTGATTT
GCAACAGACTTCATTTTGGGTGTTAAAGCAAACTTAAAGGATTTTCATATTTAATAAAAA
TATCAAAATTTTTCAGGTTTTCAGGCTTTAAAAATTTTTAATTTGAAACATATTTGGCTA
ATAAAAATGTTTAAATGACAGTTTGAAAGAATGAAATGTAAAATTAAAATGTGATGATAG
AAATATTTAAATTTAATTCTGTTAAAAATGTGTGTGTACGCAATGT
||
TYPE: EST
STATUS:  New
CONT_NAME: Hu SN
EST#: Ah_SkM_15A09_T3
CITATION:
Analysis of tarantula skeletal muscle protein sequences and identification of transcriptional isoforms
HIQUAL_START: 1
HIQUAL_STOP: 595
SEQ_PRIMER: T3 primer
P_END: 5'
DNA_TYPE: cDNA
LIBRARY: Tarantula skeletal muscle library
PUBLIC: 05/01/2009
SEQUENCE:
CAGTCTAATCAACAACAGAAGAAACCCCCTTCAACTCCTGTTTCCAAGGCTTTGGAAGAA
TTAGATGCTTTAGGTCAGAGTTTATTAAAACAGAGTTTGCCTAGTGGTAACATAGGCAAA
GTAGAATTTCCAGGCACTCCACAGAAAATCCCTTTGAGTCAACTGAAACAACAAATGACA
GCTCCTAATATGGCTGCATCTCCACAAACTGCTGCTATAGGTGAACCAAGTGCCCCTCTG
TCTACAAGTAATGTAATTTCTAGGACAGCAGTTAATGAAGGGCAGTCTCCATCATTAAGT
CCTGCTCATGAAGTACTATCATTAAAAGACTTATTTGTACCTCTGGAAACCATTCAGCCT
GGTAGTCTTCCTCCATTAACAATTCATGAGAAAAATGGCTTAACAGTTGTTATCCACTTT
GGGAAAAACATTCCTCGGCCAGATGTAACTGTGATGGTAGTATCAACAATGAGTAAAAGT
TCTAGTCCTGTGAAAAATGTTAGTTTCCAAGCAGCAGTTCCAAAGTCAATGAAGATTAAG
CTGCAGCCTCCCTCTGCAACAGACTTACCCCCTCATAACCCTATC
||
TYPE: EST
STATUS:  New
CONT_NAME: Hu SN
EST#: Ah_SkM_15A10_T3
CITATION:
Analysis of tarantula skeletal muscle protein sequences and identification of transcriptional isoforms
HIQUAL_START: 1
HIQUAL_STOP: 576
SEQ_PRIMER: T3 primer
P_END: 5'
DNA_TYPE: cDNA
LIBRARY: Tarantula skeletal muscle library
PUBLIC: 05/01/2009
SEQUENCE:
GTTTCTGCGGTTAAATGTTTACTTCGTGCACTCGAATTGTTTTGTGTTTTAATTTGTTTA
CATGTGCCTGGTGTTGCCGAAGTTTTGACCGGCCTGTGTGGCTCCCTTGTTGGTTCCGTA
TTGCAAGTTGATGATGCCCTCGCTGGCCCTTAGCTGCTCCTCGGTAAACTGGCGCTTGTT
TTCTTCAGATGGCTTAGGTCCCAGGCATGGGCCGTTGTAGTCTGGGTGCTGGTAGCACGC
TCTTCCCAGAGCCATGAGGCACTGGGTGACCTGAGGAATATTCCTCCTCTCCCACAAGTC
GACAGTTTGGAAGACATCAATCTCAGGAACGCCCCACTTCTTACAAGCCTCTTGGAATCG
GTTAATGTTCTCCATCATCTTGAACTGACCTCCGGATGTGTTGACCTTCGGGATGCATCC
AGGCATCAGAACGTTCATTAAGTTGCAAAGAATAACTCCATCCCGTAGAACTTCTTCGTA
TGGGCCTGCAGGCAATTTTTGTCCCGTAATTGCTTCGATCCATTGCAGGACTTCGGCTTC
AAGCTGTGGGTCTCTTTTTCCAGCGA
||
TYPE: EST
STATUS:  New
CONT_NAME: Hu SN
EST#: Ah_SkM_15A11_T3
CITATION:
Analysis of tarantula skeletal muscle protein sequences and identification of transcriptional isoforms
HIQUAL_START: 1
HIQUAL_STOP: 612
SEQ_PRIMER: T3 primer
P_END: 5'
DNA_TYPE: cDNA
LIBRARY: Tarantula skeletal muscle library
PUBLIC: 05/01/2009
SEQUENCE:
CTGCAGGATTCGAATTCATACCACTTGTGCTCTACCGGGCTCCAAAATGGTTGACCAGGC
TGTTCTCGACAAATTGGAAGCTGGTTTCAAAAAGCTTTCTGAAGCAAGCGATTGCAAATC
CCTCTTGAAAAAGTATTTAACCAAGGAAGTCTTTGACAAGCTAAAGGGCAAGAAGACAAG
TTTAGGAGCAACACTTCTGGATGTCATTCAGTCAGGTGTTGAGAACTTAGACAGTGGCGT
CGGTATCTATGCTCCTGATGCAGATTCCTACAATGTCTTCGCCGATCTCTTTAACCCCAT
CATTGACGACTACCACGGTGGTTTCAAGGCCACTGACAAACATCCTCAAACTGACTTTGG
TGACATGAAAACCATTGTCAATGTAGATCCAGCTGGCGAGTTTGTGGTATCCACAAGAGT
ACGATGCGGCCGCAGTCTGAAGGGCTATTCATTCAACCCTTGCCTCACAGAAGCAAACTA
CAAGGAGATGGAAGAAAAAGTGAGCAGCACTCTCGGCGGCATGGAAGGAGAACTGAAGGG
CACCTACTACCCACTCACAGGCATGGACAAAGCCACACAACAGAAACTCATTGACGATCA
C
||
TYPE: EST
STATUS:  New
CONT_NAME: Hu SN
EST#: Ah_SkM_15A12_T3
CITATION:
Analysis of tarantula skeletal muscle protein sequences and identification of transcriptional isoforms
HIQUAL_START: 1
HIQUAL_STOP: 548
SEQ_PRIMER: T3 primer
P_END: 5'
DNA_TYPE: cDNA
LIBRARY: Tarantula skeletal muscle library
PUBLIC: 05/01/2009
SEQUENCE:
CCCGGGCTGCAGGATTCGAATTCCTTTGACAAGCTAAAGGGCAAGAAGACAAGTTTAGGA
GCAACACTTCTGGATGTCATTCAGTCAGGTGTTGAGAACTTAGACAGTGGCGTCGGTATC
TATGCTCCTGATGCAGATTCCTACAATGTCTTCGCCGATCTCTTTAACCCCATCATTGAC
GACTACCACGGTGGTTTCAAGGCCACTGACAAACATCCTCAAACTGACTTTGGTGACATG
AAAACCATTGTCAATGTAGATCCAGCTGGCGAGTTTGTGGTATCCACAAGAGTACGATGC
GGCCGCAGTCTGAAGGGCTATTCATTCAACCCTTGCCTCACAGAAGCAAACTACAAGGAG
ATGGAAGAAAAAGTGAGCAGCACTCTCGGCGGCATGGAAGGAGAACTGAAGGGCACCTAC
TACCCACTCACAGGCATGGACAAAGCCACACAACAGAAACTCATTGACGATCACTTCCTG
TTCAAAGAGGGTGACAGATTCTTGCAAGCCGCAAATGCTTGCCGTTACTGGCCCACAGG
||
TYPE: EST
STATUS:  New
CONT_NAME: Hu SN
EST#: Ah_SkM_15B01_T3
CITATION:
Analysis of tarantula skeletal muscle protein sequences and identification of transcriptional isoforms
HIQUAL_START: 1
HIQUAL_STOP: 562
SEQ_PRIMER: T3 primer
P_END: 5'
DNA_TYPE: cDNA
LIBRARY: Tarantula skeletal muscle library
PUBLIC: 05/01/2009
SEQUENCE:
CTGCAGGAGAGAAGAAAACTTGGCAAGGCTGTACAGCAGGCTCAACAATCTAGGCAGGAA
GCTGAACTGAAAGAGTGGGCCCTTAATAGAGCTAAAGAGAAAGAGGAGGAGCGGTTGGCA
AGAGAGCGAGTTAGGGCTCAGATTGCTCAAGACAGGGCAGAGAGAGCAGCAAGATTTCAG
CAAGAGAAAGCTAAAGAGCTGGAAGCTTTAAAAGAGAAGGAAAATGCTGCACTGAGGGCT
GAACAGGAAAGAGCTACCAGAGAAGCTGCACTAAGAAGCACAATAGCTCATCTTCAGTTC
CGTCTTCCCAATGGTTCTTCCGTCACACACCAGTTTTCTGCTGGCTCTACGCTGGAAGAA
GCCAGGCAGTTTGTTATACAGGAAGTGCGCCCATCATGTGGTTCTTTTACTTTGTGCACT
ACTTTTCCAAGAAGGCATTTTACTGAAAACAACTATGCAGAAACATTGAGGGACTTGCAG
TTAGCTCCTACAGCTACTTTGTTAATTTTGCCAGCTGCAGCCACCGTTCCTAGGGATGCT
GGGTTTGTGAAT
||
TYPE: EST
STATUS:  New
CONT_NAME: Hu SN
EST#: Ah_SkM_15B02_T3
CITATION:
Analysis of tarantula skeletal muscle protein sequences and identification of transcriptional isoforms
HIQUAL_START: 1
HIQUAL_STOP: 526
SEQ_PRIMER: T3 primer
P_END: 5'
DNA_TYPE: cDNA
LIBRARY: Tarantula skeletal muscle library
PUBLIC: 05/01/2009
SEQUENCE:
GCCAACAATACCACCCACCACTTTCTTTCTTCTCCACCATGATAGGCAAATGCTTATCCC
AACTATCAAGCAGTTAGCTCTGAACACTTCGCAGCTACCTTCACTCCATGTCAAGCCGAC
GAAGGTATTCAAGGAGTCGCAGCAGGAGCCTGAGTCCAAGGTATCATCATCAGAGAGGTC
GCTCTGATTCCCGGGAAAGAAGATAAAAATCTGGCAGGAAGAAGCAGAAATTTGACCATG
GCTGCGTACCGTTTGGATGAATGTTGTCACGTATCTCGGTTGTCTTTAGCTTGTTAAATA
GTTCGTCTTCACAGTCACCACATATTCCCATTCCACATTATTTTCATTTGTTACATTGGT
GTAACTCAGTAATCACTGTTACTTCATTTCGGTGAATAAACATTTCCATTACAAAAAAAA
AAAAAAAGAGAATGGCCGACGAAGAGAGCAGGGAACGTGCAACAGCCATGGGCAAATTCC
GCAGCGTTGAACACGATCTCGACAGCCTCAGGGAACA
||
TYPE: EST
STATUS:  New
CONT_NAME: Hu SN
EST#: Ah_SkM_15B03_T3
CITATION:
Analysis of tarantula skeletal muscle protein sequences and identification of transcriptional isoforms
HIQUAL_START: 1
HIQUAL_STOP: 572
SEQ_PRIMER: T3 primer
P_END: 5'
DNA_TYPE: cDNA
LIBRARY: Tarantula skeletal muscle library
PUBLIC: 05/01/2009
SEQUENCE:
CTGCAGGAATTCGAATTCGGCTTCAGGGTGTCATGGTGGGTATGGGTCAAAAGGACAGCT
ACGTAGGTGATGAGGCCCAGAGCAAGAGAGGTATCCTCTCCCTGAAGTACCCCATCGAGC
ACGGCATCATCACTAACTGGGACGACATGGAGAAGATCTGGCATCACACCTTCTACAACG
AGCTCCGAGTTGCCCCCGAGGAGCACCCCATCCTTCTCACCGAAGCTCCCCTTAACCCCA
AGGCTAACAGGGAAAAGATGACCCAGATCATGTTTGAGACCTTCAACGCCCCCGCCATGT
ACGTTGCCATCCAGGCCGTACTGTCCCTGTACGCTTCCGGTAGGACCACCGGTATTGTGC
TCGACTCCGGTGATGGTGTTTCCCACACTGTACCCATCTATGAAGGTTACGCTCTTCCCC
ATGCCATTCTCCGTCTGGACTTGGCTGGCCGTGATCTGACTGACTACCTCATGAAGATCT
[truncated: 1,821,349 more chars]
