# Supplementary material for: Analysis of tarantula skeletal muscle protein sequences and identification of transcriptional isoforms
Source: BMC Genomics. 2009 Mar 19;10:117. doi: 10.1186/1471-2164-10-117 (PMC2674065; doi:10.1186/1471-2164-10-117)
Supplement: Additional file 2 — Functional annotation of the 5'ESTs. Functional annotation of the 5'ESTs based on Nr matches, Uniprot (SwissProt and TrEMBL) matches, Nt matches and dbEST matches. [file 1471-2164-10-117-S2.xls]

## Sheet: Unigene grouping of Nr Matches 
Components of Unigenes	#EST	Best Nr hit	Description
Contig53, Contig9, As_Skm_12H06_T3, As_Skm_37F12_T3	383	gi|49258756|pdb|1RL9|A	Chain A, Crystal Structure Of Creatine-Adp Arginine Kinase Ternary Complex
Contig47	276	gi|45269081|gb|AAS55945.1|	actin [Ornithodoros moubata]
Contig61	139	gi|136223|sp|P05547|TNNI_PONLE	Troponin I (TnI) gi|102756|pir||A31484 troponin I, fast skeletal muscle - broad-fingered crayfish
Contig71	124	gi|95102960|gb|ABF51421.1|	myosin light chain 2 [Bombyx mori]
Contig67, As_Skm_11A11_T3	72	gi|6683945|gb|AAF23406.1|AF206698_1	muscle LIM protein [Epiblema scudderiana]
Contig14	65	gi|42559584|sp|Q23939|TPM_DERFA	Tropomyosin (Allergen Der f 10) (Mag44)
Contig27, As_Skm_13H07_T3, As_Skm_20H06_T3	62	gi|110825729|sp|P05661|MYSA_DROME	Myosin heavy chain, muscle
Contig111, Contig4, As_Skm_28C01_T3	58	gi|118419977|gb|ABK88258.1|	beta-actin [Eubalaena glacialis]
Contig43	58	gi|38570267|gb|AAR24587.1|	troponin T-5 [Drosophila melanogaster] gi|51705449|gb|AAU09446.1| troponin T; TpnTExon10A [Drosophila melanogaster]
Contig73	53	gi|66525473|ref|XP_623901.1|	PREDICTED: similar to Muscle protein 20 CG4696-PA, isoform A [Apis mellifera]
Contig102, Contig37	36	gi|4191598|gb|AAD09820.1|	sarco(endo)plasmic reticulum-type calcium ATPase [Heliothis virescens]
Contig12	34	gi|41394411|gb|AAS02309.1|	glyceraldehyde 3-phosphate dehydrogenase [Phormictopus sp. SBH266263]
Contig13, As_Skm_33B04_T3	33	gi|42559557|sp|O97162|TPM_BOOMI	Tropomyosin gi|4325306|gb|AAD17324.1| tropomyosin [Boophilus microplus]
Contig10, Contig18, Contig98	26	gi|55140565|gb|AAV41826.1|	myosin alkali light chain protein [Haemaphysalis qinghaiensis]
Contig129	24	gi|118392259|ref|XP_001028745.1|	hypothetical protein TTHERM_02141640 [Tetrahymena thermophila SB210] gi|89282373|gb|EAR81082.1| hypothetical protein TTHERM_02141640 [Tetrahymena thermophila SB210]
Contig46	23	gi|49146441|ref|YP_025737.1|	cytochrome c oxidase subunit I [Ornithoctonus huwena] gi|32267376|gb|AAP51147.1| cytochrome c oxidase subunit I [Ornithoctonus huwena]
Contig123, Contig55	19	gi|82698821|gb|ABB89211.1|	troponin I protein [Rhipicephalus haemaphysaloides haemaphysaloides]
Contig1, Contig52	18	gi|136050|sp|P15159|TNNC_TACTR	Troponin C gi|364505|prf||1508214A troponin C
Contig113, As_Skm_14E12_T3, As_Skm_15H03_T3	15	gi|42559470|sp|Q86RN8|MYSP_BOOMI	Paramyosin gi|27596792|gb|AAO20875.1|AF479582_1 paramyosin [Boophilus microplus]
Contig56, Contig94, As_Skm_01C03_T3, As_Skm_14H04_T3, As_Skm_22B10_T3, As_Skm_32F04_T3	14	gi|91076016|ref|XP_971502.1|	PREDICTED: similar to CG32019-PA, isoform A [Tribolium castaneum]
Contig69	11	gi|110748949|ref|XP_623342.2|	PREDICTED: similar to Aldolase CG6058-PF, isoform F [Apis mellifera]
Contig80, Contig96, As_Skm_18B09_T3	11	gi|110760290|ref|XP_393687.3|	PREDICTED: similar to CG30084-PC, isoform C [Apis mellifera]
Contig87, Contig91, As_Skm_15B02_T3	10	gi|108878533|gb|EAT42758.1|	myosin heavy chain, nonmuscle or smooth muscle [Aedes aegypti]
Contig39, Contig54, As_Skm_20D07_T3, As_Skm_30F04_T3	9	gi|110759191|ref|XP_393334.3|	PREDICTED: similar to Myosin heavy chain CG17927-PB, isoform B isoform 1 [Apis mellifera]
Contig5	9	gi|85816368|gb|ABC84493.1|	heat shock protein 20.6 [Locusta migratoria]
Contig64	9	gi|91076890|ref|XP_976220.1|	PREDICTED: similar to CG7107-PG, isoform G isoform 6 [Tribolium castaneum]
Contig105, Contig32, As_Skm_22E04_T3, As_Skm_37C02_T3	8	gi|20138396|sp|Q9NFL4|HCYG_EURCA	Hemocyanin G chain (HcG) gi|7671545|emb|CAB89497.1| hemocyanin subunit g [Eurypelma californicum]
Contig28	8	gi|67083835|gb|AAY66852.1|	ADP/ATP translocase [Ixodes scapularis]
Contig97	8	gi|108882709|gb|EAT46934.1|	four and a half lim domains [Aedes aegypti]
Contig22	7	gi|30088884|gb|AAP13560.1|	beta tubulin [Aplysia californica]
Contig30, As_Skm_15D12_T3, As_Skm_28F06_T3	7	gi|51247346|pdb|1SD0|A	Chain A, Structure Of Arginine Kinase C271a Mutant
Contig38	7	gi|110761364|ref|XP_001121589.1|	PREDICTED: similar to Alpha-actinin, sarcomeric (F-actin cross linking protein) [Apis mellifera]
Contig103	6	gi|37778944|gb|AAO73464.1|	HDM allergen [Dermatophagoides pteronyssinus]
Contig3	6	gi|20138397|sp|Q9NFL5|HCYF_EURCA	Hemocyanin F chain (HcF) gi|7671543|emb|CAB89496.1| hemocyanin subunit f [Eurypelma californicum]
Contig109, Contig66, As_Skm_12B06_T3	5	gi|110760259|ref|XP_393694.3|	PREDICTED: similar to Limpet CG32171-PD, isoform D [Apis mellifera]
Contig122	5	gi|66522166|ref|XP_624589.1|	PREDICTED: similar to Calmodulin CG8472-PA, isoform A isoform 2 [Apis mellifera]
Contig25, As_Skm_25F12_T3	5	gi|15425681|dbj|BAB64297.1|	I-connectin [Procambarus clarkii]
Contig83	5	gi|108876433|gb|EAT40658.1|	myosin light chain kinase [Aedes aegypti]
Contig89	5	gi|17376946|sp|P02241|HCYD_EURCA	Hemocyanin D chain (HcD) gi|7671581|emb|CAB89499.1| hemocyanin subunit d [Eurypelma californicum]
Contig112	4	gi|91095031|ref|XP_966522.1|	PREDICTED: similar to poly A binding protein, cytoplasmic 1 isoform 1 [Tribolium castaneum]
Contig118	4	gi|112983010|ref|NP_001037593.1|	translation elongation factor 2 [Bombyx mori] gi|103058022|gb|ABF71565.1| translation elongation factor 2 [Bombyx mori]
Contig124	4	gi|49146447|ref|YP_025743.1|	NADH dehydrogenase subunit 5 [Ornithoctonus huwena] gi|32267382|gb|AAP51153.1| NADH dehydrogenase subunit 5 [Ornithoctonus huwena]
Contig130	4	gi|108879373|gb|EAT43598.1|	hypothetical protein AaeL_AAEL004972 [Aedes aegypti]
Contig16	4	gi|72010168|ref|XP_783048.1|	PREDICTED: similar to Slc25a3-prov protein [Strongylocentrotus purpuratus] gi|115939138|ref|XP_001195884.1| PREDICTED: similar to Slc25a3-prov protein [Strongylocentrotus purpuratus]
Contig59	4	gi|52345530|ref|NP_001004813.1|	MGC69457 protein [Xenopus tropicalis] gi|49257744|gb|AAH74583.1| MGC69457 protein [Xenopus tropicalis]
Contig76	4	gi|61098232|ref|NP_001012789.1|	eukaryotic translation initiation factor 3, subunit 1 alpha, 35kDa [Gallus gallus] gi|53131694|emb|CAG31839.1| hypothetical protein [Gallus gallus]
Contig79, As_Skm_01C04_T3	4	gi|4959263|gb|AAD34306.1|AF099908_1	transposase homolog [Haemonchus contortus]
Contig84	4	gi|60600824|gb|AAX26869.1|	unknown [Schistosoma japonicum]
Contig114	3	gi|67083831|gb|AAY66850.1|	60S acidic ribosomal protein P0 [Ixodes scapularis]
Contig116	3	gi|16930529|gb|AAL31950.1|	CDH1-D [Gallus gallus]
Contig117, As_Skm_14C12_T3	3	gi|113204650|gb|ABI34073.1|	beta actin [Pacifastacus leniusculus]
Contig15	3	gi|47211956|emb|CAF90092.1|	unnamed protein product [Tetraodon nigroviridis]
Contig20	3	gi|91091124|ref|XP_969500.1|	PREDICTED: similar to CG15855-PA [Tribolium castaneum]
Contig21	3	gi|24636256|sp|P83354|CU14A_LIMPO	Cuticle protein 14 isoform a (LpCP14a)
Contig35	3	gi|33307012|gb|AAQ02892.1|AF395206_1	aspartate aminotransferase [Aedes aegypti] gi|108882223|gb|EAT46448.1| aspartate aminotransferase [Aedes aegypti]
Contig41	3	gi|2196948|gb|AAC03144.1|	elongation factor-1 alpha [Aphonopelma chalcodes]
Contig42	3	gi|114153002|gb|ABI52667.1|	40S ribosomal protein S3a [Argas monolakensis]
Contig49	3	gi|115752588|ref|XP_782447.2|	PREDICTED: similar to Dihydrolipoyl dehydrogenase, mitochondrial precursor (Dihydrolipoamide dehydrogenase) [Strongylocentrotus purpuratus] gi|115929988|ref|XP_001194682.1| PREDICTED: similar to Dihydrolipoyl dehydrogenase, mitochondrial precursor (Dihydrolipoamide dehydrogenase) [Strongylocentrotus purpuratus]
Contig58	3	gi|9269|emb|CAA34772.1|	unnamed protein product [Aphonopelma sp.] gi|829205|emb|CAA34643.1| hemocyanin e [Aphonopelma sp.]
Contig68, As_Skm_21G12_T3	3	gi|14041807|dbj|BAB55451.1|	troponin I-like protein [Haemaphysalis longicornis] gi|118175558|gb|ABK76292.1| troponin I-like protein [Haemaphysalis longicornis]
Contig77, As_Skm_16H04_T3	3	gi|49146451|ref|YP_025747.1|	cytochrome b [Ornithoctonus huwena] gi|32267386|gb|AAP51157.1| cytochrome b [Ornithoctonus huwena]
Contig81	3	gi|32189340|ref|NP_777083.1|	solute carrier family 25 member 4 [Bos taurus] gi|399011|sp|P02722|ADT1_BOVIN ADP/ATP translocase 1 (Adenine nucleotide translocator 1) (ANT 1) (ADP,ATP carrier protein 1) (Solute carrier family 25 member 4) (ADP,ATP carrier protein, heart isoform T1) gi|529415|gb|AAA30768.1| translocase
Contig93	3	gi|67084081|gb|AAY66975.1|	mitochondrial malate dehydrogenase [Ixodes scapularis]
Contig115	2	gi|33669478|gb|AAQ24836.1|	partner of Nob1 [Oryzias latipes]
Contig119	2	gi|91079178|ref|XP_966498.1|	PREDICTED: similar to Vesicle-associated membrane protein-associated protein B/C (VAMP-associated protein B/C) (VAMP-B/VAMP-C) (VAP-B/VAP-C) [Tribolium castaneum]
Contig125	2	gi|157164|gb|AAB03701.1|	CYP-1 gi|33589296|gb|AAQ22415.1| SD01793p [Drosophila melanogaster]
Contig29	2	gi|27463265|gb|AAO15713.1|AF479772_1	allergen Pen m 2 [Penaeus monodon]
Contig31	2	gi|91085045|ref|XP_974357.1|	PREDICTED: similar to UV excision repair protein RAD23 homolog A (hHR23A) [Tribolium castaneum]
Contig34	2	gi|20138398|sp|Q9NFL6|HCYC_EURCA	Hemocyanin C chain (HcC) gi|7671541|emb|CAB89495.1| hemocyanin subunit c [Eurypelma californicum]
Contig6	2	gi|91085289|ref|XP_967989.1|	PREDICTED: similar to CG32018-PB, isoform B [Tribolium castaneum]
Contig63	2	gi|2564437|gb|AAC28162.1|	mariner transposase [Glossina palpalis]
Contig72	2	gi|62083451|gb|AAX62450.1|	ribosomal protein S2 [Lysiphlebus testaceipes]
Contig8	2	gi|400119|sp|P31319|KAPR_APLCA	cAMP-dependent protein kinase regulatory subunit (N4 subunit of protein kinase A) gi|5588|emb|CAA44246.1| type N4 regulatory subunit of protein kinase A [Aplysia californica]
Contig86	2	gi|47522788|ref|NP_999146.1|	L-36 lactose binding protein [Sus scrofa] gi|2833353|sp|Q29058|LEG4_PIG Galectin-4 (Lactose-binding lectin 4) (L-36 lactose-binding protein) (L36LBP) gi|623346|emb|CAA55884.1| L-36 lactose binding protein [Sus scrofa]
Contig92	2	gi|56462186|gb|AAV91376.1|	hypothetical protein 8 [Lonomia obliqua]
Contig95	2	gi|6624229|dbj|BAA88479.1|	enolase [Eptatretus burgeri]
Contig99	2	gi|67083339|gb|AAY66605.1|	putative salivary protein [Ixodes scapularis]
As_Skm_01B10_T3, As_Skm_18E05_T3	2	gi|27462846|gb|AAO15612.1|AF462195_1	paramyosin [Sarcoptes scabiei type hominis]
As_Skm_17E04_T3, As_Skm_33G01_T3	2	gi|38570283|gb|AAR24595.1|	troponin T-5 [Drosophila virilis]
As_Skm_23B12_T3, As_Skm_25H10_T3	2	gi|6230873|dbj|BAA86217.1|	muscle actin [Oikopleura longicauda] gi|6249631|dbj|BAA86215.1| muscle actin [Oikopleura longicauda]
As_Skm_25A06_T3, As_Skm_32E03_T3	2	gi|115693417|ref|XP_001190232.1|	PREDICTED: similar to RNA-directed DNA polymerase (Reverse transcriptase) [Strongylocentrotus purpuratus] gi|115738542|ref|XP_781028.2| PREDICTED: similar to RNA-directed DNA polymerase (Reverse transcriptase) [Strongylocentrotus purpuratus]
As_Skm_01A04_T3	1	gi|91083317|ref|XP_974792.1|	PREDICTED: similar to CG10130-PA [Tribolium castaneum]
As_Skm_01A08_T3	1	gi|58387543|ref|XP_315644.2|	ENSANGP00000022801 [Anopheles gambiae str. PEST] gi|55238432|gb|EAA44058.2| ENSANGP00000022801 [Anopheles gambiae str. PEST]
As_Skm_01A11_T3	1	gi|118793381|ref|XP_320836.3|	ENSANGP00000017965 [Anopheles gambiae str. PEST] gi|116117350|gb|EAA00089.3| ENSANGP00000017965 [Anopheles gambiae str. PEST]
As_Skm_01B03_T3	1	gi|91080781|ref|XP_968744.1|	PREDICTED: similar to 40S ribosomal protein S12, mitochondrial precursor (MT-RPS12) (Technical knockout locus protein) [Tribolium castaneum]
As_Skm_01B05_T3	1	gi|67084035|gb|AAY66952.1|	40S ribosomal protein S11 [Ixodes scapularis]
As_Skm_01B09_T3	1	gi|66548188|ref|XP_393445.2|	PREDICTED: similar to thioredoxin peroxidase 1 CG1633-PA, isoform A isoform 1 [Apis mellifera]
As_Skm_01C01_T3	1	gi|94420039|ref|XP_001005117.1|	PREDICTED: hypothetical protein [Mus musculus] gi|94421121|ref|XP_001005376.1| PREDICTED: hypothetical protein [Mus musculus]
As_Skm_01C02_T3	1	gi|41394391|gb|AAS02299.1|	2-phospho-D-glycerate hydrolase [Phormictopus sp. SBH266263]
As_Skm_01D04_T3	1	gi|49257315|gb|AAH73232.1|	MGC80562 protein [Xenopus laevis]
As_Skm_01F04_T3	1	gi|115744115|ref|XP_786328.2|	PREDICTED: similar to Glutamate-rich WD repeat containing 1 [Strongylocentrotus purpuratus] gi|115963178|ref|XP_001186126.1| PREDICTED: similar to Glutamate-rich WD repeat containing 1 [Strongylocentrotus purpuratus]
As_Skm_01G06_T3	1	gi|902368|gb|AAA74036.1|	CV-FLP-1B
As_Skm_01G10_T3	1	gi|108877736|gb|EAT41961.1|	chondroitin synthase [Aedes aegypti]
As_Skm_11A02_T3	1	gi|91092948|ref|XP_972400.1|	PREDICTED: similar to ubiquinol-cytochrome c reductase, Rieske iron-sulfur polypeptide 1 [Tribolium castaneum]
As_Skm_11D03_T3	1	gi|68354696|ref|XP_706805.1|	PREDICTED: similar to Ras-GTPase activating protein SH3 domain-binding protein 2 isoform b isoform 2 [Danio rerio]
As_Skm_11E08_T3	1	gi|91092494|ref|XP_968238.1|	PREDICTED: similar to phospholipase A2, activating protein [Tribolium castaneum]
As_Skm_11E12_T3	1	gi|66558746|ref|XP_396480.2|	PREDICTED: similar to frayed CG7693-PA, isoform A [Apis mellifera]
As_Skm_11G06_T3	1	gi|1263081|gb|AAC52010.1|	mariner transposase [Homo sapiens]
As_Skm_11H03_T3	1	gi|115956803|ref|XP_001188426.1|	PREDICTED: similar to coiled-coil domain containing 100, partial [Strongylocentrotus purpuratus]
As_Skm_11H05_T3	1	gi|16903179|gb|AAK61417.1|	transposase [Ceratitis rosa]
As_Skm_11H11_T3	1	gi|67083891|gb|AAY66880.1|	D-dopachrome tautomerase [Ixodes scapularis]
As_Skm_12A09_T3	1	gi|38570264|gb|AAR24584.1|	troponin T-2 [Drosophila melanogaster]
As_Skm_12B02_T3	1	gi|118763688|gb|AAI28678.1|	Unknown (protein for MGC:154479) [Xenopus laevis]
As_Skm_12B07_T3	1	gi|40215775|gb|AAR82778.1|	LD43688p [Drosophila melanogaster]
As_Skm_12B08_T3	1	gi|110752479|ref|XP_001121962.1|	PREDICTED: similar to bent CG32019-PA, isoform A, partial [Apis mellifera]
As_Skm_12B11_T3	1	gi|91086495|ref|XP_970925.1|	PREDICTED: similar to Cytoskeleton-like bicaudal D protein [Tribolium castaneum]
As_Skm_12C06_T3	1	gi|66557932|ref|XP_623386.1|	PREDICTED: similar to Glycogen phosphorylase isoform 2 [Apis mellifera]
As_Skm_12D01_T3	1	gi|91084107|ref|XP_966950.1|	PREDICTED: similar to CG9761-PA isoform 1 [Tribolium castaneum]
As_Skm_12E03_T3	1	gi|116504682|gb|EAU87577.1|	hypothetical protein CC1G_12829 [Coprinopsis cinerea okayama7#130]
As_Skm_12E05_T3	1	gi|91086019|ref|XP_972971.1|	PREDICTED: similar to CG3351-PA [Tribolium castaneum]
As_Skm_12F08_T3	1	gi|45384054|ref|NP_990607.1|	tenascin R (restrictin, janusin) [Gallus gallus] gi|61216379|sp|Q00546|TENR_CHICK Tenascin-R precursor (TN-R) (Restrictin) gi|63614|emb|CAA45920.1| restrictin-precursor [Gallus gallus]
As_Skm_12G03_T3	1	gi|23491586|dbj|BAC16745.1|	calponin [Branchiostoma belcheri]
As_Skm_12G08_T3	1	gi|108871351|gb|EAT35576.1|	mitochondrial ribosomal protein L24 [Aedes aegypti]
As_Skm_12H02_T3	1	gi|91091838|ref|XP_967644.1|	PREDICTED: similar to kynurenine formamidase [Tribolium castaneum]
As_Skm_12H09_T3	1	gi|118795226|ref|XP_322007.3|	ENSANGP00000012066 [Anopheles gambiae str. PEST] gi|116116671|gb|EAA01033.4| ENSANGP00000012066 [Anopheles gambiae str. PEST]
As_Skm_13A03_T3	1	gi|87162824|gb|ABD28619.1|	Endonuclease/exonuclease/phosphatase [Medicago truncatula]
As_Skm_13A11_T3	1	gi|56684767|gb|AAW22504.1|	ferritin heavy chain-1a [Carcinoscorpius rotundicauda] gi|56684771|gb|AAW22506.1| ferritin heavy chain-2 [Carcinoscorpius rotundicauda]
As_Skm_13B01_T3	1	gi|72038386|ref|XP_782420.1|	PREDICTED: similar to Metallothionein-A (MTA) [Strongylocentrotus purpuratus] gi|115968002|ref|XP_001179306.1| PREDICTED: similar to Metallothionein-A (MTA) [Strongylocentrotus purpuratus]
As_Skm_13C04_T3	1	gi|110740129|dbj|BAF01964.1|	hypothetical protein [Arabidopsis thaliana]
As_Skm_13C12_T3	1	gi|115896494|ref|XP_001178141.1|	PREDICTED: similar to tubulin, alpha 2 isoform 2 [Strongylocentrotus purpuratus] gi|115924381|ref|XP_001179181.1| PREDICTED: similar to tubulin, alpha 2 isoform 2 [Strongylocentrotus purpuratus]
As_Skm_13D02_T3	1	gi|119114516|ref|XP_319309.2|	ENSANGP00000024129 [Anopheles gambiae str. PEST] gi|116118453|gb|EAA43613.2| ENSANGP00000024129 [Anopheles gambiae str. PEST]
As_Skm_13D05_T3	1	gi|12082685|gb|AAG48576.1|AF270649_1	beta-actin [Misgurnus mizolepis]
As_Skm_13D08_T3	1	gi|115660670|ref|XP_791277.2|	PREDICTED: hypothetical protein [Strongylocentrotus purpuratus] gi|115926648|ref|XP_001187925.1| PREDICTED: hypothetical protein [Strongylocentrotus purpuratus]
As_Skm_13F01_T3	1	gi|20138395|sp|Q9NFH9|HCYB_EURCA	Hemocyanin B chain (HcB) gi|7671579|emb|CAB89498.1| hemocyanin subunit b [Eurypelma californicum]
As_Skm_13G12_T3	1	gi|91085035|ref|XP_974101.1|	PREDICTED: similar to B-cell receptor-associated protein 37 [Tribolium castaneum]
As_Skm_13H03_T3	1	gi|46849467|dbj|BAD17943.1|	phosphoglycerate kinase [Potamotrygon motoro]
As_Skm_13H04_T3	1	gi|53148461|dbj|BAD52258.1|	proteasome alpha 4 subunit [Plutella xylostella]
As_Skm_13H06_T3	1	gi|66910823|gb|AAH97806.1|	MGC115522 protein [Xenopus laevis]
As_Skm_14A01_T3	1	gi|47123260|gb|AAH70011.1|	Zgc:73404 [Danio rerio]
As_Skm_14B08_T3	1	gi|156618|gb|AAA28265.1|	mariner transposase gi|600837|gb|AAC46947.1| mariner transposase
As_Skm_14D05_T3	1	gi|91083579|ref|XP_968212.1|	PREDICTED: similar to CG12141-PA, isoform A [Tribolium castaneum]
As_Skm_14E10_T3	1	gi|1708658|gb|AAB61387.1|	transposase [Hydra littoralis]
As_Skm_14F05_T3	1	gi|68354362|ref|XP_691313.1|	PREDICTED: similar to leucine aminopeptidase [Danio rerio]
As_Skm_14G12_T3	1	gi|91079048|ref|XP_975100.1|	PREDICTED: similar to CG14996-PB [Tribolium castaneum]
As_Skm_14H11_T3	1	gi|91090434|ref|XP_971765.1|	PREDICTED: similar to CG8448-PA, isoform A [Tribolium castaneum]
As_Skm_15A09_T3	1	gi|115634929|ref|XP_786780.2|	PREDICTED: similar to MGC82581 protein [Strongylocentrotus purpuratus] gi|115970531|ref|XP_001180062.1| PREDICTED: similar to MGC82581 protein [Strongylocentrotus purpuratus]
As_Skm_15B01_T3	1	gi|73984259|ref|XP_533337.2|	PREDICTED: similar to UBX domain containing 2 isoform 1 [Canis familiaris]
As_Skm_15B06_T3	1	gi|66506832|ref|XP_394681.2|	PREDICTED: similar to slow border cells CG4354-PA [Apis mellifera]
As_Skm_15B07_T3	1	gi|118419975|gb|ABK88257.1|	beta-actin [Megaptera novaeangliae]
As_Skm_15B12_T3	1	gi|159873|gb|AAA29411.1|	O.V.-16 antigen precursor
As_Skm_15D05_T3	1	gi|104532042|gb|ABF72904.1|	muscle-specific actin-like [Belgica antarctica]
As_Skm_16A08_T3	1	gi|24662781|ref|NP_648484.1|	CG6084-PA, isoform A [Drosophila melanogaster] gi|23093630|gb|AAF50039.2| CG6084-PA, isoform A [Drosophila melanogaster] gi|27820008|gb|AAO25037.1| LD06393p [Drosophila melanogaster]
As_Skm_16A12_T3	1	gi|37747629|gb|AAH59996.1|	MGC68498 protein [Xenopus laevis]
As_Skm_16B05_T3	1	gi|54643143|gb|EAL31887.1|	GA20113-PA [Drosophila pseudoobscura]
As_Skm_16C06_T3	1	gi|116007556|ref|NP_001036474.1|	lethal (2) 01289 CG9432-PE, isoform E [Drosophila melanogaster] gi|113194579|gb|ABI31025.1| CG9432-PE, isoform E [Drosophila melanogaster]
As_Skm_16C12_T3	1	gi|71895115|ref|NP_001026002.1|	hypothetical protein LOC418955 [Gallus gallus] gi|53131892|emb|CAG31855.1| hypothetical protein [Gallus gallus]
As_Skm_16E02_T3	1	gi|110760278|ref|XP_001121477.1|	PREDICTED: similar to bc10 CG4867-PA [Apis mellifera]
As_Skm_16E11_T3	1	gi|66520070|ref|XP_625206.1|	PREDICTED: similar to FRG1 protein homolog [Apis mellifera]
As_Skm_16G02_T3	1	gi|72256429|gb|AAZ67102.1|	transposase [Adineta vaga]
As_Skm_17A02_T3	1	gi|110758587|ref|XP_396698.2|	PREDICTED: similar to CG9281-PB, isoform B [Apis mellifera]
As_Skm_17A03_T3	1	gi|72538591|gb|EAL29463.2|	GA20736-PA [Drosophila pseudoobscura]
As_Skm_17C12_T3	1	gi|91080017|ref|XP_971849.1|	PREDICTED: similar to CG1915-PC, isoform C [Tribolium castaneum]
As_Skm_17E08_T3	1	gi|72538622|gb|EAL26396.2|	GA20945-PA [Drosophila pseudoobscura]
As_Skm_17F10_T3	1	gi|108872119|gb|EAT36344.1|	mago nashi, putative [Aedes aegypti] gi|108873342|gb|EAT37567.1| mago nashi, putative [Aedes aegypti]
As_Skm_17G07_T3	1	gi|66510594|ref|XP_624428.1|	PREDICTED: similar to zinc finger RNA binding protein [Apis mellifera]
As_Skm_18A05_T3	1	gi|66557663|ref|XP_392675.2|	PREDICTED: similar to Ataxin-2 CG5166-PB, isoform B [Apis mellifera]
As_Skm_18B01_T3	1	gi|441214|dbj|BAA03374.1|	intracellular coagulation inhibitor precursor [Tachypleus tridentatus]
As_Skm_18B06_T3	1	gi|91079292|ref|XP_966368.1|	PREDICTED: similar to CG33519-PB [Tribolium castaneum]
As_Skm_18C09_T3	1	gi|74822282|sp|Q962X9|BUD31_BRABE	Protein BUD31 homolog (Protein G10 homolog) gi|15029378|gb|AAK81863.1|AF395865_1 G10 protein [Branchiostoma belcheri]
As_Skm_18D01_T3	1	gi|55958185|emb|CAI12836.1|	surfeit 1 [Homo sapiens]
As_Skm_18D06_T3	1	gi|66566099|ref|XP_624750.1|	PREDICTED: similar to Dolichyldiphosphatase 1 (Dolichyl pyrophosphate phosphatase 1) (Protein 2-23) [Apis mellifera]
As_Skm_18G06_T3	1	gi|91088275|ref|XP_967998.1|	PREDICTED: similar to CG7533-PC [Tribolium castaneum]
As_Skm_19A09_T3	1	gi|110347808|gb|ABG72706.1|	putative defense protein [Antheraea mylitta]
As_Skm_19B11_T3	1	gi|115658294|ref|XP_001194331.1|	PREDICTED: hypothetical protein, partial [Strongylocentrotus purpuratus] gi|115932406|ref|XP_001182028.1| PREDICTED: hypothetical protein, partial [Strongylocentrotus purpuratus]
As_Skm_19C01_T3	1	gi|108880435|gb|EAT44660.1|	cyclohex-1-ene-1-carboxyl-CoA hydratase, putative [Aedes aegypti]
As_Skm_19C10_T3	1	gi|91087587|ref|XP_971919.1|	PREDICTED: similar to CG3269-PA [Tribolium castaneum]
As_Skm_19C12_T3	1	gi|24667554|ref|NP_649234.1|	CG6020-PA [Drosophila melanogaster] gi|7296323|gb|AAF51613.1| CG6020-PA [Drosophila melanogaster]
As_Skm_19E09_T3	1	gi|108871239|gb|EAT35464.1|	nucleoside-diphosphate kinase NBR-A, putative [Aedes aegypti]
As_Skm_19E10_T3	1	gi|67083813|gb|AAY66841.1|	FKBP-type peptidyl-prolyl cis-trans isomerase [Ixodes scapularis]
As_Skm_19G05_T3	1	gi|46397851|sp|P82358|GOME_ACAGO	Gomesin precursor gi|28445738|emb|CAD67587.1| gomesin precursor [Acanthoscurria gomesiana]
As_Skm_19H11_T3	1	gi|33348836|gb|AAQ16118.1|	cathepsin L-like cysteine proteinase B [Rhipicephalus haemaphysaloides haemaphysaloides]
As_Skm_20D04_T3	1	gi|110749772|ref|XP_394166.3|	PREDICTED: similar to found in neurons CG4396-PA [Apis mellifera]
As_Skm_20E08_T3	1	gi|110768448|ref|XP_624843.2|	PREDICTED: similar to cheerio CG3937-PB, isoform B [Apis mellifera]
As_Skm_20G08_T3	1	gi|22506745|gb|AAM97636.1|	myosin heavy chain type II [Euscorpius flavicaudis]
As_Skm_21A09_T3	1	gi|73965369|ref|XP_853337.1|	PREDICTED: similar to clone HQ0477 PRO0477p [Canis familiaris]
As_Skm_21C11_T3	1	gi|47937631|gb|AAH72212.1|	MGC81283 protein [Xenopus laevis]
As_Skm_21E02_T3	1	gi|37907396|gb|AAP51087.1|	transposase [Forficula auricularia]
As_Skm_21E11_T3	1	gi|118792270|ref|XP_320237.3|	ENSANGP00000020070 [Anopheles gambiae str. PEST] gi|116116820|gb|EAA00381.4| ENSANGP00000020070 [Anopheles gambiae str. PEST]
As_Skm_21F04_T3	1	gi|436464|emb|CAA82359.1|	transposase (putative) [Drosophila hydei]
As_Skm_21F09_T3	1	gi|84579145|dbj|BAE73006.1|	hypothetical protein [Macaca fascicularis]
As_Skm_21F11_T3	1	gi|37594780|gb|AAQ94359.1|	Hsp90 [Opistophthalmus carinatus]
As_Skm_21F12_T3	1	gi|91075960|ref|XP_969014.1|	PREDICTED: similar to CG9297-PA, isoform A [Tribolium castaneum]
As_Skm_21H02_T3	1	gi|66512146|ref|XP_396269.2|	PREDICTED: similar to syntaxin 7 isoform 1 [Apis mellifera]
As_Skm_21H11_T3	1	gi|50767046|ref|XP_423026.1|	PREDICTED: similar to MGC83985 protein [Gallus gallus]
As_Skm_22A02_T3	1	gi|110763235|ref|XP_001121340.1|	PREDICTED: similar to Serine/threonine-protein kinase WNK3 (Protein kinase with no lysine 3) (Protein kinase, lysine-deficient 3) [Apis mellifera]
As_Skm_22A10_T3	1	gi|38194215|dbj|BAD01492.1|	tolloid like [Achaearanea tepidariorum]
As_Skm_22A11_T3	1	gi|108874520|gb|EAT38745.1|	transaldolase [Aedes aegypti]
As_Skm_22B01_T3	1	gi|117167984|gb|AAI15452.1|	Hist2h4 protein [Mus musculus]
As_Skm_22B09_T3	1	gi|730667|sp|P39017|RS6_XENLA	40S ribosomal protein S6 gi|311074|gb|AAC38014.1| ribosomal protein S6 gi|4103068|gb|AAD01647.1| ribosomal protein S6 [Xenopus laevis] gi|32484303|gb|AAH54151.1| Ribosomal Protein, Small subunit (28.1 kD) (rps-6) [Xenopus laevis]
As_Skm_22D03_T3	1	gi|116201659|ref|XP_001226641.1|	hypothetical protein CHGG_08714 [Chaetomium globosum CBS 148.51] gi|88177232|gb|EAQ84700.1| hypothetical protein CHGG_08714 [Chaetomium globosum CBS 148.51]
As_Skm_22D07_T3	1	gi|61162140|dbj|BAD91058.1|	At-cadherin [Achaearanea tepidariorum]
As_Skm_22E05_T3	1	gi|118795092|ref|XP_321923.3|	ENSANGP00000013907 [Anopheles gambiae str. PEST] gi|116116611|gb|EAA01789.4| ENSANGP00000013907 [Anopheles gambiae str. PEST]
As_Skm_22F04_T3	1	gi|13699190|dbj|BAB41207.1|	cytoplasmic actin [Lethenteron japonicum]
As_Skm_22G01_T3	1	gi|49146450|ref|YP_025746.1|	NADH dehydrogenase subunit 6 [Ornithoctonus huwena] gi|32267385|gb|AAP51156.1| NADH dehydrogenase subunit 6 [Ornithoctonus huwena]
As_Skm_22H02_T3	1	gi|117922549|ref|YP_871741.1|	protein of unknown function DUF885 [Shewanella sp. ANA-3] gi|117614881|gb|ABK50335.1| protein of unknown function DUF885 [Shewanella sp. ANA-3]
As_Skm_22H04_T3	1	gi|83728483|gb|ABC41931.1|	transposase [Sitodiplosis mosellana]
As_Skm_22H08_T3	1	gi|91084123|ref|XP_967224.1|	PREDICTED: similar to Aspartate aminotransferase, mitochondrial precursor (Transaminase A) (Glutamate oxaloacetate transaminase 2) [Tribolium castaneum]
As_Skm_22H12_T3	1	gi|7495271|pir||T18889	hypothetical protein C03E10.2 - Caenorhabditis elegans
As_Skm_23B08_T3	1	gi|67083759|gb|AAY66814.1|	selenium dependent salivary glutathione peroxidase [Ixodes scapularis]
As_Skm_23C05_T3	1	gi|76615865|ref|XP_592915.2|	PREDICTED: similar to Makorin-1 (RING finger protein 61) [Bos taurus]
As_Skm_23D05_T3	1	gi|94378251|ref|XP_981474.1|	PREDICTED: similar to germinal histone H4 gene [Mus musculus]
As_Skm_23D10_T3	1	gi|48094341|ref|XP_392114.1|	PREDICTED: similar to Chd64 CG14996-PB [Apis mellifera]
As_Skm_23D11_T3	1	gi|109107987|ref|XP_001087076.1|	PREDICTED: hypothetical protein [Macaca mulatta]
As_Skm_23H02_T3	1	gi|114385|sp|P28774|AT1B_ARTSF	Sodium/potassium-transporting ATPase alpha chain (Sodium pump) (Na+/K+ ATPase) gi|10934|emb|CAA39972.1| alpha subunit of the Na/K ATPase [Artemia franciscana]
As_Skm_24D11_T3	1	gi|66556295|ref|XP_395730.2|	PREDICTED: similar to Transcription factor IIA L CG5930-PA, isoform A [Apis mellifera]
As_Skm_24F04_T3	1	gi|54643019|gb|EAL31763.1|	GA15140-PA [Drosophila pseudoobscura]
As_Skm_24F07_T3	1	gi|116668059|pdb|2I9E|A	Chain A, Structure Of Triosephosphate Isomerase Of Tenebrio Molitor gi|116668060|pdb|2I9E|B Chain B, Structure Of Triosephosphate Isomerase Of Tenebrio Molitor gi|116668061|pdb|2I9E|C Chain C, Structure Of Triosephosphate Isomerase Of Tenebrio Molitor gi|116668062|pdb|2I9E|D Chain D, Structure Of Triosephosphate Isomerase Of Tenebrio Molitor
As_Skm_24F09_T3	1	gi|91085405|ref|XP_967263.1|	PREDICTED: similar to CG6987-PA [Tribolium castaneum]
As_Skm_24H02_T3	1	gi|67083901|gb|AAY66885.1|	ribosomal protein S18 [Ixodes scapularis]
As_Skm_24H09_T3	1	gi|110757994|ref|XP_392480.3|	PREDICTED: similar to Oxysterol binding protein CG6708-PA isoform 1, partial [Apis mellifera]
As_Skm_25B03_T3	1	gi|55736035|gb|AAV63544.1|	fed tick salivary protein 10 [Ixodes scapularis]
As_Skm_25B10_T3	1	gi|71896763|ref|NP_001025963.1|	chromatin modifying protein 2B [Gallus gallus] gi|73917745|sp|Q5F3A2|CHM2B_CHICK Charged multivesicular body protein 2b (Chromatin-modifying protein 2b) (CHMP2b) gi|60099103|emb|CAH65382.1| hypothetical protein [Gallus gallus]
As_Skm_25D09_T3	1	gi|47210578|emb|CAF92640.1|	unnamed protein product [Tetraodon nigroviridis]
As_Skm_25D12_T3	1	gi|91982966|gb|ABE68622.1|	actin [Teleopsis thaii]
As_Skm_25F08_T3	1	gi|108869428|gb|EAT33653.1|	catrin, putative [Aedes aegypti]
As_Skm_25G09_T3	1	gi|72009876|ref|XP_783417.1|	PREDICTED: similar to dymeclin [Strongylocentrotus purpuratus] gi|115953944|ref|XP_001186412.1| PREDICTED: similar to dymeclin [Strongylocentrotus purpuratus]
As_Skm_26A12_T3	1	gi|94389706|ref|XP_990136.1|	PREDICTED: similar to RAS related protein 1b [Mus musculus]
As_Skm_26B01_T3	1	gi|119115521|ref|XP_311120.2|	ENSANGP00000017425 [Anopheles gambiae str. PEST] gi|116130877|gb|EAA06367.2| ENSANGP00000017425 [Anopheles gambiae str. PEST]
As_Skm_26C01_T3	1	gi|91076770|ref|XP_973750.1|	PREDICTED: similar to Spectrin alpha chain [Tribolium castaneum]
As_Skm_26C08_T3	1	gi|41054972|ref|NP_957346.1|	ribosomal protein SA [Danio rerio] gi|27882337|gb|AAH44504.1| Ribosomal protein SA [Danio rerio] gi|37362236|gb|AAQ91246.1| laminin receptor 1 [Danio rerio] gi|38541297|gb|AAH62859.1| Ribosomal protein SA [Danio rerio]
As_Skm_26D02_T3	1	gi|108878633|gb|EAT42858.1|	myosin heavy chain, nonmuscle or smooth muscle [Aedes aegypti]
As_Skm_26F06_T3	1	gi|7243761|gb|AAF43438.1|AF233357_1	arginine kinase [Chasmagnathus granulata]
As_Skm_26H09_T3	1	gi|57096845|ref|XP_532690.1|	PREDICTED: similar to tigger transposable element derived 4 [Canis familiaris]
As_Skm_27A08_T3	1	gi|118102039|ref|XP_001233002.1|	PREDICTED: similar to glucose 6-phosphate translocase isoform 1 [Gallus gallus]
As_Skm_27A09_T3	1	gi|67083829|gb|AAY66849.1|	60s ribosomal protein L10 [Ixodes scapularis]
As_Skm_27C11_T3	1	gi|115489122|ref|NP_001067048.1|	Os12g0565800 [Oryza sativa (japonica cultivar-group)] gi|113649555|dbj|BAF30067.1| Os12g0565800 [Oryza sativa (japonica cultivar-group)]
As_Skm_27G12_T3	1	gi|118791660|ref|XP_319871.3|	ENSANGP00000010637 [Anopheles gambiae str. PEST] gi|116117709|gb|EAA14705.4| ENSANGP00000010637 [Anopheles gambiae str. PEST]
As_Skm_27H07_T3	1	gi|25140425|gb|AAN71632.1|	serine protease inhibitor serpin 1a [Mamestra configurata]
As_Skm_27H09_T3	1	gi|114657532|ref|XP_001158081.1|	PREDICTED: similar to ornithine decarboxylase antizyme 2 [Pan troglodytes]
As_Skm_28A02_T3	1	gi|56684881|gb|AAW22542.1|	myosin light chain [Gryllotalpa orientalis]
As_Skm_28A06_T3	1	gi|34597220|gb|AAQ77185.1|	elongation factor 2 [Rhysida nuda]
As_Skm_28D04_T3	1	gi|67483616|ref|XP_657028.1|	myosin heavy chain [Entamoeba histolytica HM-1:IMSS] gi|56474266|gb|EAL51645.1| myosin heavy chain [Entamoeba histolytica HM-1:IMSS]
As_Skm_28D10_T3	1	gi|114153010|gb|ABI52671.1|	40S ribosomal protein S21 [Argas monolakensis]
As_Skm_28H11_T3	1	gi|90991367|dbj|BAE93065.1|	guanine nucleotide binding protein beta polypeptide 2-like 1 [Lethenteron japonicum]
As_Skm_29A09_T3	1	gi|91083505|ref|XP_972527.1|	PREDICTED: similar to SET domain and mariner transposase fusion gene [Tribolium castaneum]
As_Skm_29A10_T3	1	gi|108875707|gb|EAT39932.1|	calponin/transgelin [Aedes aegypti]
As_Skm_29D01_T3	1	gi|90074908|dbj|BAE87134.1|	unnamed protein product [Macaca fascicularis]
As_Skm_29D05_T3	1	gi|68360480|ref|XP_693426.1|	PREDICTED: similar to TPR domain, ankyrin-repeat and coiled-coil-containing, partial [Danio rerio]
As_Skm_29D08_T3	1	gi|66730362|ref|NP_001019442.1|	hypothetical protein LOC360967 [Rattus norvegicus] gi|81888056|sp|Q568Y3|RN185_RAT RING finger protein 185 gi|62203106|gb|AAH92655.1| Similar to 1700022N24Rik protein [Rattus norvegicus]
As_Skm_29F09_T3	1	gi|115694510|ref|XP_791451.2|	PREDICTED: similar to LOC495692 protein [Strongylocentrotus purpuratus] gi|115930377|ref|XP_001189528.1| PREDICTED: similar to LOC495692 protein [Strongylocentrotus purpuratus]
As_Skm_29F12_T3	1	gi|122792|sp|P14750|HCYA_EURCA	Hemocyanin A chain (HcA) gi|9267|emb|CAA34771.1| unnamed protein product [Aphonopelma sp.]
As_Skm_30A04_T3	1	gi|91092188|ref|XP_968923.1|	PREDICTED: similar to Probable elongation factor 1-delta (EF-1-delta) [Tribolium castaneum]
As_Skm_30A10_T3	1	gi|89269795|emb|CAJ83730.1|	chromosome 10 open reading frame [Xenopus tropicalis]
As_Skm_30E01_T3	1	gi|66512838|ref|XP_393341.2|	PREDICTED: similar to Amphiphysin CG8604-PA [Apis mellifera]
As_Skm_30E02_T3	1	gi|401334|sp|P31403|VATL_MANSE	Vacuolar ATP synthase 16 kDa proteolipid subunit gi|9731|emb|CAA46187.1| vacuolar ATPase 16 kD proteolipid subunit [Manduca sexta]
As_Skm_30E05_T3	1	gi|115899403|ref|XP_784045.2|	PREDICTED: similar to Chromosome 1 open reading frame 33 [Strongylocentrotus purpuratus] gi|115940479|ref|XP_001185002.1| PREDICTED: similar to Chromosome 1 open reading frame 33 [Strongylocentrotus purpuratus]
As_Skm_30E08_T3	1	gi|94389738|ref|XP_990671.1|	PREDICTED: similar to Cullin-associated NEDD8-dissociated protein 1 (Cullin-associated and neddylation-dissociated protein 1) (p120 CAND1) [Mus musculus]
As_Skm_30H08_T3	1	gi|20089666|ref|NP_615741.1|	acetyltransferase (GNAT) family protein [Methanosarcina acetivorans C2A] gi|19914592|gb|AAM04221.1| acetyltransferase (GNAT) family protein [Methanosarcina acetivorans C2A]
As_Skm_30H09_T3	1	gi|24647066|ref|NP_650441.1|	CG4338-PA [Drosophila melanogaster] gi|7299988|gb|AAF55160.1| CG4338-PA [Drosophila melanogaster] gi|33589476|gb|AAQ22505.1| LD46811p [Drosophila melanogaster]
As_Skm_31A08_T3	1	gi|38198635|ref|NP_938172.1|	SWI/SNF related, matrix associated, actin dependent regulator of chromatin, subfamily d, member 1 [Danio rerio] gi|29387084|gb|AAH49347.1| SWI/SNF related, matrix associated, actin dependent regulator of chromatin, subfamily d, member 1 [Danio rerio] gi|46249729|gb|AAH68407.1| Smarcd1 protein [Danio rerio]
As_Skm_31A11_T3	1	gi|48100981|ref|XP_395045.1|	PREDICTED: similar to CG10153-PA [Apis mellifera]
As_Skm_31B06_T3	1	gi|110764763|ref|XP_001123191.1|	PREDICTED: similar to stunted CG9032-PA, isoform A [Apis mellifera]
As_Skm_31C04_T3	1	gi|156653|gb|AAA28275.1|	transposase
As_Skm_31C12_T3	1	gi|2570845|gb|AAB82291.1|	sarco/endoplasmic reticulum Ca2+-ATPase [Procambarus clarkii]
As_Skm_31E04_T3	1	gi|91087957|ref|XP_972849.1|	PREDICTED: similar to CG4878-PB, isoform B [Tribolium castaneum]
As_Skm_31E06_T3	1	gi|108871017|gb|EAT35242.1|	pyruvate kinase [Aedes aegypti]
As_Skm_31F06_T3	1	gi|110765100|ref|XP_623753.2|	PREDICTED: similar to lethal (1) G0320 CG32701-PA [Apis mellifera]
As_Skm_31G07_T3	1	gi|45387553|ref|NP_991124.1|	staufen, RNA binding protein, homolog 1 [Danio rerio] gi|40807139|gb|AAH65333.1| Staufen, RNA binding protein, homolog 1 (Drosophila) [Danio rerio]
As_Skm_31G08_T3	1	gi|66521121|ref|XP_392952.2|	PREDICTED: similar to CG10882-PA [Apis mellifera]
As_Skm_31H01_T3	1	gi|41056097|ref|NP_957321.1|	cullin 4A [Danio rerio] gi|32451751|gb|AAH54607.1| Cullin 4A [Danio rerio]
As_Skm_31H07_T3	1	gi|3023192|sp|Q26537|14332_SCHMA	14-3-3 protein homolog 2 (14-3-3-2) gi|1369886|gb|AAB02100.1| isoform 2
As_Skm_32A06_T3	1	gi|115704783|ref|XP_792276.2|	PREDICTED: hypothetical protein [Strongylocentrotus purpuratus] gi|115951892|ref|XP_001175707.1| PREDICTED: hypothetical protein [Strongylocentrotus purpuratus]
As_Skm_32C01_T3	1	gi|110671438|gb|ABG81970.1|	putative ribosomal protein L19e [Diaphorina citri]
As_Skm_32F02_T3	1	gi|115533769|ref|NP_493291.2|	Y26D4A.9 [Caenorhabditis elegans] gi|87251662|emb|CAB54347.2| Hypothetical protein Y26D4A.9 [Caenorhabditis elegans]
As_Skm_32H01_T3	1	gi|110759502|ref|XP_624798.2|	PREDICTED: similar to Glycogenin CG9480-PB, isoform B [Apis mellifera]
As_Skm_32H02_T3	1	gi|91084049|ref|XP_967339.1|	PREDICTED: similar to ribosomal protein S8 [Tribolium castaneum]
As_Skm_32H06_T3	1	gi|51965682|emb|CAG29663.1|	translation initiation factor 2 gamma subunit [Lithobius forficatus]
As_Skm_32H08_T3	1	gi|110754954|ref|XP_001120499.1|	PREDICTED: similar to Fmrf Receptor CG2114-PA, partial [Apis mellifera]
As_Skm_33C10_T3	1	gi|66359950|ref|XP_627153.1|	sushi-domain containing secreted protein [Cryptosporidium parvum Iowa II] gi|46228572|gb|EAK89442.1| sushi-domain containing secreted protein; with a signal peptide, low complexity region followed by a sushi domain [Cryptosporidium parvum]
As_Skm_33E09_T3	1	gi|116245385|ref|XP_001230448.1|	ENSANGP00000025759 [Anopheles gambiae str. PEST] gi|116133242|gb|EAU77897.1| ENSANGP00000025759 [Anopheles gambiae str. PEST]
As_Skm_33F11_T3	1	gi|91090674|ref|XP_974487.1|	PREDICTED: similar to CG3194-PA [Tribolium castaneum]
As_Skm_33G04_T3	1	gi|108872636|gb|EAT36861.1|	conserved hypothetical protein [Aedes aegypti]
As_Skm_34A09_T3	1	gi|118778519|ref|XP_308676.3|	ENSANGP00000021474 [Anopheles gambiae str. PEST] gi|116132423|gb|EAA03929.3| ENSANGP00000021474 [Anopheles gambiae str. PEST]
As_Skm_34F07_T3	1	gi|114052138|ref|NP_001040221.1|	troponin T [Bombyx mori] gi|87248429|gb|ABD36267.1| troponin T [Bombyx mori]
As_Skm_34G12_T3	1	gi|66553073|ref|XP_395329.2|	PREDICTED: similar to mitochondrial ribosomal protein S2 CG2937-PA [Apis mellifera]
As_Skm_35B06_T3	1	gi|66550870|ref|XP_392993.2|	PREDICTED: similar to Iron regulatory protein 1B CG6342-PA isoform 1 [Apis mellifera]
As_Skm_35C01_T3	1	gi|161044|gb|AAA29905.1|	myosin heavy chain
As_Skm_35C08_T3	1	gi|54114942|tpg|DAA01820.1|	TPA_inf: HN1-like protein [Anopheles gambiae]
As_Skm_35E05_T3	1	gi|56199432|gb|AAV84205.1|	unknown [Culicoides sonorensis]
As_Skm_35E11_T3	1	gi|71986703|ref|NP_492621.2|	LSY-2-Like family member (lsl-1) [Caenorhabditis elegans] gi|38422348|emb|CAB05735.2| Hypothetical protein F52F12.4 [Caenorhabditis elegans]
As_Skm_35F02_T3	1	gi|68371600|ref|XP_686133.1|	PREDICTED: similar to CG7245-PA [Danio rerio]
As_Skm_35F06_T3	1	gi|109123040|ref|XP_001083939.1|	PREDICTED: scaffold attachment factor B2 isoform 2 [Macaca mulatta]
As_Skm_35G03_T3	1	gi|27465077|gb|AAO12862.1|	Camar1 transposase [Chymomyza amoena]
As_Skm_36A01_T3	1	gi|42559485|sp|Q8MUF6|MYSP_BLOTA	Paramyosin (Allergen Blo t 11) gi|21954740|gb|AAM83103.1| paramyosin allergen [Blomia tropicalis]
As_Skm_36A10_T3	1	gi|108880772|gb|EAT44997.1|	myelinprotein expression factor [Aedes aegypti]
As_Skm_36B01_T3	1	gi|114153240|gb|ABI52786.1|	transmembrane protein [Argas monolakensis]
As_Skm_36C07_T3	1	gi|2564373|gb|AAC28141.1|	mariner transposase [Buenoa sp. HMR-1997]
As_Skm_36C09_T3	1	gi|1708671|gb|AAB61391.1|	transposase [Stylochus zebra]
As_Skm_36E10_T3	1	gi|91083323|ref|XP_974855.1|	PREDICTED: similar to CG11266-PB, isoform B [Tribolium castaneum]
As_Skm_36F02_T3	1	gi|36938588|gb|AAQ86834.1|	mannose-binding endoplasmic reticulum-Golgi intermediate compartment lectin [Ixodes scapularis]
As_Skm_36F04_T3	1	gi|1585320|prf||2124399A	transposase-like protein
As_Skm_36F05_T3	1	gi|114573366|ref|XP_001158729.1|	PREDICTED: actinin, alpha 2 isoform 2 [Pan troglodytes]
As_Skm_36F06_T3	1	gi|600833|gb|AAC46945.1|	mariner transposase
As_Skm_36F07_T3	1	gi|58698412|ref|ZP_00373323.1|	transposase [Wolbachia endosymbiont of Drosophila ananassae] gi|58535067|gb|EAL59155.1| transposase [Wolbachia endosymbiont of Drosophila ananassae]
As_Skm_36F08_T3	1	gi|66565839|ref|XP_395065.2|	PREDICTED: similar to Clathrin light chain CG6948-PA [Apis mellifera]
As_Skm_36G12_T3	1	gi|118784259|ref|XP_313613.3|	ENSANGP00000003616 [Anopheles gambiae str. PEST] gi|116128421|gb|EAA09206.4| ENSANGP00000003616 [Anopheles gambiae str. PEST]
As_Skm_37A02_T3	1	gi|115752521|ref|XP_001176376.1|	PREDICTED: similar to eukaryotic initiation factor 4E binding protein [Strongylocentrotus purpuratus] gi|115949520|ref|XP_001175559.1| PREDICTED: similar to eukaryotic initiation factor 4E binding protein [Strongylocentrotus purpuratus]
As_Skm_37A07_T3	1	gi|118789547|ref|XP_317493.3|	ENSANGP00000012307 [Anopheles gambiae str. PEST] gi|116123270|gb|EAA12479.3| ENSANGP00000012307 [Anopheles gambiae str. PEST]
As_Skm_37A12_T3	1	gi|109078702|ref|XP_001111447.1|	PREDICTED: transforming growth factor, beta-induced, 68kDa isoform 6 [Macaca mulatta]
As_Skm_37B10_T3	1	gi|68427346|ref|XP_697749.1|	PREDICTED: similar to KIAA0203 [Danio rerio]
As_Skm_37C04_T3	1	gi|49146442|ref|YP_025738.1|	cytochrome c oxidase subunit II [Ornithoctonus huwena] gi|32267377|gb|AAP51148.1| cytochrome c oxidase subunit II [Ornithoctonus huwena]
As_Skm_37E03_T3	1	gi|91082695|ref|XP_971685.1|	PREDICTED: similar to CG8983-PA, isoform A [Tribolium castaneum]
As_Skm_37E05_T3	1	gi|57283127|emb|CAD90162.1|	glutamine synthetase [Crassostrea gigas]
As_Skm_37F06_T3	1	gi|115638512|ref|XP_791575.2|	PREDICTED: similar to cytochrome P450 3A27 [Strongylocentrotus purpuratus] gi|115968027|ref|XP_001188392.1| PREDICTED: similar to cytochrome P450 3A27 [Strongylocentrotus purpuratus]
As_Skm_37F07_T3	1	gi|67083909|gb|AAY66889.1|	cytochrome c [Ixodes scapularis]

## Sheet: Uniprot matches
Query name	#EST	Length	Accession No.	Identity	E-value	Qstart	Qend	Sbjtstart	Sbjctend	Description
Contig47	276	1534	P10984|ACT2_CAEEL	95	0	99	1226	1	376	Actin-2 - Caenorhabditis elegans
Contig53	220	1424	P51541|KARG_LIMPO	83	1e-160	61	1026	26	347	Arginine kinase - Limulus polyphemus (Atlantic horseshoe crab)
Contig9	161	698	P51541|KARG_LIMPO	79	5e-88	121	696	1	192	Arginine kinase - Limulus polyphemus (Atlantic horseshoe crab)
Contig61	139	1484	P05547|TNNI_PONLE	54	3e-25	552	890	76	184	Troponin I - Pontastacus leptodactylus (Narrow-fingered crayfish) (Astacus leptodactylus)
Contig71	124	1455	Q1HPS0|MLR_BOMMO	62	3e-49	191	661	39	195	Myosin regulatory light chain 2 - Bombyx mori (Silk moth)
Contig67	71	1428	P53777|MLP1_DROME	56	2e-22	266	523	1	86	Muscle LIM protein 1 - Drosophila melanogaster (Fruit fly)
Contig14	65	1673	Q23939|TPM_DERFA	82	1e-72	1671	1144	109	284	Tropomyosin - Dermatophagoides farinae (House-dust mite)
Contig27	60	1582	P05661|MYSA_DROME	66	1e-115	1581	580	1612	1944	Myosin heavy chain, muscle - Drosophila melanogaster (Fruit fly)
Contig43	58	2035	Q9XZ71|TNNT_PERAM	41	3e-54	1649	780	51	335	Troponin T - Periplaneta americana (American cockroach)
Contig73	53	2705	P14318|MP20_DROME	61	8e-57	1992	1480	7	178	Muscle-specific protein 20 - Drosophila melanogaster (Fruit fly)
Contig12	34	1369	P07487|G3P2_DROME	78	1e-148	102	1100	1	332	Glyceraldehyde-3-phosphate dehydrogenase 2 - Drosophila melanogaster (Fruit fly)
Contig37	34	2017	P22700|ATC1_DROME	65	6e-66	2	529	822	997	Calcium-transporting ATPase sarcoplasmic/endoplasmic reticulum type - Drosophila melanogaster (Fruit fly)
Contig4	33	821	Q6P378|ACTG_XENTR	94	3e-84	779	297	215	375	Actin, cytoplasmic 2 - Xenopus tropicalis (Western clawed frog) (Silurana tropicalis)
Contig13	32	1836	O97162|TPM_BOOMI	81	1e-118	514	1365	1	284	Tropomyosin - Boophilus microplus (Cattle tick)
Contig111	24	1742	Q6P378|ACTG_XENTR	93	9e-50	1740	1432	224	326	Actin, cytoplasmic 2 - Xenopus tropicalis (Western clawed frog) (Silurana tropicalis)
Contig129	24	2106	P51541|KARG_LIMPO	80	6e-20	182	3	239	298	Arginine kinase - Limulus polyphemus (Atlantic horseshoe crab)
Contig46	23	1595	O99818|COX1_RHISA	56	8e-48	53	511	360	512	Cytochrome c oxidase subunit 1 - Rhipicephalus sanguineus (Brown dog tick)
Contig1	15	1194	P15159|TNNC_TACTR	78	1e-60	72	518	5	153	Troponin C - Tachypleus tridentatus (Japanese horseshoe crab)
Contig123	14	785	P05547|TNNI_PONLE	60	3e-22	500	763	76	162	Troponin I - Pontastacus leptodactylus (Narrow-fingered crayfish) (Astacus leptodactylus)
Contig113	13	1077	Q86RN8|MYSP_BOOMI	77	5e-55	1075	677	730	865	Paramyosin - Boophilus microplus (Cattle tick)
Contig10	12	1137	O44107|MLC1_DROSU	47	5e-14	771	550	9	82	Myosin light chain alkali - Drosophila subobscura (Fruit fly)
Contig18	12	860	Q24756|MLC1_DROVI	54	1e-38	65	514	1	151	Myosin light chain alkali - Drosophila virilis (Fruit fly)
Contig69	11	1212	Q9GP32|ALF_ECHMU	68	1e-112	1193	321	73	363	Fructose-bisphosphate aldolase - Echinococcus multilocularis
Contig5	9	687	P82147|L2EFL_DROME	44	2e-14	406	678	75	167	Protein lethal(2)essential for life - Drosophila melanogaster (Fruit fly)
Contig64	9	1105	Q9XZ71|TNNT_PERAM	50	3e-21	1048	755	228	335	Troponin T - Periplaneta americana (American cockroach)
Contig28	8	1141	Q26365|ADT_DROME	81	1e-139	55	942	18	312	ADP,ATP carrier protein - Drosophila melanogaster (Fruit fly)
Contig80	8	1608	O75112|LDB3_HUMAN	49	3e-63	623	1285	501	722	LIM domain-binding protein 3 - Homo sapiens (Human)
Contig94	8	1660	Q15746|MYLK_HUMAN	31	1e-36	530	1435	512	815	Myosin light chain kinase, smooth muscle - Homo sapiens (Human)
Contig97	8	973	Q3ZBI6|FHL3_BOVIN	61	1e-43	968	627	164	277	Four and a half LIM domains protein 3 - Bos taurus (Bovine)
Contig22	7	1088	P18700|TBB_STRPU	99	1e-146	1072	308	17	271	Tubulin beta chain - Strongylocentrotus purpuratus (Purple sea urchin)
Contig38	7	1317	P18091|ACTN_DROME	80	1e-122	8	784	666	924	Alpha-actinin, sarcomeric - Drosophila melanogaster (Fruit fly)
Contig91	7	857	P05661|MYSA_DROME	56	6e-80	855	7	1024	1306	Myosin heavy chain, muscle - Drosophila melanogaster (Fruit fly)
Contig103	6	1328	Q967Z0|MYSP_DERFA	28	7e-15	552	998	374	534	Paramyosin - Dermatophagoides farinae (House-dust mite)
Contig3	6	572	Q9NFL5|HCYF_EURCA	100	4e-57	571	266	528	629	Hemocyanin F chain - Eurypelma californica (American tarantula)
Contig122	5	847	Q95NI4|CALM_HALOK	75	7e-57	165	593	5	147	Calmodulin - Halichondria okadai (Marine sponge)
Contig30	5	648	P51541|KARG_LIMPO	83	1e-39	281	3	1	93	Arginine kinase - Limulus polyphemus (Atlantic horseshoe crab)
Contig55	5	887	P05547|TNNI_PONLE	60	1e-32	602	258	75	186	Troponin I - Pontastacus leptodactylus (Narrow-fingered crayfish) (Astacus leptodactylus)
Contig83	5	1242	P29294|MYLK_RABIT	61	7e-78	1235	588	776	992	Myosin light chain kinase, smooth muscle - Oryctolagus cuniculus (Rabbit)
Contig89	5	1451	P02241|HCYD_EURCA	100	0	2	1234	217	627	Hemocyanin D chain - Eurypelma californica (American tarantula)
Contig112	4	1066	Q9EPH8|PABP1_RAT	37	3e-38	1	909	345	621	Polyadenylate-binding protein 1 - Rattus norvegicus (Rat)
Contig118	4	1005	Q1HPK6|EF2_BOMMO	81	1e-145	1003	125	552	844	Translation elongation factor 2 - Bombyx mori (Silk moth)
Contig124	4	990	Q37710|NU5M_ARTSF	27	3e-21	221	952	76	319	NADH-ubiquinone oxidoreductase chain 5 - Artemia sanfranciscana (Brine shrimp) (Artemia franciscana)
Contig16	4	1122	P12234|MPCP_BOVIN	78	1e-113	1121	357	84	338	Phosphate carrier protein, mitochondrial precursor - Bos taurus (Bovine)
Contig25	4	1209	Q9I7U4|TITIN_DROME	42	5e-43	28	645	17844	18061	Titin - Drosophila melanogaster (Fruit fly)
Contig54	4	372	P05661|MYSA_DROME	80	1e-46	10	372	161	277	Myosin heavy chain, muscle - Drosophila melanogaster (Fruit fly)
Contig59	4	570	Q5E9E2|MLRN_BOVIN	40	3e-07	569	375	106	171	Myosin regulatory light chain 2, smooth muscle isoform - Bos taurus (Bovine)
Contig76	4	827	Q66JS6|IF31_MOUSE	52	9e-24	506	826	114	220	Eukaryotic translation initiation factor 3 subunit 1 - Mus musculus (Mouse)
Contig130	4	1070	Q17BE7|Q17BE7_AEDAE	31	7e-11	233	844	770	952	Putative uncharacterized protein - Aedes aegypti (Yellowfever mosquito)
Contig84	4	952	A7SUZ0|A7SUZ0_9CNID	74	3e-19	284	478	1	66	Predicted protein - Nematostella vectensis (starlet sea anemone)
Contig105	3	455	Q9NFL4|HCYG_EURCA	100	1e-29	31	207	571	629	Hemocyanin G chain - Eurypelma californica (American tarantula)
Contig114	3	522	P19889|RLA0_DROME	57	3e-44	517	47	160	317	60S acidic ribosomal protein P0 - Drosophila melanogaster (Fruit fly)
Contig116	3	590	P51541|KARG_LIMPO	84	4e-14	459	590	1	44	Arginine kinase - Limulus polyphemus (Atlantic horseshoe crab)
Contig15	3	600	Q8NBN7|RDH13_HUMAN	34	1e-25	51	587	5	182	Retinol dehydrogenase 13 - Homo sapiens (Human)
Contig20	3	579	P48593|E631_DROME	61	8e-11	579	439	147	193	Calcium-binding protein E63-1 - Drosophila melanogaster (Fruit fly)
Contig21	3	530	P83354|CU14A_LIMPO	65	3e-24	434	177	21	108	Cuticle protein 14 isoform a - Limulus polyphemus (Atlantic horseshoe crab)
Contig32	3	977	Q9NFL4|HCYG_EURCA	71	2e-29	397	155	549	629	Hemocyanin G chain - Eurypelma californica (American tarantula)
Contig35	3	765	P12344|AATM_BOVIN	65	4e-97	4	765	83	336	Aspartate aminotransferase, mitochondrial precursor - Bos taurus (Bovine)
Contig39	3	1304	P05661|MYSA_DROME	67	1e-166	1304	9	446	873	Myosin heavy chain, muscle - Drosophila melanogaster (Fruit fly)
Contig41	3	924	P08736|EF1A1_DROME	79	1e-101	923	222	219	452	Elongation factor 1-alpha 1 - Drosophila melanogaster (Fruit fly)
Contig42	3	507	P49395|RS3A_APLCA	74	2e-58	507	58	120	265	40S ribosomal protein S3a - Aplysia californica (California sea hare)
Contig49	3	1005	Q8CIZ7|DLDH_CRIGR	73	1e-139	4	957	192	509	Dihydrolipoyl dehydrogenase, mitochondrial precursor - Cricetulus griseus (Chinese hamster)
Contig52	3	793	P15159|TNNC_TACTR	73	5e-10	793	656	108	153	Troponin C - Tachypleus tridentatus (Japanese horseshoe crab)
Contig58	3	1143	P02242|HCYE_EURCA	94	0	3	1100	259	624	Hemocyanin E chain - Eurypelma californica (American tarantula)
Contig81	3	756	P02722|ADT1_BOVIN	79	9e-81	189	755	1	190	ADP/ATP translocase 1 - Bos taurus (Bovine)
Contig93	3	597	Q5NVR2|MDHM_PONPY	71	1e-44	596	234	214	334	Malate dehydrogenase, mitochondrial precursor - Pongo pygmaeus (Orangutan)
Contig79	3	742	A4KAD9|A4KAD9_HELZE	36	4e-10	388	8	38	162	Putative DNA-mediated transposase - Heliothis zea (Corn earworm) (Bollworm)
Contig102	2	570	P22700|ATC1_DROME	92	1e-87	3	515	172	342	Calcium-transporting ATPase sarcoplasmic/endoplasmic reticulum type - Drosophila melanogaster (Fruit fly)
Contig109	2	629	Q14192|FHL2_HUMAN	54	1e-39	271	624	2	119	Four and a half LIM domains protein 2 - Homo sapiens (Human)
Contig115	2	852	Q6VBQ6|PNO1_ORYLA	63	2e-81	39	734	4	241	RNA-binding protein PNO1 - Oryzias latipes (Medaka fish) (Japanese ricefish)
Contig117	2	616	Q6NVA9|ACTB_XENTR	99	7e-70	1	381	249	375	Actin, cytoplasmic 1 - Xenopus tropicalis (Western clawed frog) (Silurana tropicalis)
Contig119	2	960	Q9WV55|VAPA_MOUSE	35	4e-22	23	421	67	225	Vesicle-associated membrane protein-associated protein A - Mus musculus (Mouse)
Contig125	2	635	P25007|PPIA_DROME	84	2e-77	584	102	67	227	Peptidyl-prolyl cis-trans isomerase - Drosophila melanogaster (Fruit fly)
Contig126	2	783	Q86RN8|MYSP_BOOMI	40	1e-06	55	255	557	623	Paramyosin - Boophilus microplus (Cattle tick)
Contig29	2	552	P51545|KARG_PENJP	77	3e-70	81	551	88	241	Arginine kinase - Penaeus japonicus (Kuruma prawn)
Contig31	2	704	Q4KMA2|RD23B_RAT	77	1e-17	639	469	357	414	UV excision repair protein RAD23 homolog B - Rattus norvegicus (Rat)
Contig34	2	535	Q9NFL6|HCYC_EURCA	85	3e-45	533	246	534	629	Hemocyanin C chain - Eurypelma californica (American tarantula)
Contig56	2	538	Q8WZ42|TITIN_HUMAN	43	1e-37	532	2	25687	25863	Titin - Homo sapiens (Human)
Contig6	2	609	Q9UGP4|LIMD1_HUMAN	47	4e-16	3	227	595	671	LIM domain-containing protein 1 - Homo sapiens (Human)
Contig63	2	934	Q53H47|SETMR_HUMAN	48	5e-17	271	11	439	526	Histone-lysine N-methyltransferase SETMAR - Homo sapiens (Human)
Contig66	2	512	Q3ZBI6|FHL3_BOVIN	57	2e-27	3	248	196	277	Four and a half LIM domains protein 3 - Bos taurus (Bovine)
Contig68	2	734	P05547|TNNI_PONLE	50	1e-07	582	734	76	126	Troponin I - Pontastacus leptodactylus (Narrow-fingered crayfish) (Astacus leptodactylus)
Contig72	2	638	P49154|RS2_URECA	83	4e-78	1	501	97	263	40S ribosomal protein S2 - Urechis caupo (Innkeeper worm) (Spoonworm)
Contig75	2	834	Q7SBU6|VID21_NEUCR	25	2e-06	758	15	1571	1788	Chromatin modification-related protein vid-21 - Neurospora crassa
Contig77	2	595	O47499|CYB_METSE	63	6e-63	19	552	14	191	Cytochrome b - Metridium senile (Brown sea anemone) (Frilled sea anemone)
Contig8	2	538	P31319|KAPR_APLCA	70	1e-32	236	538	60	163	cAMP-dependent protein kinase regulatory subunit - Aplysia californica (California sea hare)
Contig86	2	598	Q29058|LEG4_PIG	31	6e-17	1	582	78	278	Galectin-4 - Sus scrofa (Pig)
Contig87	2	525	P05661|MYSA_DROME	66	1e-21	261	13	1855	1936	Myosin heavy chain, muscle - Drosophila melanogaster (Fruit fly)
Contig92	2	544	Q26365|ADT_DROME	72	7e-38	544	239	211	312	ADP,ATP carrier protein - Drosophila melanogaster (Fruit fly)
Contig95	2	521	P56252|ENO_HOMGA	90	3e-32	519	304	361	432	Enolase - Homarus gammarus (European lobster) (Homarus vulgaris)
Contig96	2	745	Q5E9E1|PDLI1_BOVIN	26	2e-11	279	734	13	204	PDZ and LIM domain protein 1 - Bos taurus (Bovine)
Contig98	2	488	Q24654|MLC1_DROSI	40	1e-07	398	126	1	90	Myosin light chain alkali - Drosophila simulans (Fruit fly)
Contig99	2	508	Q4PN05|Q4PN05_IXOSC	36	2e-20	100	504	21	154	Putative salivary protein - Ixodes scapularis (Black-legged tick) (Deer tick)
As_Skm_01A04_T3	1	529	Q5RB31|SC61B_PONPY	68	7e-21	265	471	28	96	Protein transport protein Sec61 subunit beta - Pongo pygmaeus (Orangutan)
As_Skm_01A08_T3	1	571	P23787|TERA_XENLA	94	2e-83	85	570	185	346	Transitional endoplasmic reticulum ATPase - Xenopus laevis (African clawed frog)
As_Skm_01A11_T3	1	540	P49846|TAF5_DROME	67	5e-73	1	534	434	611	Transcription initiation factor TFIID subunit 5 - Drosophila melanogaster (Fruit fly)
As_Skm_01B03_T3	1	578	P10735|RT12_DROME	80	1e-20	411	578	50	105	40S ribosomal protein S12, mitochondrial precursor - Drosophila melanogaster (Fruit fly)
As_Skm_01B05_T3	1	552	P62282|RS11_RAT	78	1e-63	55	504	5	155	40S ribosomal protein S11 - Rattus norvegicus (Rat)
As_Skm_01B09_T3	1	515	Q6DV14|PRDX1_GECJA	76	1e-68	513	52	45	198	Peroxiredoxin-1 - Gecko japonicus (Japanese gecko)
As_Skm_01B10_T3	1	532	Q9BMM8|MYSP_SARSC	71	4e-66	2	532	517	693	Paramyosin - Sarcoptes scabiei
As_Skm_01C02_T3	1	429	P15007|ENO_DROME	78	2e-59	3	428	122	263	Enolase - Drosophila melanogaster (Fruit fly)
As_Skm_01C03_T3	1	537	Q8WZ42|TITIN_HUMAN	45	3e-26	137	535	15064	15196	Titin - Homo sapiens (Human)
As_Skm_01D04_T3	1	480	Q8K4Z5|SF3A1_MOUSE	65	7e-30	323	36	385	481	Splicing factor 3 subunit 1 - Mus musculus (Mouse)
As_Skm_01F04_T3	1	550	Q9BQ67|GRWD1_HUMAN	61	4e-54	542	87	296	446	Glutamate-rich WD repeat-containing protein 1 - Homo sapiens (Human)
As_Skm_01G06_T3	1	542	P41855|FARP_CAEEL	55	3e-07	425	246	97	154	FMRFamide-like neuropeptides precursor [Contains: PNFMRY-amide; AGSDPNFLRF-amide; SQPNFLRF-amide; ASGDPNFLRF-amide; SDPNFLRF-amide - Caenorhabditis elegans
As_Skm_11A02_T3	1	617	Q69BK3|UCRI_PONPY	79	7e-67	616	188	126	268	Cytochrome b-c1 complex subunit Rieske, mitochondrial precursor - Pongo pygmaeus (Orangutan)
As_Skm_11A11_T3	1	496	P53777|MLP1_DROME	58	4e-23	409	152	1	86	Muscle LIM protein 1 - Drosophila melanogaster (Fruit fly)
As_Skm_11D03_T3	1	525	Q5RB87|G3BP1_PONPY	53	5e-20	523	236	341	431	Ras GTPase-activating protein-binding protein 1 - Pongo pygmaeus (Orangutan)
As_Skm_11E08_T3	1	552	P35745|ACYP2_RAT	41	3e-15	208	474	8	96	Acylphosphatase-2 - Rattus norvegicus (Rat)
As_Skm_11E12_T3	1	568	Q9Z1W9|STK39_MOUSE	64	2e-28	561	283	463	556	STE20/SPS1-related proline-alanine-rich protein kinase - Mus musculus (Mouse)
As_Skm_11G06_T3	1	551	Q53H47|SETMR_HUMAN	40	6e-15	518	240	580	671	Histone-lysine N-methyltransferase SETMAR - Homo sapiens (Human)
As_Skm_11H11_T3	1	589	Q18785|MIF2_CAEEL	36	4e-13	58	363	1	102	MIF-like protein mif-2 - Caenorhabditis elegans
As_Skm_12A01_T3	1	528	P02635|SCPB_PENSP	37	1e-06	336	527	10	73	Sarcoplasmic calcium-binding protein, beta chain - Penaeus sp. (Penoeid shrimp)
As_Skm_12A09_T3	1	539	P19351|TNNT_DROME	62	5e-25	537	280	171	256	Troponin T, skeletal muscle - Drosophila melanogaster (Fruit fly)
As_Skm_12B02_T3	1	554	Q5RGU1|ADCK3_DANRE	55	2e-21	262	552	163	258	Chaperone activity of bc1 complex-like, mitochondrial precursor - Danio rerio (Zebrafish) (Brachydanio rerio)
As_Skm_12B06_T3	1	601	Q2KI95|FHL2_BOVIN	59	5e-36	293	592	5	104	Four and a half LIM domains protein 2 - Bos taurus (Bovine)
As_Skm_12B07_T3	1	475	Q9NQC3|RTN4_HUMAN	51	6e-23	178	474	991	1089	Reticulon-4 - Homo sapiens (Human)
As_Skm_12B08_T3	1	545	Q8WZ42|TITIN_HUMAN	43	1e-32	540	1	23526	23703	Titin - Homo sapiens (Human)
As_Skm_12B11_T3	1	584	P16568|BICD_DROME	46	1e-35	3	581	493	660	Protein bicaudal D - Drosophila melanogaster (Fruit fly)
As_Skm_12C06_T3	1	554	Q9WUB3|PYGM_MOUSE	60	3e-40	1	345	726	840	Glycogen phosphorylase, muscle form - Mus musculus (Mouse)
As_Skm_12D01_T3	1	497	P08049|NEP_RABIT	47	3e-32	448	2	455	602	Neprilysin - Oryctolagus cuniculus (Rabbit)
As_Skm_12E05_T3	1	472	Q9VFJ2|RM11_DROME	54	4e-38	54	452	1	132	39S ribosomal protein L11, mitochondrial precursor - Drosophila melanogaster (Fruit fly)
As_Skm_12F08_T3	1	438	Q00546|TENR_CHICK	54	1e-19	436	215	1268	1337	Tenascin-R precursor - Gallus gallus (Chicken)
As_Skm_12G03_T3	1	551	Q24799|MYPH_ECHGR	55	3e-10	376	540	8	63	Myophilin - Echinococcus granulosus
As_Skm_12G08_T3	1	515	Q9VMY1|RM24_DROME	55	9e-45	514	56	94	247	Probable 39S ribosomal protein L24, mitochondrial precursor - Drosophila melanogaster (Fruit fly)
As_Skm_12H02_T3	1	587	Q8K4H1|AFMID_MOUSE	29	5e-17	125	586	10	160	Probable arylformamidase - Mus musculus (Mouse)
As_Skm_12H06_T3	1	631	P51541|KARG_LIMPO	77	9e-67	174	629	2	153	Arginine kinase - Limulus polyphemus (Atlantic horseshoe crab)
As_Skm_12H09_T3	1	592	Q91VA6|PDIP2_MOUSE	81	9e-42	589	302	260	355	Polymerase delta-interacting protein 2 - Mus musculus (Mouse)
As_Skm_13A11_T3	1	610	P17663|FRIH1_XENLA	49	8e-23	276	602	11	119	Ferritin heavy chain 1 - Xenopus laevis (African clawed frog)
As_Skm_13B01_T3	1	515	P55953|MT_STENE	45	8e-09	102	242	8	64	Metallothionein - Sterechinus neumayeri (Antarctic sea urchin)
As_Skm_13C04_T3	1	371	Q8TGM7|ART2_YEAST	58	2e-10	304	140	6	60	Uncharacterized protein ART2 - Saccharomyces cerevisiae (Baker's yeast)
As_Skm_13C12_T3	1	542	P06605|TBA3_DROME	91	2e-81	67	540	1	158	Tubulin alpha-3 chain - Drosophila melanogaster (Fruit fly)
As_Skm_13D02_T3	1	486	P05661|MYSA_DROME	74	3e-61	481	2	1719	1878	Myosin heavy chain, muscle - Drosophila melanogaster (Fruit fly)
As_Skm_13D05_T3	1	425	P00544|FGR_FSVGR	100	1e-06	356	424	60	82	Tyrosine-protein kinase transforming protein Fgr - Feline sarcoma virus (strain Gardner-Rasheed)
As_Skm_13F01_T3	1	469	Q9NFH9|HCYB_EURCA	100	2e-43	467	231	549	627	Hemocyanin B chain - Eurypelma californica (American tarantula)
As_Skm_13G12_T3	1	534	Q5XIH7|PHB2_RAT	49	4e-22	534	208	179	287	Prohibitin-2 - Rattus norvegicus (Rat)
As_Skm_13H03_T3	1	503	Q7SIB7|PGK1_PIG	75	6e-70	2	502	192	358	Phosphoglycerate kinase 1 - Sus scrofa (Pig)
As_Skm_13H04_T3	1	538	P25789|PSA4_HUMAN	79	4e-66	537	85	87	237	Proteasome subunit alpha type-4 - Homo sapiens (Human)
As_Skm_13H06_T3	1	572	Q2KI69|KCIP4_BOVIN	59	3e-47	135	569	55	198	Kv channel-interacting protein 4 - Bos taurus (Bovine)
As_Skm_13H07_T3	1	590	P05661|MYSA_DROME	71	7e-69	2	547	888	1069	Myosin heavy chain, muscle - Drosophila melanogaster (Fruit fly)
As_Skm_14A01_T3	1	148	Q9CZ13|QCR1_MOUSE	51	2e-09	147	1	418	466	Cytochrome b-c1 complex subunit 1, mitochondrial precursor - Mus musculus (Mouse)
As_Skm_14C12_T3	1	505	Q6NVA9|ACTB_XENTR	100	4e-58	181	504	267	374	Actin, cytoplasmic 1 - Xenopus tropicalis (Western clawed frog) (Silurana tropicalis)
As_Skm_14D05_T3	1	504	Q22099|SYK_CAEEL	77	2e-52	502	137	441	562	Lysyl-tRNA synthetase - Caenorhabditis elegans
As_Skm_14E12_T3	1	503	Q86RN8|MYSP_BOOMI	70	6e-62	503	3	270	436	Paramyosin - Boophilus microplus (Cattle tick)
As_Skm_14F05_T3	1	404	Q5XGB9|AMPL_XENTR	77	2e-37	396	121	423	514	Cytosol aminopeptidase - Xenopus tropicalis (Western clawed frog) (Silurana tropicalis)
As_Skm_14G12_T3	1	513	Q9WVA4|TAGL2_MOUSE	40	3e-19	479	93	3	132	Transgelin-2 - Mus musculus (Mouse)
As_Skm_14H04_T3	1	483	Q8WZ42|TITIN_HUMAN	42	2e-18	2	319	31355	31460	Titin - Homo sapiens (Human)
As_Skm_15A09_T3	1	585	Q9UJY5|GGA1_HUMAN	34	3e-23	1	585	400	586	ADP-ribosylation factor-binding protein GGA1 - Homo sapiens (Human)
As_Skm_15B01_T3	1	552	Q92575|UBXD2_HUMAN	35	1e-19	7	474	227	382	UBX domain-containing protein 2 - Homo sapiens (Human)
As_Skm_15B02_T3	1	517	P05661|MYSA_DROME	64	4e-07	396	515	1303	1344	Myosin heavy chain, muscle - Drosophila melanogaster (Fruit fly)
As_Skm_15B06_T3	1	560	P53566|CEBPA_MOUSE	36	6e-06	310	558	246	313	CCAAT/enhancer-binding protein alpha - Mus musculus (Mouse)
As_Skm_15B07_T3	1	570	P68555|ACT_TAESO	100	3e-15	458	568	332	368	Actin - Taenia solium (Pork tapeworm)
As_Skm_15B12_T3	1	395	P31729|OV16_ONCVO	62	5e-18	130	321	38	101	OV-16 antigen precursor - Onchocerca volvulus
As_Skm_15D05_T3	1	544	P49871|ACT_MANSE	97	2e-51	261	542	1	94	Actin, muscle - Manduca sexta (Tobacco hawkmoth) (Tobacco hornworm)
As_Skm_15D12_T3	1	567	P51541|KARG_LIMPO	91	1e-18	490	350	301	347	Arginine kinase - Limulus polyphemus (Atlantic horseshoe crab)
As_Skm_15H03_T3	1	445	Q86RN8|MYSP_BOOMI	65	2e-45	26	439	2	138	Paramyosin - Boophilus microplus (Cattle tick)
As_Skm_16A08_T3	1	541	P45377|ALD2_MOUSE	49	1e-40	77	541	2	156	Aldose reductase-related protein 2 - Mus musculus (Mouse)
As_Skm_16A12_T3	1	518	P22307|NLTP_HUMAN	44	2e-09	518	297	458	532	Non-specific lipid-transfer protein - Homo sapiens (Human)
As_Skm_16B05_T3	1	574	O18404|HCD2_DROME	67	9e-47	574	161	118	255	3-hydroxyacyl-CoA dehydrogenase type-2 - Drosophila melanogaster (Fruit fly)
As_Skm_16C12_T3	1	490	Q5ZK88|PSPC1_CHICK	66	2e-54	488	3	130	290	Paraspeckle component 1 - Gallus gallus (Chicken)
As_Skm_16E02_T3	1	564	Q9IB61|BLCAP_DANRE	77	5e-23	375	563	1	63	Bladder cancer-associated protein - Danio rerio (Zebrafish) (Brachydanio rerio)
As_Skm_16E11_T3	1	527	O73747|FRG1_FUGRU	54	4e-51	29	526	43	208	Protein FRG1 - Fugu rubripes (Japanese pufferfish) (Takifugu rubripes)
As_Skm_16H04_T3	1	167	P92472|CYB_BRALA	68	1e-14	166	14	262	312	Cytochrome b - Branchiostoma lanceolatum (Common lancelet) (Amphioxus)
As_Skm_17A02_T3	1	500	Q2KJA2|ABCF2_BOVIN	73	3e-42	499	194	517	618	ATP-binding cassette sub-family F member 2 - Bos taurus (Bovine)
As_Skm_17A03_T3	1	547	P62752|RL23A_RAT	65	2e-14	382	546	36	90	60S ribosomal protein L23a - Rattus norvegicus (Rat)
As_Skm_17C12_T3	1	546	Q9I7U4|TITIN_DROME	57	1e-49	544	26	1905	2076	Titin - Drosophila melanogaster (Fruit fly)
As_Skm_17E04_T3	1	465	P19351|TNNT_DROME	54	3e-21	464	189	235	326	Troponin T, skeletal muscle - Drosophila melanogaster (Fruit fly)
As_Skm_17E08_T3	1	511	O15427|MOT4_HUMAN	39	2e-07	18	239	123	198	Monocarboxylate transporter 4 - Homo sapiens (Human)
As_Skm_17F10_T3	1	497	P49028|MGN_DROME	89	9e-28	287	96	84	147	Protein mago nashi - Drosophila melanogaster (Fruit fly)
As_Skm_17G07_T3	1	494	Q6NXA4|ILF3_DANRE	66	3e-08	22	156	314	352	Interleukin enhancer-binding factor 3 homolog - Danio rerio (Zebrafish) (Brachydanio rerio)
As_Skm_18A05_T3	1	622	Q99700|ATX2_HUMAN	50	4e-20	28	306	392	489	Ataxin-2 - Homo sapiens (Human)
As_Skm_18B01_T3	1	529	O02739|SPB6_BOVIN	34	9e-19	28	528	4	175	Serpin B6 - Bos taurus (Bovine)
As_Skm_18B09_T3	1	469	Q3SX40|PDLI7_BOVIN	38	8e-14	114	416	1	101	PDZ and LIM domain protein 7 - Bos taurus (Bovine)
As_Skm_18C09_T3	1	450	Q962X9|BUD31_BRABE	90	1e-78	17	448	1	144	Protein BUD31 homolog - Branchiostoma belcheri (Amphioxus)
As_Skm_18D01_T3	1	306	Q15526|SURF1_HUMAN	69	2e-19	306	139	243	298	Surfeit locus protein 1 - Homo sapiens (Human)
As_Skm_18D06_T3	1	420	Q9JMF7|DOPP1_MOUSE	72	2e-15	420	271	184	233	Dolichyldiphosphatase 1 - Mus musculus (Mouse)
As_Skm_18E05_T3	1	439	Q9BMM8|MYSP_SARSC	73	1e-43	437	81	340	458	Paramyosin - Sarcoptes scabiei
As_Skm_18G06_T3	1	465	Q9VTI8|CHRB_DROME	47	2e-23	2	358	184	298	Protein charybde - Drosophila melanogaster (Fruit fly)
As_Skm_19B11_T3	1	450	P34620|YO84_CAEEL	27	4e-06	38	328	51	147	Uncharacterized protein ZK1236.4 - Caenorhabditis elegans
As_Skm_19C01_T3	1	485	P34559|ECHM_CAEEL	67	8e-29	483	205	193	285	Probable enoyl-CoA hydratase, mitochondrial - Caenorhabditis elegans
As_Skm_19C10_T3	1	532	Q05975|RAB2_LYMST	98	3e-92	23	532	1	170	Ras-related protein Rab-2 - Lymnaea stagnalis (Great pond snail)
As_Skm_19E09_T3	1	503	P08879|NDKA_DROME	71	3e-64	18	476	1	153	Nucleoside diphosphate kinase - Drosophila melanogaster (Fruit fly)
As_Skm_19E10_T3	1	522	Q8LGG0|FKB12_ARATH	57	3e-13	51	227	2	62	Peptidyl-prolyl isomerase FKBP12 - Arabidopsis thaliana (Mouse-ear cress)
As_Skm_19G05_T3	1	496	P82358|GOME_ACAGO	61	1e-14	97	294	1	70	Gomesin precursor - Acanthoscurria gomesiana (Spider)
As_Skm_19H11_T3	1	448	P25784|CYSP3_HOMAM	64	4e-25	446	216	243	319	Digestive cysteine proteinase 3 precursor - Homarus americanus (American lobster)
As_Skm_20D04_T3	1	472	Q5R9Z6|ELAV2_PONPY	46	3e-39	15	470	28	179	ELAV-like protein 2 - Pongo pygmaeus (Orangutan)
As_Skm_20D07_T3	1	515	P05661|MYSA_DROME	64	3e-52	503	36	1226	1381	Myosin heavy chain, muscle - Drosophila melanogaster (Fruit fly)
As_Skm_20E08_T3	1	519	Q8VHX6|FLNC_MOUSE	55	2e-29	24	350	1862	1971	Filamin-C - Mus musculus (Mouse)
As_Skm_20G08_T3	1	355	P05661|MYSA_DROME	80	4e-52	353	3	480	596	Myosin heavy chain, muscle - Drosophila melanogaster (Fruit fly)
As_Skm_20H06_T3	1	514	P05661|MYSA_DROME	83	7e-13	1	126	1044	1085	Myosin heavy chain, muscle - Drosophila melanogaster (Fruit fly)
As_Skm_21A09_T3	1	550	Q9BSH4|CCD44_HUMAN	30	3e-11	10	342	185	297	Coiled-coil domain-containing protein 44 - Homo sapiens (Human)
As_Skm_21C11_T3	1	441	Q5R8D1|IF31_PONPY	54	1e-07	280	438	110	162	Eukaryotic translation initiation factor 3 subunit 1 - Pongo pygmaeus (Orangutan)
As_Skm_21E02_T3	1	544	Q53H47|SETMR_HUMAN	26	9e-09	2	541	353	535	Histone-lysine N-methyltransferase SETMAR - Homo sapiens (Human)
As_Skm_21E11_T3	1	500	P14318|MP20_DROME	62	6e-34	406	86	72	178	Muscle-specific protein 20 - Drosophila melanogaster (Fruit fly)
As_Skm_21F11_T3	1	476	O61998|HSP90_BRUPA	83	9e-72	474	1	383	540	Heat shock protein 90 - Brugia pahangi (Filarial nematode worm)
As_Skm_21F12_T3	1	583	P13666|SRCA_RABIT	50	1e-50	8	565	602	789	Sarcalumenin precursor - Oryctolagus cuniculus (Rabbit)
As_Skm_21G12_T3	1	525	P36188|TNNI_DROME	52	1e-17	51	332	160	249	Troponin I - Drosophila melanogaster (Fruit fly)
As_Skm_21H02_T3	1	530	Q5R602|STX7_PONPY	52	3e-14	312	521	8	77	Syntaxin-7 - Pongo pygmaeus (Orangutan)
As_Skm_21H11_T3	1	610	Q5PR73|DIRA2_MOUSE	74	5e-71	57	599	1	181	GTP-binding protein Di-Ras2 - Mus musculus (Mouse)
As_Skm_22A02_T3	1	547	Q9JIH7|WNK1_RAT	84	2e-83	1	546	242	423	Serine/threonine-protein kinase WNK1 - Rattus norvegicus (Rat)
As_Skm_22A10_T3	1	619	O57460|TLL1_DANRE	49	4e-27	611	276	471	582	Dorsal-ventral patterning tolloid-like protein 1 precursor - Danio rerio (Zebrafish) (Brachydanio rerio)
As_Skm_22A11_T3	1	477	Q9EQS0|TALDO_RAT	73	4e-63	3	470	149	304	Transaldolase - Rattus norvegicus (Rat)
As_Skm_22B01_T3	1	384	Q28DR4|H4_XENTR	100	4e-08	382	305	78	103	Histone H4 - Xenopus tropicalis (Western clawed frog) (Silurana tropicalis)
As_Skm_22B09_T3	1	577	P39017|RS6_XENLA	68	2e-66	577	32	42	222	40S ribosomal protein S6 - Xenopus laevis (African clawed frog)
As_Skm_22B10_T3	1	562	Q8WZ42|TITIN_HUMAN	39	4e-34	562	2	20965	21149	Titin - Homo sapiens (Human)
As_Skm_22D03_T3	1	484	Q04202|TCB2_CAEBR	39	2e-06	353	123	33	108	Transposable element Tcb2 transposase - Caenorhabditis briggsae
As_Skm_22D07_T3	1	502	O15943|CADN_DROME	50	6e-14	500	306	3020	3084	Neural-cadherin precursor - Drosophila melanogaster (Fruit fly)
As_Skm_22E04_T3	1	499	Q9NFL4|HCYG_EURCA	72	8e-69	3	497	410	574	Hemocyanin G chain - Eurypelma californica (American tarantula)
As_Skm_22F04_T3	1	528	Q93129|ACTC_BRABE	93	1e-74	96	527	159	302	Actin, cytoplasmic - Branchiostoma belcheri (Amphioxus)
As_Skm_22H08_T3	1	555	P00507|AATM_RAT	78	6e-35	554	288	342	430	Aspartate aminotransferase, mitochondrial precursor - Rattus norvegicus (Rat)
As_Skm_22H12_T3	1	566	P03934|TC1A_CAEEL	35	6e-24	526	11	33	201	Transposable element Tc1 transposase - Caenorhabditis elegans
As_Skm_23B08_T3	1	548	Q4AEH5|GPX3_HYLLA	52	5e-26	547	254	114	211	Glutathione peroxidase 3 precursor - Hylobates lar (Common gibbon)
As_Skm_23B12_T3	1	487	Q00214|ACTM_STYPL	97	8e-47	283	2	182	275	Actin, muscle - Styela plicata (Sea squirt)
As_Skm_23C05_T3	1	515	Q9TT91|MKRN1_MACEU	49	2e-42	442	2	209	347	Makorin-1 - Macropus eugenii (Tammar wallaby)
As_Skm_23D05_T3	1	510	Q28DR4|H4_XENTR	100	6e-40	133	378	22	103	Histone H4 - Xenopus tropicalis (Western clawed frog) (Silurana tropicalis)
As_Skm_23H02_T3	1	510	P28774|AT1B_ARTSF	91	1e-79	22	510	576	738	Sodium/potassium-transporting ATPase subunit alpha-B - Artemia sanfranciscana (Brine shrimp) (Artemia franciscana)
As_Skm_24D11_T3	1	544	O08949|TF2AA_RAT	76	9e-19	378	229	328	377	Transcription initiation factor IIA subunit 1 - Rattus norvegicus (Rat)
As_Skm_24F07_T3	1	511	P00940|TPIS_CHICK	68	8e-56	45	506	1	154	Triosephosphate isomerase - Gallus gallus (Chicken)
As_Skm_24F09_T3	1	500	Q5ZML3|SFRS1_CHICK	70	2e-55	71	499	13	162	Splicing factor, arginine/serine-rich 1 - Gallus gallus (Chicken)
As_Skm_24H02_T3	1	544	Q8ISP0|RS18_BRABE	88	1e-65	517	128	6	135	40S ribosomal protein S18 - Branchiostoma belcheri (Amphioxus)
As_Skm_24H09_T3	1	410	P22059|OSBP1_HUMAN	43	1e-14	171	410	722	801	Oxysterol-binding protein 1 - Homo sapiens (Human)
As_Skm_25B03_T3	1	517	P21902|PCE_TACTR	45	6e-17	232	510	127	220	Proclotting enzyme precursor - Tachypleus tridentatus (Japanese horseshoe crab)
As_Skm_25B10_T3	1	593	Q5F3A2|CHM2B_CHICK	49	1e-36	488	27	3	156	Charged multivesicular body protein 2b - Gallus gallus (Chicken)
As_Skm_25D09_T3	1	529	O43897|TLL1_HUMAN	35	2e-36	1	528	482	697	Tolloid-like protein 1 precursor - Homo sapiens (Human)
As_Skm_25D12_T3	1	555	Q93129|ACTC_BRABE	93	8e-77	3	446	153	300	Actin, cytoplasmic - Branchiostoma belcheri (Amphioxus)
As_Skm_25F08_T3	1	559	P16562|CRIS2_HUMAN	50	1e-27	554	195	130	242	Cysteine-rich secretory protein 2 precursor - Homo sapiens (Human)
As_Skm_25F12_T3	1	506	Q9I7U4|TITIN_DROME	52	3e-17	267	506	345	426	Titin - Drosophila melanogaster (Fruit fly)
As_Skm_25G09_T3	1	580	Q5ZLW3|DYM_CHICK	52	9e-47	59	580	489	664	Dymeclin - Gallus gallus (Chicken)
As_Skm_25H10_T3	1	515	Q00214|ACTM_STYPL	96	4e-35	3	227	192	266	Actin, muscle - Styela plicata (Sea squirt)
As_Skm_26A12_T3	1	571	Q5RDM6|RAP1B_PONPY	93	8e-53	27	353	59	167	Ras-related protein Rap-1b precursor - Pongo pygmaeus (Orangutan)
As_Skm_26C01_T3	1	458	P13395|SPTCA_DROME	81	2e-66	458	3	1599	1750	Spectrin alpha chain - Drosophila melanogaster (Fruit fly)
As_Skm_26C08_T3	1	515	P38983|RSSA_RAT	57	9e-39	515	75	153	293	40S ribosomal protein SA - Rattus norvegicus (Rat)
As_Skm_26D02_T3	1	405	P05661|MYSA_DROME	65	3e-43	400	2	928	1060	Myosin heavy chain, muscle - Drosophila melanogaster (Fruit fly)
As_Skm_26F06_T3	1	408	Q9U9J4|KARG_CARMA	95	2e-07	339	407	185	207	Arginine kinase - Carcinus maenas (Common shore crab) (Green crab)
As_Skm_26H09_T3	1	355	Q8BUZ3|TIGD4_MOUSE	37	4e-08	269	9	141	228	Tigger transposable element-derived protein 4 - Mus musculus (Mouse)
As_Skm_27A08_T3	1	618	O43826|G6PT1_HUMAN	32	1e-23	28	612	153	335	Glucose-6-phosphate translocase - Homo sapiens (Human)
As_Skm_27A09_T3	1	561	Q08200|RL10_CHICK	87	1e-75	113	559	3	151	60S ribosomal protein L10 - Gallus gallus (Chicken)
As_Skm_27G12_T3	1	507	Q5RF31|F10A1_PONPY	58	2e-29	1	318	128	233	Hsc70-interacting protein - Pongo pygmaeus (Orangutan)
As_Skm_27H07_T3	1	556	P80229|ILEU_PIG	37	3e-25	552	13	92	279	Leukocyte elastase inhibitor - Sus scrofa (Pig)
As_Skm_27H09_T3	1	519	O42148|OAZ_CHICK	35	6e-09	253	516	95	180	Ornithine decarboxylase antizyme - Gallus gallus (Chicken)
As_Skm_28A02_T3	1	519	Q1HPS0|MLR_BOMMO	60	1e-20	294	518	40	114	Myosin regulatory light chain 2 - Bombyx mori (Silk moth)
As_Skm_28A06_T3	1	509	P13060|EF2_DROME	76	5e-68	509	6	73	240	Elongation factor 2 - Drosophila melanogaster (Fruit fly)
As_Skm_28C01_T3	1	511	Q6P378|ACTG_XENTR	95	6e-43	246	509	263	350	Actin, cytoplasmic 2 - Xenopus tropicalis (Western clawed frog) (Silurana tropicalis)
As_Skm_28D04_T3	1	422	P15924|DESP_HUMAN	25	9e-08	409	35	1820	1945	Desmoplakin - Homo sapiens (Human)
As_Skm_28D10_T3	1	272	Q4PM64|RS21_IXOSC	75	3e-31	16	264	1	83	40S ribosomal protein S21 - Ixodes scapularis (Black-legged tick) (Deer tick)
As_Skm_28F06_T3	1	413	P51541|KARG_LIMPO	91	7e-33	203	412	149	218	Arginine kinase - Limulus polyphemus (Atlantic horseshoe crab)
As_Skm_28H11_T3	1	515	O42249|GBLP_ORENI	86	6e-65	515	120	185	316	Guanine nucleotide-binding protein subunit beta-2-like 1 - Oreochromis niloticus (Nile tilapia) (Tilapia nilotica)
As_Skm_29A09_T3	1	506	Q53H47|SETMR_HUMAN	33	5e-08	243	500	585	671	Histone-lysine N-methyltransferase SETMAR - Homo sapiens (Human)
As_Skm_29A10_T3	1	518	P14318|MP20_DROME	61	3e-19	314	517	90	157	Muscle-specific protein 20 - Drosophila melanogaster (Fruit fly)
As_Skm_29D01_T3	1	418	Q4R591|G6PI_MACFA	75	9e-60	1	417	184	322	Glucose-6-phosphate isomerase - Macaca fascicularis (Crab eating macaque) (Cynomolgus monkey)
As_Skm_29D05_T3	1	510	Q99466|NOTC4_HUMAN	38	7e-12	19	330	1700	1803	Neurogenic locus notch homolog protein 4 precursor - Homo sapiens (Human)
As_Skm_29D08_T3	1	578	Q568Y3|RN185_RAT	86	5e-42	202	459	33	119	RING finger protein 185 - Rattus norvegicus (Rat)
As_Skm_29F09_T3	1	447	Q5RCG7|AAMP_PONPY	37	2e-14	445	167	337	429	Angio-associated migratory cell protein - Pongo pygmaeus (Orangutan)
As_Skm_29F12_T3	1	528	P14750|HCYA_EURCA	100	1e-102	1	528	300	475	Hemocyanin A chain - Eurypelma californica (American tarantula)
As_Skm_30A04_T3	1	533	O96827|EF1B_DROME	69	2e-43	450	82	101	222	Probable elongation factor 1-beta - Drosophila melanogaster (Fruit fly)
As_Skm_30A10_T3	1	572	Q5BKN5|CD123_XENTR	53	6e-43	2	457	179	334	Cell division cycle protein 123 homolog - Xenopus tropicalis (Western clawed frog) (Silurana tropicalis)
As_Skm_30E01_T3	1	407	P50478|AMPH_CHICK	44	4e-30	404	3	19	152	Amphiphysin - Gallus gallus (Chicken)
As_Skm_30E02_T3	1	516	P31403|VATL_MANSE	67	4e-24	516	250	67	155	Vacuolar ATP synthase 16 kDa proteolipid subunit - Manduca sexta (Tobacco hawkmoth) (Tobacco hornworm)
As_Skm_30E05_T3	1	477	Q9UKD2|MRT4_HUMAN	53	1e-38	1	429	94	239	mRNA turnover protein 4 homolog - Homo sapiens (Human)
As_Skm_30E08_T3	1	467	P97536|CAND1_RAT	89	2e-72	27	467	1036	1182	Cullin-associated NEDD8-dissociated protein 1 - Rattus norvegicus (Rat)
As_Skm_30F04_T3	1	585	P05661|MYSA_DROME	63	1e-56	104	580	5	163	Myosin heavy chain, muscle - Drosophila melanogaster (Fruit fly)
As_Skm_30H09_T3	1	456	Q5HZH2|CP042_MOUSE	55	1e-18	456	229	151	226	UPF0293 protein C16orf42 homolog - Mus musculus (Mouse)
As_Skm_31A08_T3	1	280	Q61466|SMRD1_MOUSE	86	4e-20	278	126	426	476	SWI/SNF-related matrix-associated actin-dependent regulator of chromatin subfamily D member 1 - Mus musculus (Mouse)
As_Skm_31A11_T3	1	499	Q9CQA1|TPPC5_MOUSE	69	6e-37	496	209	93	188	Trafficking protein particle complex subunit 5 - Mus musculus (Mouse)
As_Skm_31C04_T3	1	537	Q53H47|SETMR_HUMAN	35	2e-07	322	131	522	584	Histone-lysine N-methyltransferase SETMAR - Homo sapiens (Human)
As_Skm_31C12_T3	1	118	Q7PPA5|ATC1_ANOGA	78	4e-13	117	4	489	526	Calcium-transporting ATPase sarcoplasmic/endoplasmic reticulum type - Anopheles gambiae (African malaria mosquito)
As_Skm_31E06_T3	1	520	O62619|KPYK_DROME	56	4e-28	3	287	439	533	Pyruvate kinase - Drosophila melanogaster (Fruit fly)
As_Skm_31F06_T3	1	551	Q5R4X4|SSRA_PONPY	34	5e-14	551	165	179	288	Translocon-associated protein subunit alpha precursor - Pongo pygmaeus (Orangutan)
As_Skm_31G07_T3	1	204	O95793|STAU1_HUMAN	42	3e-07	192	1	479	540	Double-stranded RNA-binding protein Staufen homolog 1 - Homo sapiens (Human)
As_Skm_31G08_T3	1	575	P53992|SC24C_HUMAN	42	2e-34	80	574	899	1063	Protein transport protein Sec24C - Homo sapiens (Human)
As_Skm_31H01_T3	1	547	Q13620|CUL4B_HUMAN	81	3e-85	1	546	493	674	Cullin-4B - Homo sapiens (Human)
As_Skm_31H07_T3	1	480	Q26537|14332_SCHMA	98	2e-32	33	233	133	199	14-3-3 protein homolog 2 - Schistosoma mansoni (Blood fluke)
As_Skm_32C01_T3	1	169	P36241|RL19_DROME	86	3e-08	167	78	128	157	60S ribosomal protein L19 - Drosophila melanogaster (Fruit fly)
As_Skm_32F04_T3	1	594	Q9I7U4|TITIN_DROME	30	6e-11	590	78	4601	4755	Titin - Drosophila melanogaster (Fruit fly)
As_Skm_32H01_T3	1	497	Q9R062|GLYG_MOUSE	36	3e-11	497	183	215	330	Glycogenin-1 - Mus musculus (Mouse)
As_Skm_32H02_T3	1	498	O76756|RS8_APIME	82	2e-30	497	270	133	208	40S ribosomal protein S8 - Apis mellifera (Honeybee)
As_Skm_32H06_T3	1	460	Q9Z0N2|IF2H_MOUSE	92	3e-54	1	342	354	467	Eukaryotic translation initiation factor 2 subunit 3, Y-linked - Mus musculus (Mouse)
As_Skm_33B04_T3	1	473	O97162|TPM_BOOMI	77	8e-28	223	471	148	232	Tropomyosin - Boophilus microplus (Cattle tick)
As_Skm_33E09_T3	1	477	Q8NE62|CHDH_HUMAN	54	4e-13	465	280	511	572	Choline dehydrogenase, mitochondrial precursor - Homo sapiens (Human)
As_Skm_33F11_T3	1	454	O18756|GLCE_BOVIN	31	1e-14	439	20	254	394	D-glucuronyl C5-epimerase - Bos taurus (Bovine)
As_Skm_33G01_T3	1	426	P19351|TNNT_DROME	54	1e-18	424	188	245	323	Troponin T, skeletal muscle - Drosophila melanogaster (Fruit fly)
As_Skm_33G04_T3	1	566	Q9ET78|JPH2_MOUSE	56	2e-51	565	71	47	218	Junctophilin-2 - Mus musculus (Mouse)
As_Skm_34A09_T3	1	483	Q5RBX6|NDUS4_PONPY	72	3e-35	201	479	53	145	NADH dehydrogenase [ubiquinone] iron-sulfur protein 4, mitochondrial precursor - Pongo pygmaeus (Orangutan)
As_Skm_34F07_T3	1	412	P19351|TNNT_DROME	56	4e-29	22	411	125	245	Troponin T, skeletal muscle - Drosophila melanogaster (Fruit fly)
As_Skm_34G12_T3	1	442	Q924T2|RT02_MOUSE	40	1e-14	116	442	19	128	Mitochondrial 28S ribosomal protein S2 - Mus musculus (Mouse)
As_Skm_35B06_T3	1	458	Q01059|IREB1_RABIT	78	1e-68	3	458	676	827	Iron-responsive element-binding protein 1 - Oryctolagus cuniculus (Rabbit)
As_Skm_35C01_T3	1	443	P05661|MYSA_DROME	55	2e-13	442	221	1871	1943	Myosin heavy chain, muscle - Drosophila melanogaster (Fruit fly)
As_Skm_35E05_T3	1	462	P51541|KARG_LIMPO	86	3e-12	355	462	170	205	Arginine kinase - Limulus polyphemus (Atlantic horseshoe crab)
As_Skm_35E11_T3	1	464	Q96GE5|ZN799_HUMAN	47	2e-16	9	230	288	361	Zinc finger protein 799 - Homo sapiens (Human)
As_Skm_35F06_T3	1	339	Q14151|SAFB2_HUMAN	47	1e-16	338	60	440	538	Scaffold attachment factor B2 - Homo sapiens (Human)
As_Skm_35G03_T3	1	388	Q53H47|SETMR_HUMAN	38	2e-06	186	374	575	637	Histone-lysine N-methyltransferase SETMAR - Homo sapiens (Human)
As_Skm_36A01_T3	1	431	Q8MUF6|MYSP_BLOTA	66	7e-40	347	3	105	219	Paramyosin - Blomia tropicalis (Mite)
As_Skm_36A10_T3	1	553	Q8C854|MYEF2_MOUSE	39	1e-27	543	40	92	248	Myelin expression factor 2 - Mus musculus (Mouse)
As_Skm_36B01_T3	1	473	Q8N4V1|TMM32_HUMAN	50	2e-24	59	358	1	100	Transmembrane protein 32 precursor - Homo sapiens (Human)
As_Skm_36C07_T3	1	514	Q53H47|SETMR_HUMAN	35	4e-25	506	3	429	595	Histone-lysine N-methyltransferase SETMAR - Homo sapiens (Human)
As_Skm_36E10_T3	1	516	Q5RC80|RBM39_PONPY	59	3e-37	481	137	401	515	RNA-binding protein 39 - Pongo pygmaeus (Orangutan)
As_Skm_36F02_T3	1	511	P49257|LMAN1_HUMAN	46	6e-35	31	510	176	332	Protein ERGIC-53 precursor - Homo sapiens (Human)
As_Skm_36F04_T3	1	267	Q53H47|SETMR_HUMAN	48	2e-09	263	93	608	671	Histone-lysine N-methyltransferase SETMAR - Homo sapiens (Human)
As_Skm_36F05_T3	1	464	Q9JI91|ACTN2_MOUSE	87	2e-51	123	464	27	140	Alpha-actinin-2 - Mus musculus (Mouse)
As_Skm_36F06_T3	1	512	Q53H47|SETMR_HUMAN	27	2e-08	444	88	445	558	Histone-lysine N-methyltransferase SETMAR - Homo sapiens (Human)
As_Skm_36F07_T3	1	461	P03934|TC1A_CAEEL	38	2e-15	458	81	65	189	Transposable element Tc1 transposase - Caenorhabditis elegans
As_Skm_36F08_T3	1	514	Q9VWA1|CLC_DROME	45	1e-25	20	427	83	217	Clathrin light chain - Drosophila melanogaster (Fruit fly)
As_Skm_36G12_T3	1	511	Q8BTM8|FLNA_MOUSE	48	4e-29	126	509	2341	2469	Filamin-A - Mus musculus (Mouse)
As_Skm_37A02_T3	1	424	Q60876|4EBP1_MOUSE	55	2e-22	419	147	22	117	Eukaryotic translation initiation factor 4E-binding protein 1 - Mus musculus (Mouse)
As_Skm_37A07_T3	1	458	P08461|ODP2_RAT	67	3e-42	69	458	405	533	Dihydrolipoyllysine-residue acetyltransferase component of pyruvate dehydrogenase complex, mitochondrial precursor - Rattus norvegicus (Rat)
As_Skm_37A12_T3	1	361	Q15582|BGH3_HUMAN	39	2e-14	361	53	214	312	Transforming growth factor-beta-induced protein ig-h3 precursor - Homo sapiens (Human)
As_Skm_37B10_T3	1	481	Q9ESK9|RBCC1_MOUSE	47	3e-21	123	413	1488	1587	RB1-inducible coiled-coil protein 1 - Mus musculus (Mouse)
As_Skm_37C02_T3	1	418	Q9NFL4|HCYG_EURCA	100	2e-78	1	417	352	490	Hemocyanin G chain - Eurypelma californica (American tarantula)
As_Skm_37C04_T3	1	455	P67799|COX2_DROPS	57	3e-42	450	28	79	221	Cytochrome c oxidase subunit 2 - Drosophila pseudoobscura (Fruit fly)
As_Skm_37E03_T3	1	461	P38658|ERP60_SCHMA	57	1e-19	449	237	413	483	Probable protein disulfide-isomerase ER-60 precursor - Schistosoma mansoni (Blood fluke)
As_Skm_37E05_T3	1	438	P15103|GLNA_BOVIN	78	3e-71	436	2	120	264	Glutamine synthetase - Bos taurus (Bovine)
As_Skm_37F06_T3	1	539	Q8AXY5|C356_FUNHE	34	5e-11	37	405	161	287	Cytochrome P450 3A56 - Fundulus heteroclitus (Killifish) (Mummichog)
As_Skm_37F07_T3	1	378	Q6QLW4|CYC_PECGU	81	3e-49	376	56	3	109	Cytochrome c - Pectinaria gouldii (Trumpet worm) (Ice-cream cone worm)
As_Skm_37F12_T3	1	540	P51541|KARG_LIMPO	80	9e-70	56	538	185	345	Arginine kinase - Limulus polyphemus (Atlantic horseshoe crab)
As_Skm_01C01_T3	1	413	Q8UWJ5|Q8UWJ5_CHICK	63	5e-08	160	5	395	441	CDH1-D - Gallus gallus (Chicken)
As_Skm_01C04_T3	1	599	A4KAD9|A4KAD9_HELZE	31	1e-11	390	13	58	182	Putative DNA-mediated transposase - Heliothis zea (Corn earworm) (Bollworm)
As_Skm_01G10_T3	1	508	Q175Z7|Q175Z7_AEDAE	65	3e-06	507	412	750	781	Chondroitin synthase - Aedes aegypti (Yellowfever mosquito)
As_Skm_11H03_T3	1	570	Q8CAF2|Q8CAF2_MOUSE	41	4e-18	556	191	219	343	Adult male hypothalamus cDNA, RIKEN full-length enriched library, clone:A230075C01 product:hypothetical C2 domain - Mus musculus (Mouse)
As_Skm_11H05_T3	1	565	Q95US6|Q95US6_CERRO	37	4e-10	332	21	72	175	Transposase - Ceratitis rosa (Natal fruit fly)
As_Skm_13A03_T3	1	501	Q2HUP4|Q2HUP4_MEDTR	34	5e-23	442	23	60	197	Endonuclease/exonuclease/phosphatase - Medicago truncatula (Barrel medic)
As_Skm_13D08_T3	1	564	Q6L3P1|Q6L3P1_SOLDE	40	4e-09	559	335	29	104	Putative methyltransferase family protein - Solanum demissum (Wild potato)
As_Skm_14B08_T3	1	478	Q04514|Q04514_CHRPL	35	6e-08	140	439	256	347	Mariner transposase - Chrysoperla plorabunda (Lacewing)
As_Skm_14E10_T3	1	466	P91735|P91735_9CNID	55	1e-17	430	206	49	129	Transposase - Hydra littoralis (swiftwater hydra)
As_Skm_14H11_T3	1	543	A0T4G3|A0T4G3_ANOGA	59	4e-06	538	407	216	259	AGAP012194-PA - Anopheles gambiae str. PEST
As_Skm_16C06_T3	1	578	Q9V9A9|Q9V9A9_DROME	56	1e-13	124	297	1634	1691	L(2)01289 long form - Drosophila melanogaster (Fruit fly)
As_Skm_16G02_T3	1	540	Q45FH9|Q45FH9_9BILA	54	4e-10	2	172	286	342	Transposase - Adineta vaga
As_Skm_17C10_T3	1	555	A7T377|A7T377_9CNID	32	7e-06	85	369	51	146	Predicted protein - Nematostella vectensis (starlet sea anemone)
As_Skm_18B06_T3	1	555	Q290B4|Q290B4_DROPS	43	2e-06	551	375	3115	3174	GA15696-PA - Drosophila pseudoobscura (Fruit fly)
As_Skm_19A09_T3	1	449	Q0Q028|Q0Q028_ANTMY	50	2e-08	439	266	104	159	Putative defense protein - Antheraea mylitta (Tasar silkworm)
As_Skm_19C12_T3	1	248	Q9VPE2|Q9VPE2_DROME	49	2e-07	78	248	21	77	CG6020-PA - Drosophila melanogaster (Fruit fly)
As_Skm_21F04_T3	1	547	Q24397|Q24397_DROHY	37	4e-06	341	141	208	274	Putative transposase - Drosophila hydei (Fruit fly)
As_Skm_21F09_T3	1	415	Q2PFW4|Q2PFW4_MACFA	83	6e-17	118	276	165	217	Putative uncharacterized protein - Macaca fascicularis (Crab eating macaque) (Cynomolgus monkey)
As_Skm_22E05_T3	1	563	Q7PUB5|Q7PUB5_ANOGA	31	5e-07	105	563	7	158	AGAP001233-PA - Anopheles gambiae str. PEST
As_Skm_22G01_T3	1	540	Q6JT22|Q6JT22_ORNHU	35	1e-08	323	63	30	116	NADH dehydrogenase subunit 6 - Ornithoctonus huwena (Chinese bird spider) (Selenocosmia huwena)
As_Skm_22H02_T3	1	520	A7RWF4|A7RWF4_9CNID	35	3e-27	4	519	186	358	Predicted protein - Nematostella vectensis (starlet sea anemone)
As_Skm_22H04_T3	1	574	Q2PNZ4|Q2PNZ4_9DIPT	48	2e-25	230	538	1	103	Transposase - Sitodiplosis mosellana (orange wheat blossom midge)
As_Skm_23D10_T3	1	504	Q1HQ70|Q1HQ70_BOMMO	65	7e-08	230	117	151	188	Transgelin - Bombyx mori (Silk moth)
As_Skm_23D11_T3	1	490	Q8N9C3|Q8N9C3_HUMAN	59	9e-10	328	489	1	54	CDNA FLJ37770 fis, clone BRHIP2025448 - Homo sapiens (Human)
As_Skm_24F04_T3	1	521	Q29HJ5|Q29HJ5_DROPS	50	7e-09	520	341	418	496	GA15140-PA - Drosophila pseudoobscura (Fruit fly)
As_Skm_25A06_T3	1	559	Q6L4A6|Q6L4A6_SOLDE	47	2e-06	163	20	77	124	Putative reverse transcriptase, identical - Solanum demissum (Wild potato)
As_Skm_26B01_T3	1	566	Q7QEL2|Q7QEL2_ANOGA	57	2e-11	411	566	403	454	AGAP000040-PA - Anopheles gambiae str. PEST
As_Skm_27C11_T3	1	357	A6BLM9|A6BLM9_ORYLA	35	2e-07	354	106	523	604	Transposase - Oryzias latipes (Medaka fish) (Japanese ricefish)
As_Skm_30H08_T3	1	587	Q8TSL4|Q8TSL4_METAC	35	2e-11	120	536	146	279	Acetyltransferase - Methanosarcina acetivorans
As_Skm_31B06_T3	1	461	Q4PM68|Q4PM68_IXOSC	56	1e-09	266	102	1	55	Stunted-like - Ixodes scapularis (Black-legged tick) (Deer tick)
As_Skm_31E04_T3	1	503	Q7PZY1|Q7PZY1_ANOGA	51	3e-06	501	367	621	665	AGAP012140-PA - Anopheles gambiae str. PEST
As_Skm_32A06_T3	1	498	A7SJH7|A7SJH7_9CNID	65	3e-52	3	440	175	321	Predicted protein - Nematostella vectensis (starlet sea anemone)
As_Skm_32F02_T3	1	454	Q9U2P7|Q9U2P7_CAEEL	27	1e-06	337	14	125	231	Putative uncharacterized protein - Caenorhabditis elegans
As_Skm_33C10_T3	1	512	Q5CVW6|Q5CVW6_CRYPV	29	7e-06	29	487	61	208	Sushi-domain containing secreted protein; with a signal peptide, low complexity region followed by a sushi domain - Cryptosporidium parvum Iowa II
Qstart: the start position of best match region in the Query sequence
Qend: the end position of best match region in the Query sequence
Sbjtstart: the start posion of best match region in the sequence record in the database
Sbjtend: the start posion of best match region in the sequence record in the database

## Sheet: Nt matches
Query name	#EST	Length	Identity	E value	Qstart	Qend	Sbjtstart	Sbjtend	Accession No.	Description
Contig50	35	1093	90	2e-73	787	1019	240	471	gi|53125108|emb|AJ585408.1|	Brachypelma vagans mitochondrial nd1 gene (partial), 16S rRNA gene (partial) and tRNA-Leu gene, isolate cuevas22
As_Skm_16B04_T3	1	408	100	1e-129	1	237	4165	4401	gi|32527515|gb|AY210803.1|	Aphonopelma hentzi 5.8S ribosomal RNA gene, complete sequence; and 28S ribosomal RNA gene, partial sequence
As_Skm_17D01_T3	1	453	98	3e-51	1	118	355	471	gi|53125108|emb|AJ585408.1|	Brachypelma vagans mitochondrial nd1 gene (partial), 16S rRNA gene (partial) and tRNA-Leu gene, isolate cuevas22
As_Skm_19G10_T3	1	491	92	4e-23	409	491	11046	10964	gi|32267375|gb|AY309259.1|	Ornithoctonus huwena mitochondrion, complete genome
As_Skm_25F03_T3	1	551	86	2e-28	256	418	3304	3463	gi|9261|emb|X16657.1|ECHEMED8	Tarantula exons 8 and 9 for hemocyanin subunit e
As_Skm_34B12_T3	1	556	92	2e-19	480	556	11046	10970	gi|32267375|gb|AY309259.1|	Ornithoctonus huwena mitochondrion, complete genome
Qstart: the start position of best match region in the Query sequence
Qend: the end position of best match region in the Query sequence
Sbjtstart: the start posion of best match region in the sequence record in the database
Sbjtend: the start posion of best match region in the sequence record in the database

## Sheet: dbEST matches
Query name	#EST	Length	Accession No.	Identity	E-value	Qstart	Qend	Sbjtstart	Sbjctend	Description
Contig26	4	978	gi|68768024|gb|DR447357.1|DR447357	95		55	632	18	594	AR1043D10 A. gomesiana hemocytes normalized library Acanthoscurria gomesiana cDNA clone AR1043D10 5', mRNA sequence
Contig45	4	633	gi|68769032|gb|DR447878.1|DR447878	95	1e-23	566	633	661	594	AR1049C10 A. gomesiana hemocytes normalized library Acanthoscurria gomesiana cDNA clone AR1049C10 5', mRNA sequence
Contig74	3	952	gi|68768495|gb|DR447599.1|DR447599	91	1e-21	306	386	641	721	AR1046B09 A. gomesiana hemocytes normalized library Acanthoscurria gomesiana cDNA clone AR1046B09 5', mRNA sequence
Contig106	2	520	gi|68770102|gb|DR448436.1|DR448436	95	3e-36	428	520	631	539	AR1055F08 A. gomesiana hemocytes normalized library Acanthoscurria gomesiana cDNA clone AR1055F08 5', mRNA sequence
Contig120	2	598	gi|68758678|gb|DR442340.1|DR442340	91	1e-170	109	570	709	242	AR2003E09 A. gomesiana hemocytes library Acanthoscurria gomesiana cDNA clone AR2003E09 5', mRNA sequence
Contig19	2	533	gi|68769313|gb|DR448020.1|DR448020	94	2e-15	444	497	555	502	AR1050H07 A. gomesiana hemocytes normalized library Acanthoscurria gomesiana cDNA clone AR1050H07 5', mRNA sequence
Contig2	2	532	gi|68766849|gb|DR446759.1|DR446759	98	1e-102	215	413	686	488	AR1036B10 A. gomesiana hemocytes normalized library Acanthoscurria gomesiana cDNA clone AR1036B10 5', mRNA sequence
Contig51	2	576	gi|68765154|gb|DR445907.1|DR445907	94	5e-72	404	576	625	453	AR1025F02 A. gomesiana hemocytes normalized library Acanthoscurria gomesiana cDNA clone AR1025F02 5', mRNA sequence
As_Skm_11A06_T3	1	584	gi|68767641|gb|DR447160.1|DR447160	91	1e-137	83	443	498	145	AR1040G08 A. gomesiana hemocytes normalized library Acanthoscurria gomesiana cDNA clone AR1040G08 5', mRNA sequence
As_Skm_11C03_T3	1	576	gi|68769030|gb|DR447877.1|DR447877	89	0	22	576	15	575	AR1049C09 A. gomesiana hemocytes normalized library Acanthoscurria gomesiana cDNA clone AR1049C09 5', mRNA sequence
As_Skm_12E11_T3	1	561	gi|68770068|gb|DR448419.1|DR448419	97	0	1	517	81	599	AR1055E02 A. gomesiana hemocytes normalized library Acanthoscurria gomesiana cDNA clone AR1055E02 5', mRNA sequence
As_Skm_12E12_T3	1	528	gi|68762541|gb|DR444301.1|DR444301	89	1e-145	1	456	157	609	AR1007C06 A. gomesiana hemocytes normalized library Acanthoscurria gomesiana cDNA clone AR1007C06 5', mRNA sequence
As_Skm_13B09_T3	1	552	gi|68768274|gb|DR447484.1|DR447484	90	1e-72	173	374	473	671	AR1044H07 A. gomesiana hemocytes normalized library Acanthoscurria gomesiana cDNA clone AR1044H07 5', mRNA sequence
As_Skm_14D12_T3	1	432	gi|68760490|gb|DR443268.1|DR443268	87	4e-22	326	430	621	517	AR2014D04 A. gomesiana hemocytes library Acanthoscurria gomesiana cDNA clone AR2014D04 5', mRNA sequence
As_Skm_15A08_T3	1	586	gi|68759044|gb|DR442524.1|DR442524	88	2e-80	283	573	350	58	AR2005G01 A. gomesiana hemocytes library Acanthoscurria gomesiana cDNA clone AR2005G01 5', mRNA sequence
As_Skm_16G04_T3	1	387	gi|63520641|gb|DN973400.1|DN973400	87	6e-12	316	386	307	377	B12_5_04 Adult female salivary gland cDNA library IS18-24 Ixodes scapularis cDNA, mRNA sequence
As_Skm_17C10_T3	1	555	gi|68759881|gb|DR442954.1|DR442954	90	6e-28	457	555	12	110	AR2010G06 A. gomesiana hemocytes library Acanthoscurria gomesiana cDNA clone AR2010G06 5', mRNA sequence
As_Skm_17D12_T3	1	534	gi|68770778|gb|DR448714.1|DR448714	84	3e-20	350	494	59	204	AR1058G01 A. gomesiana hemocytes normalized library Acanthoscurria gomesiana cDNA clone AR1058G01 5', mRNA sequence
As_Skm_18A08_T3	1	543	gi|68762331|gb|DR444195.1|DR444195	83	1e-32	228	437	252	462	AR1006B05 A. gomesiana hemocytes normalized library Acanthoscurria gomesiana cDNA clone AR1006B05 5', mRNA sequence
As_Skm_19E03_T3	1	472	gi|68768069|gb|DR447380.1|DR447380	82	5e-19	157	320	560	398	AR1043F11 A. gomesiana hemocytes normalized library Acanthoscurria gomesiana cDNA clone AR1043F11 5', mRNA sequence
As_Skm_20A03_T3	1	505	gi|68769309|gb|DR448018.1|DR448018	98	1e-115	281	505	69	293	AR1050H05 A. gomesiana hemocytes normalized library Acanthoscurria gomesiana cDNA clone AR1050H05 5', mRNA sequence
As_Skm_20B09_T3	1	500	gi|68758873|gb|DR442438.1|DR442438	80	8e-21	204	434	304	74	AR2004G03 A. gomesiana hemocytes library Acanthoscurria gomesiana cDNA clone AR2004G03 5', mRNA sequence
As_Skm_20C12_T3	1	124	gi|68769763|gb|DR448249.1|DR448249	93	1e-50	1	124	594	471	AR1053E10 A. gomesiana hemocytes normalized library Acanthoscurria gomesiana cDNA clone AR1053E10 5', mRNA sequence
As_Skm_20H11_T3	1	483	gi|68764241|gb|DR445154.1|DR445154	84	7e-46	126	398	483	213	AR1016H11 A. gomesiana hemocytes normalized library Acanthoscurria gomesiana cDNA clone AR1016H11 5', mRNA sequence
As_Skm_21B09_T3	1	579	gi|28627039|gb|BU091866.1|BU091866	87	6e-16	117	210	326	420	Mg_AFB_04A06_M13F Mesobuthus gibbosus adult female body Mesobuthus gibbosus cDNA clone Mg_AFB_04A06 5', mRNA sequence
As_Skm_23B04_T3	1	544	gi|68763905|gb|DR444939.1|DR444939	95	3e-45	432	544	522	408	AR1014E03 A. gomesiana hemocytes normalized library Acanthoscurria gomesiana cDNA clone AR1014E03 5', mRNA sequence
As_Skm_23D08_T3	1	540	gi|68761089|gb|DR443560.1|DR443560	90	1e-155	93	540	696	251	AR2017G03 A. gomesiana hemocytes library Acanthoscurria gomesiana cDNA clone AR2017G03 5', mRNA sequence
As_Skm_23G01_T3	1	348	gi|68767605|gb|DR447141.1|DR447141	98	3e-32	275	348	574	501	AR1040E10 A. gomesiana hemocytes normalized library Acanthoscurria gomesiana cDNA clone AR1040E10 5', mRNA sequence
As_Skm_23H05_T3	1	534	gi|68764555|gb|DR445468.1|DR445468	95	1e-112	293	534	739	498	AR1020E08 A. gomesiana hemocytes normalized library Acanthoscurria gomesiana cDNA clone AR1020E08 5', mRNA sequence
As_Skm_24C09_T3	1	415	gi|68768949|gb|DR447835.1|DR447835	91	1e-28	319	415	243	341	AR1048G11 A. gomesiana hemocytes normalized library Acanthoscurria gomesiana cDNA clone AR1048G11 5', mRNA sequence
As_Skm_24D02_T3	1	513	gi|68763820|gb|DR444896.1|DR444896	87	5e-19	1	100	367	268	AR1014A03 A. gomesiana hemocytes normalized library Acanthoscurria gomesiana cDNA clone AR1014A03 5', mRNA sequence
As_Skm_24E02_T3	1	540	gi|68760243|gb|DR443142.1|DR443142	91	0	32	540	1	512	AR2012H10 A. gomesiana hemocytes library Acanthoscurria gomesiana cDNA clone AR2012H10 5', mRNA sequence
As_Skm_24G01_T3	1	490	gi|68768862|gb|DR447787.1|DR447787	94	4e-29	406	490	215	299	AR1048C05 A. gomesiana hemocytes normalized library Acanthoscurria gomesiana cDNA clone AR1048C05 5', mRNA sequence
As_Skm_24G11_T3	1	528	gi|68768495|gb|DR447599.1|DR447599	90	2e-83	22	294	195	461	AR1046B09 A. gomesiana hemocytes normalized library Acanthoscurria gomesiana cDNA clone AR1046B09 5', mRNA sequence
As_Skm_26A02_T3	1	491	gi|68760233|gb|DR443136.1|DR443136	99	2e-58	374	491	685	568	AR2012H04 A. gomesiana hemocytes library Acanthoscurria gomesiana cDNA clone AR2012H04 5', mRNA sequence
As_Skm_26C02_T3	1	431	gi|68764391|gb|DR445304.1|DR445304	98	0	18	431	218	626	AR1018F09 A. gomesiana hemocytes normalized library Acanthoscurria gomesiana cDNA clone AR1018F09 5', mRNA sequence
As_Skm_26C11_T3	1	561	gi|68761924|gb|DR443989.1|DR443989	82	2e-21	44	223	346	167	AR1003E11 A. gomesiana hemocytes normalized library Acanthoscurria gomesiana cDNA clone AR1003E11 5', mRNA sequence
As_Skm_27D05_T3	1	562	gi|68769492|gb|DR448112.1|DR448112	84	6e-22	350	506	79	234	AR1052A01 A. gomesiana hemocytes normalized library Acanthoscurria gomesiana cDNA clone AR1052A01 5', mRNA sequence
As_Skm_27E02_T3	1	388	gi|68763796|gb|DR444884.1|DR444884	95	1e-175	8	388	19	399	AR1013H01 A. gomesiana hemocytes normalized library Acanthoscurria gomesiana cDNA clone AR1013H01 5', mRNA sequence
As_Skm_27F06_T3	1	477	gi|68758800|gb|DR442402.1|DR442402	98	2e-77	4	157	633	786	AR2004C07 A. gomesiana hemocytes library Acanthoscurria gomesiana cDNA clone AR2004C07 5', mRNA sequence
As_Skm_27F08_T3	1	464	gi|68759798|gb|DR442908.1|DR442908	90	3e-60	205	403	397	204	AR2010B09 A. gomesiana hemocytes library Acanthoscurria gomesiana cDNA clone AR2010B09 5', mRNA sequence
As_Skm_27G03_T3	1	125	gi|68768295|gb|DR447495.1|DR447495	88	4e-16	1	92	329	419	AR1045A08 A. gomesiana hemocytes normalized library Acanthoscurria gomesiana cDNA clone AR1045A08 5', mRNA sequence
As_Skm_28B12_T3	1	518	gi|68764051|gb|DR445014.1|DR445014	95	3e-57	379	518	474	335	AR1015C11 A. gomesiana hemocytes normalized library Acanthoscurria gomesiana cDNA clone AR1015C11 5', mRNA sequence
As_Skm_28C11_T3	1	514	gi|68762584|gb|DR444323.1|DR444323	98	0	154	514	632	272	AR1007E04 A. gomesiana hemocytes normalized library Acanthoscurria gomesiana cDNA clone AR1007E04 5', mRNA sequence
As_Skm_28E03_T3	1	360	gi|68760317|gb|DR443181.1|DR443181	90	6e-55	1	177	455	284	AR2013D03 A. gomesiana hemocytes library Acanthoscurria gomesiana cDNA clone AR2013D03 5', mRNA sequence
As_Skm_28E12_T3	1	493	gi|68768754|gb|DR447733.1|DR447733	89	2e-83	230	493	100	374	AR1047F06 A. gomesiana hemocytes normalized library Acanthoscurria gomesiana cDNA clone AR1047F06 5', mRNA sequence
As_Skm_29G04_T3	1	440	gi|68764730|gb|DR445643.1|DR445643	93	0	1	440	24	463	AR1022F07 A. gomesiana hemocytes normalized library Acanthoscurria gomesiana cDNA clone AR1022F07 5', mRNA sequence
As_Skm_30D08_T3	1	484	gi|68766220|gb|DR446435.1|DR446435	87	2e-18	93	183	297	207	AR1031G03 A. gomesiana hemocytes normalized library Acanthoscurria gomesiana cDNA clone AR1031G03 5', mRNA sequence
As_Skm_30D10_T3	1	413	gi|68760644|gb|DR443334.1|DR443334	93	9e-79	214	413	1	200	AR2015B02 A. gomesiana hemocytes library Acanthoscurria gomesiana cDNA clone AR2015B02 5', mRNA sequence
As_Skm_30G03_T3	1	377	gi|68766724|gb|DR446694.1|DR446694	83	3e-13	181	290	199	90	AR1035B12 A. gomesiana hemocytes normalized library Acanthoscurria gomesiana cDNA clone AR1035B12 5', mRNA sequence
As_Skm_30G07_T3	1	440	gi|68768004|gb|DR447347.1|DR447347	91	4e-16	351	417	560	494	AR1043C11 A. gomesiana hemocytes normalized library Acanthoscurria gomesiana cDNA clone AR1043C11 5', mRNA sequence
As_Skm_31E07_T3	1	508	gi|68758814|gb|DR442409.1|DR442409	98	0	77	508	1	432	AR2004D04 A. gomesiana hemocytes library Acanthoscurria gomesiana cDNA clone AR2004D04 5', mRNA sequence
As_Skm_32H11_T3	1	429	gi|68764093|gb|DR445035.1|DR445035	94	3e-14	10	61	127	178	AR1015E09 A. gomesiana hemocytes normalized library Acanthoscurria gomesiana cDNA clone AR1015E09 5', mRNA sequence
As_Skm_33E10_T3	1	510	gi|68760865|gb|DR443446.1|DR443446	85	1e-25	334	480	764	618	AR2016D05 A. gomesiana hemocytes library Acanthoscurria gomesiana cDNA clone AR2016D05 5', mRNA sequence
As_Skm_33G09_T3	1	573	gi|68769309|gb|DR448018.1|DR448018	98	3e-85	403	573	69	239	AR1050H05 A. gomesiana hemocytes normalized library Acanthoscurria gomesiana cDNA clone AR1050H05 5', mRNA sequence
As_Skm_34D01_T3	1	455	gi|68763530|gb|DR444780.1|DR444780	96	1e-179	17	379	382	17	AR1012F08 A. gomesiana hemocytes normalized library Acanthoscurria gomesiana cDNA clone AR1012F08 5', mRNA sequence
As_Skm_35D10_T3	1	499	gi|68758757|gb|DR442380.1|DR442380	87	3e-20	1	109	450	341	AR2004A07 A. gomesiana hemocytes library Acanthoscurria gomesiana cDNA clone AR2004A07 5', mRNA sequence
As_Skm_36A06_T3	1	466	gi|68761570|gb|DR443809.1|DR443809	97	0	27	434	11	418	AR1001E12 A. gomesiana hemocytes normalized library Acanthoscurria gomesiana cDNA clone AR1001E12 5', mRNA sequence
As_Skm_36B07_T3	1	518	gi|68766807|gb|DR446737.1|DR446737	88	1e-19	27	122	52	145	AR1035H11 A. gomesiana hemocytes normalized library Acanthoscurria gomesiana cDNA clone AR1035H11 5', mRNA sequence
As_Skm_36D04_T3	1	525	gi|68762707|gb|DR444388.1|DR444388	88	8e-89	173	488	505	188	AR1008C01 A. gomesiana hemocytes normalized library Acanthoscurria gomesiana cDNA clone AR1008C01 5', mRNA sequence
As_Skm_36E11_T3	1	485	gi|68764093|gb|DR445035.1|DR445035	92	2e-12	387	438	650	599	AR1015E09 A. gomesiana hemocytes normalized library Acanthoscurria gomesiana cDNA clone AR1015E09 5', mRNA sequence
As_Skm_36G01_T3	1	445	gi|68764805|gb|DR445718.1|DR445718	97	1e-110	219	442	558	335	AR1023E03 A. gomesiana hemocytes normalized library Acanthoscurria gomesiana cDNA clone AR1023E03 5', mRNA sequence
As_Skm_37C08_T3	1	583	gi|68759044|gb|DR442524.1|DR442524	87	7e-28	291	425	58	191	AR2005G01 A. gomesiana hemocytes library Acanthoscurria gomesiana cDNA clone AR2005G01 5', mRNA sequence
As_Skm_37D12_T3	1	497	gi|68768836|gb|DR447774.1|DR447774	83	2e-37	1	253	352	600	AR1048B03 A. gomesiana hemocytes normalized library Acanthoscurria gomesiana cDNA clone AR1048B03 5', mRNA sequence
As_Skm_37E06_T3	1	419	gi|68765296|gb|DR445979.1|DR445979	92	1e-25	335	417	37	119	AR1026D07 A. gomesiana hemocytes normalized library Acanthoscurria gomesiana cDNA clone AR1026D07 5', mRNA sequence
As_Skm_37E09_T3	1	527	gi|68760335|gb|DR443191.1|DR443191	92	4e-41	339	459	84	204	AR2013E02 A. gomesiana hemocytes library Acanthoscurria gomesiana cDNA clone AR2013E02 5', mRNA sequence
As_Skm_37F01_T3	1	492	gi|68762667|gb|DR444367.1|DR444367	97	0	56	492	1	436	AR1008A03 A. gomesiana hemocytes normalized library Acanthoscurria gomesiana cDNA clone AR1008A03 5', mRNA sequence
As_Skm_37F03_T3	1	498	gi|68770893|gb|DR448762.1|DR448762	93	8e-15	170	229	249	192	AR1059C05 A. gomesiana hemocytes normalized library Acanthoscurria gomesiana cDNA clone AR1059C05 5', mRNA sequence
As_Skm_37H05_T3	1	431	gi|68770050|gb|DR448404.1|DR448404	96	0	6	431	15	438	AR1055C11 A. gomesiana hemocytes normalized library Acanthoscurria gomesiana cDNA clone AR1055C11 5', mRNA sequence
Qstart: the start position of best match region in the Query sequence
Qend: the end position of best match region in the Query sequence
Sbjtstart: the start posion of best match region in the sequence record in the database
Sbjtend: the start posion of best match region in the sequence record in the database
